# Supplementary material for: Myotonia Congenita in Australian Merino Sheep with a Missense Variant in CLCN1
Source: Animals (Basel). 2024 Dec 22;14(24):3703. doi: 10.3390/ani14243703 (PMC11672719; doi:10.3390/ani14243703)
Supplement: Supplementary file 1 [file animals-14-03703-s001.zip]

Archive with 2 entries (2 files):
- Supplementary Tables and Figures.xlsx
- Video S1.mp4
