# Supplementary material for: Myotonia Congenita in Australian Merino Sheep with a Missense Variant in CLCN1
Source: Animals (Basel). 2024 Dec 22;14(24):3703. doi: 10.3390/ani14243703 (PMC11672719; doi:10.3390/ani14243703)
Supplement: Supplementary file 1 [file animals-14-03703-s001.zip › Supplementary Tables and Figures.xlsx]

## Sheet: Table S1 
Table S1. Overview of tests performed for each sheep.
Animal ID/ Tag	Gender	Biochemistry	Phenotype observed	Post-mortemed	EMG	WGS	SNP chip genotyping	qPCR
61	F	Yes	Yes	Yes	No	Yes	Yes	Yes
62	F	Yes	Yes	Yes	No	No	Yes	Yes
63	M	Yes	Yes	Yes	No	No	Yes	Yes
64	M	Yes	Yes	Yes	No	Yes	Yes	Yes
65	F	No	Yes	No	Yes	No	No	Yes
66	M	No	Yes	No	Yes	No	No	Yes
67	F	No	Yes	No	Yes	No	No	Yes
68	F	No	Yes	No	No	No	Yes	Yes
69	M	No	Yes	No	Yes	No	Yes	Yes
70	F	No	Yes	No	No	No	No	Yes
71	F	No	Yes	No	No	No	No	Yes
72	M	No	Yes	No	Yes	No	No	Yes
73	M	No	Inconsistent	No	Yes	No	No	Yes
WGS = Whole genome sequencing; SNP = single nucleotide; NA = non-applicable polymorphism; ID = identification

## Sheet: Table S2
Table S2. Biochemistry and haematology of Merino sheep with myotonia congenita.
Sample	Lamb 1	Lamb 2	Lamb 3	Lamb 4
GGT (0-55 U/L)	45	59 (↑)	59 (↑)	54
GLDH (0-30 U/L	11	11	28	9
AST (0-130 U/L)	115	135 (↑)	179 (↑)	138 (↑)
BIL (0.0-6.8 umol/L)	4.5	3.4	3.7	4.5
CK (0-300 U/L)	286	238	357 (↑)	355 (↑)
UREA (2.9-7.1 mmol/L)	11.9 (↑)	11.1 (↑)	9.5 (↑)	13.4 (↑)
CREAT (0-265 umol/L)	70	63	71	77
PHOS (1.13-2.58 mmol/L)	1.53	1.94	1.52	1.58
URE/CREA (0.00-0.07)	0.17 (↑)	0.18 (↑)	0.13 (↑)	0.17 (↑)
PROTEIN (55.0-80.0 g/L)	56.8	58.1	51.8	55.3
ALBUMIN (26.0-36.0 g/L)	28.3	33.4	32	33.5
GLOB (30.0-57.0 g/L)	28.5 (↓)	24.7 (↓)	19.8 (↓)	21.8 (↓)
ALB/GLOB (0.5-1.1)	1	1.4 (↑)	1.6 (↑)	1.5 (↑)
BHB (0.00-0.80 mmol/L)	0.28	0.3	0.4	0.32
CA (2.12-2.87 mmol/L)	2.26	2.56	2.79	2.52
MG (0.74-1.44 mmol/L)	1	0.99	0.94	0.94
HAPTO (0.00-0.30 g/L)	3.22 (↑)	0.21	0.2	0.21
SERUM HB (0.00-0.20 g/dL)	0.08	0.05	0.04	0.03
PROT-RTS (60-85 g/L)	69	68	60	62
PCV (27-45) %	35	36	37	35
RBC (9.00-15.0 10^12/L)	10.46	10.72	10.33	10.87
HB (8.0-16.0 g/dL)	9.5	9.9	10.9	10.1
MCV (28-40 fL)	33	34	36	32
MCHC (31-38 g/dL)	27 (↓)	28 (↓)	29 (↓)	29 (↓)
MCH (8-12 pg)	9	9	11	9
WBC (4.0-12.0 x10^9/L)	7.1	11.4	5.1	4.4
BAND NEUTROPHILS (0.00-0.50 x10^9/L)	0	0	0	0
NEUTROPHILS (0.70-6.00 x10^9/L)	1.35	2.05	2.3	0.57 (↓)
BAND/N (0.00-0.20)	0	0	0	0
LYMPHOCYTES (2.00-9.00 x10^9/L)	5.33	9.35 (↑)	2.81	3.78
MONOCYTES (0.00-0.75 x10^9/L)	0.43	0	0	0.04
EOSINOPHILS (0.00-1.00 x10^9/L)	0	0	0	0
BASOPHILS (0.00-0.30 x10^9/L)	0	0	0	0
PLATELET (250-750 x10^9/L)	Platelet clumping / adequate platelets on blood film	Platelet clumping / adequate platelets on blood film	377	Platelet clumping / adequate platelets on blood film
Glutathione Peroxidase (50-550 U/gHb)	274	369	343	286
Potassium (3.9-5.4 mmol/L)	5	5.1	5.4	5.1
ND = not done

## Sheet: Table S3
Table S3. Human genes and conditions identified in a search of Online Mendelian Inheritance in Man (OMIM) [31] for "myotonia" and "channelopathy"
OMIM phene ID	Name of Disease	Alternative titles; symbols	Other entities represented in this entry	Gene	OMIM gene ID	Mode of Inheritance	OMIM Clinical Synopsis (accessed 26 August 2024)
							Growth	Head and neck	Respiratory	Chest	Cardiovascular	Abdominal	Skeletal	Genitourinry	Skin, Nails, and Hair	Muscle, soft tissues	Neurologic	Voice	Prenatal manifestations	Metabolic Features	Endocrine Features	Immunology	Haematology	Laboratory Anomalies	Miscellaneous
160800	Myotonia congenita	Thomsen disease; THD	Myotonia levior, included	Chloride channel 1, Skeletal muscle; CLCN1	118425	Autosomal dominant	-	Eyes: Eyelid myotonia; lid lag. Mouth: Tongue myotonia	-	-	-	-	-	-	-	Myotonia (usually occurs during rapid voluntary muscle movements after a period of rest); myotonia is most pronounced in the extremities; muscle stiffness; muscle pain (less common); percussion myotonia; handgrip myotonia; delayed relaxation of muscle fibers after contraction; myotonia improves with continued activity (warm-up phenomenon); muscle hypertrophy; no muscle weakness; EMG shows spontan…	-	-	-	-	-		-	-	Onset in childhood, adolescence; highly variable phenotype and severity; cold temperatures exacerbate symptoms; warm weather and alcohol are alleviating factors; affected females report aggravation of symptoms during menstrual periods and pregnancy, with alleviation after menopause; worldwide prevalence of 1/100,00;, increased prevalence in Northern Finland (7.3/100,000); see also autosomal reces…
255700	Myotonia congenita, recessive	Becker disease; Myotonia, generalized	-	Chloride channel 1, Skeletal muscle; CLCN1	118425	Autosomal recessive	-	Eyes: Eyelid myotonia; lid lag. Mouth: Tongue myotonia	-	-	-	Gastrointestinal: Dysphagia	-	-	-	Myotonia (usually occurs during rapid voluntary muscle movements after a period of rest); muscle stiffness; muscle pain; delayed relaxation of muscle fibers after contraction; percussion myotonia; handgrip myotonia; muscle hypertrophy of the lower extremities; transient muscle weakness occur in 75% of patients, particularly in the arms and hands; spontaneous; repetitive electrical activity (myoto…	-	-	-	-	-	-	-	-	Onset in childhood; highly variable phenotype and severity; myotonia is most pronounced in the extremities; myotonia improves with continued activity (warm-up phenomenon); worldwide prevalence of 1/100,000; increased prevalence in Northern Finland (7.3/100,000); cold temperatures exacerbate symptoms; warm weather and alcohol are alleviating factors; affected females report aggravation of symptoms…
620351	Congenital myopathy 22A, classic; CYMYO22A	-	-	Sodium voltage-gated channel, Alpha subnit 4; SCN4A	603967	Autosomal recessive	-	Head: Dolichocephaly; Plagiocephaly; Scaphocephaly (1 family). Face: Facial weakness; Elongated face; Dysmorphic facial features (in some patients); Micrognathia. Eyes: Ophthalmoplegia (in some patients); Ptosis; Deep-set eyes. Mouth: High-arched palate; Open mouth; Oromotor weakness. Neck: Neck muscle weakness	Respiratory insufficiency, neonatal; Respiratory support; Weak cry; Decreased forced vital capacity	External: Pectus excavatum; Chest wall deformities. Ribs Sternum Clavicles and Scapulae: Scapular winging	-	Gastrointestinal: Swallowing difficulties; Tube feeding	Spine: Spinal deformities; Spinal rigidity; Scoliosis; Kyphosis. Pelvis: Hip contractures. Limbs: Limb contractures; Distal joint hypermobility; Hands: Finger contractures; Foot deformities	-	-	Hypotonia, generalized, neonatal; Muscle weakness, proximal, upper and lower limbs; Axial muscle weakness; Muscle weakness, distal, mild; Bulbar weakness; Gowers sign; Pseudohypertrophy of the calves; Easy fatigability; Muscle hypoplasia; Myopathic features seen on muscle biopsy; Fiber size variability; Internal nuclei; Myofibrillar disarray; Core-like regions; Fatty infiltration seen on MRI (glu…	Central Nervous System: Delayed motor development; Unsteady gait; Waddling gait; Frequent falls; Expressive language delay (in some patients). Peripheral Nervous System; Hyporeflexia	Hypernasal speech	Movement Decreased fetal movements; Fetal hypokinesia. Amniotic Fluid; Polyhydramnios. Delivery; Breech presentation	-	-	-	-	Serum creatine kinase may be elevated	Onset in utero or at birth; Clinical variability; Improvement in limb strength during first decade
620369	Congenital myopathy 22B, severe fetal; CMYO22B	-	-	Sodium voltage-gated channel, Alpha subnit 4; SCN4A	603967	Autosomal recessive	-	Head: Large head. Face: Frontal bossing; Micrognathia; Retrognathia; Short philtrum. Ears: Abnormal ears, Low-set ears. Eyes: Deep-set eyes; Small eyes. Nose: Flat nose; Small nose. Mouth: Small mouth; Tented mouth. Neck: Short neck	No spontaneous respiration at birth; Respiratory failure at birth. Lung: Pulmonary hypoplasia	External Features: Small thorax	-	-	Pelvis: Hip contractures. Limbs: Limb contractures; Long bone fractures. Hands; Finger contractures. Feet: Foot deformities	-	-	Hypotonia, generalized; Lack of spontaneous movement; - Muscle hypoplasia; Ascites	-	-	Movement: Decreased fetal movements; Fetal hypokinesia; Fetal akinesia. Amniotic Fluid: Polyhydramnios; Fetal hydrops. Delivery: Breech presentation	-	-	-	-	-	Onset in utero; Death in utero or soon after birth; Two unrelated families have been reported (last curated May 2023)
170500	Hyperkalemic periodic paralysis	Adynamia episodica hereditaria with or without myotonia; Gamstorp disease	Normokalemic periodic paralysis, potassium-sensitive, included	Sodium voltage-gated channel, Alpha subnit 4; SCN4A	603967	Autosomal dominant	-	-	-	-	-	-	-	-	-	Flaccid weakness or paralysis, episodic attacks; Muscle weakness is predominantly of extremities and tongue; Attacks precipitated by rest after exercise; Attacks precipitated by cold temperature; Attacks precipitated by potassium;Myotonia is present in majority of cases; Electrophysiologic studies show abnormal inactivation and delayed repolarization of the SCN4A sodium channel; Myopathic finding…	-	-	-	-	-	-	-	Hyperkalemia during attacks	Onset in infancy or early childhood; Variable phenotype (myotonia may or may not be present); Acetazolamide is often effective; Allelic disorder to paramyotonia congenita (168300); Allelic disorder to potassium-aggravated myotonia (608390); Allelic disorder to hypokalemic periodic paralysis (HOKPP, 170400)
613345	Hypokalemic periodic paralysis, type 2	-	-	Sodium voltage-gated channel, Alpha subnit 4; SCN4A	603967	Autosomal dominant	-	-	-	-	-	-	-	-	-	Flaccid weakness or paralysis, episodic attacks; Attacks last 4 to 24 hours; Attacks precipitated by hypokalemia, administration of glucose or insulin, heavy carbohydrate consumption, stress, fatigue, rest after exercise; Attacks may present during or after sleep; Attacks relieved by potassium administration; Attacks usually decrease or disappear after age 40 years; Progressive interictal weaknes…	-	-	-	-	-	-	-	Hypokalemia occurs during paralytic attacks	Onset usually in second decade (may occur earlier); One-third of cases are sporadic; Variable phenotype; Reduced penetrance in females; Allelic disorder to hyperkalemic periodic paralysis (HYPP, 170500)
614198	Myasthenic syndrome, congenital, 16	-	Myasthenic syndrome, congenital, acetazolamide-responsive	Sodium voltage-gated channel, Alpha subnit 4; SCN4A	603967	Autosomal recessive	-	Eyes: Ptosis, External ophthalmoplegia. Mouth: High-arched palate (1 patient)	Apneic episodes (1 patient)	-	-	-	Spine: Lordosis (1 patient)	-	-	Muscle weakness, episodic; Easy fatigability; Weakness worsened by activity; Impaired gait; Decremental compound muscle action potential on repetitive stimulation	Central Nervous System: Delayed motor development	-	-	-	-	-	-	Normal potassium levels	Onset in infancy; Variable severity
608390	Myotonia congenita, atypical, acetazolamide-responsive	Myotonia, potassium-aggravated; Myotonia fluctuans; Myotonia permanens; Sodium channel muscle disease; Myotonia congenita, atypical	Laryngospasm, severe neonatal, episodic, included (SNEL, included)	Sodium voltage-gated channel, Alpha subnit 4; SCN4A	603967	Autosomal dominant	-	-	Apnea, episodic, neonatal. Larynx: Laryngospasm, neonatal; Stridor	-	-	-	-	-	-	Myotonia, potassium-sensitive (may be responsive to acetazolamide); Muscle weakness usually does not occur; Muscle pain; Muscle stiffness; Muscle hypertrophy; Cold sensitivity has been reported; EMG in myotonia permanens shows continuous myotonic activity	-	-	-	-	-	-	-	Serum creatine kinase may be increased	Highly variable phenotype including fluctuating phenotype ('fluctuans') or severe phenotype ('permanens'); Allelic disorder to paramyotonia congenita (168300); Allelic disorder to hyperkalemic periodic paralysis (HYPP, 608390); Allelic disorder to hypokalemic periodic paralysis (HOKPP, 170400)
168300	Paramyotonia congenita	Paramyotonia congenita of von Eulenburg; Paralysis periodica paramyotonica	Paramyotonia congenita without cold paralysis, included	Sodium voltage-gated channel, Alpha subnit 4; SCN4A	603967	Autosomal dominant	-	-	Inspiratory stridor in early life	-	-	Gastrointestinal: Poor feeding in early life	-	-	-	Myotonia, cold-sensitive, predominantly of face, tongue, forearm, and hand precipitated by muscle cooling or cold exposure or rest after exercise; Transient neonatal hypotonia (less common); Grip myotonia; Percussion myotonia; Paradoxical myotonia (myotonia increases with exercise); Muscle stiffness; Muscle pain; Muscle hypertrophy; Muscle weakness after cooling or on warming affected muscle; Dec…	-	-	-	-	-	-	-	-	Onset in infancy or early childhood; Some patients may present with transient neonatal hypotonia, and then later develop classic PMC in childhood; Highly variable phenotype; Affected females report aggravation of symptoms during menstrual periods and pregnancy, with alleviation after menopause; Alcohol may alleviate symptoms; Patients may have a combination phenotype of PMC and HYPP (see 603967.0…
601887	{Malignant hyperthermia susceptibility 5}	-	-	Calcium channel, voltage-dependent, L Type, alpha-1S subunit; CACNA1S	114208	Autosomal dominant	-	-	-	-	Heart: Tachycardia during anesthesia; Hypercapnia during anesthesia; Extrasystoles during anesthesia	-	Central Nervous System: Hyperthermia	-	-	Contracture response to halothane on muscle biopsy testing; Contracture response to caffeine on muscle biopsy testing	-	-	-	-	-	-	-	-	Two families have been reported (last curated December 2016)
188580	{Thyrotoxic periodic paralysis, susceptibility to, 1]	-	-	Calcium channel, voltage-dependent, L Type, alpha-1S subunit; CACNA1S	114208	Autosomal dominant	Weight: Weight loss due to hyperthyroidism	Eyes: Exophthalmos due to hyperthyroidism	-	-	s	-	-	-	-	Muscle paralysis, episodic; Muscle weakness, episodic; Lower limbs more often affected; Proximal muscles more often affected; Recovery between attacks; Muscle aches, cramps	Central Nervous System: Tremor due to hyperthyroidism. Peripheral Nervous System: Hypo- or areflexia during attacks	-	-	Increased sweating due to hyperthyroidism	Goiter; Enlarged thyroid gland; Hyperthyroidism	-	-	Hypokalemia during attacks; Increased thyroid hormone; Decreased TSH	Genetic heterogeneity; More frequent in males; Usually occurs in young adulthood; Muscle weakness occurs only in the presence of hyperthyroidism; More frequent in individuals of Asian descent; Complete recovery upon treatment of hyperthyroidism; Attacks precipitated by hypokalemia, administration of glucose or insulin, heavy carbohydrate consumption, stress, fatigue, rest after exercise; Attacks …
620246	Congenital myopathy 18 due to dihydropyridine receptor defect	Myopathy, congenital, due to dihydropyridine receptor defect (DHPRM); Dihydropyridine receptor congenital myopathy; DHPR congenital myopathy	-	Calcium channel, voltage-dependent, L Type, alpha-1S subunit; CACNA1S	114208	Autosomal dominant, Autosomal recessive		Face: Facial muscle weakness. Eyes: External ophthalmoplegia; Ptosis. Mouth: High-arched palate	Respiratory muscle weakness, mild to severe involvement. Respiratory insufficiency	External Features: Pectus defects (in some patients)	-	Gastrointestinal: Poor suck; Swallowing difficulties; Dysphagia; Poor feeding; Tube feeding (in some patients)	Contractures (in some patients); Fetal akinesia sequence (in some patients). Spine: Scoliosis. Feet: Pes equinovarus (in some patients)		-	Hypotonia; Generalized muscle weakness; Delayed motor development; Axial weakness; Limb muscle weakness; Muscle atrophy; Variation in fiber size seen on muscle biopsy; Internal nuclei; Focal disorganization; Core-like structures; Minicores; Alveolar changes in the intermyofibrillar network; Uniformity of type 1 fibers; Predominance of type 1 fibers; Fiber-type grouping (in some patients); Dilated…	Central Nervous System: Delayed motor development; Global developmental delay (1 patient)	-	Movement: Decreased fetal movements. Amniotic Fluid: Polyhydramnios	-	-	-	-	Increased serum creatine kinase (in some patients)	Onset usually in the perinatal period or infancy; Progressive disorder; Highly variable severity; Early death due to respiratory failure can occur; Both autosomal dominant and autosomal recessive inheritance have been documented
170400	Hypokalemeic periodic paralysis, type 1	Hypokalemic periodic paralysis	-	Calcium channel, voltage-dependent, L Type, alpha-1S subunit; CACNA1S	114208	Autosomal dominant	-	-	-	-	-	-	-			Flaccid weakness or paralysis, episodic attacks; Attacks last 4 to 24 hours; Attacks precipitated by hypokalemia, administration of glucose or insulin, heavy carbohydrate consumption, stress, fatigue, rest after exercise; Attacks may present during or after sleep; Attacks relieved by potassium administration; Attacks usually decrease or disappear after age 40 years; Progressive interictal weaknes…	-	-	-	-	-	-	-	Hypokalemia occurs during paralytic attacks	Onset usually in second decade (may occur earlier); One-third of cases are sporadic; Variable phenotype; Reduced penetrance in females; Allelic disorder to hyperkalemic periodic paralysis (HYPP, 170500)
145600	{Malignant hyperthermia susceptibility 1}	MHS; Hyperthermia of anesthesia; Hyperpyrexia, malignant (MH)	-	Ryanodine receptor 1; RYR1	180901	Autosomal dominant	-	-	-	-	Heart: Tachycardia; Cardiac arrhythmias. Vascular: Hypotension		-			Muscle rigidity: Rhabdomyolysis	Central Nervous System: Hyperthermia	-	-	Mixed respiratory and metabolic acidosis	-	-	Coagulopathy	Elevated serum CPK; Hyperkalemia; Hyperphosphatemia; Myoglobinuria; Diagnosis by exposing muscle biopsy to caffeine and/or halothane	Heterogeneous disorder; Precipitated by general anesthesia; Elevated body temperatures to 42 degrees celsius; Incidence of MH in anesthetized children is 1 in 15,000; Incidence of MH in anesthetized adults is 1 in 50,000-100,000
117000	Congenital myopathy 1A, autosomal dominant, with susceptibility to malignant hyperthermia	Central core disease of mucle (CCD); CCO	-	Ryanodine receptor 1; RYR1	180901	Autosomal dominant	-	Face: Facial muscle weakness. Mouth: High arched palate. Neck: Neck muscle weakness	Reduced functional vital capacity (in some patients); Respiratory insufficiency	-	-	-	Joint Contractures. Spine: Scoliosis; Lordosis. Pelvis; Congenital hip dislocation. Limbs: Achilles tendon contractures. Feet: Foot deformities; Flat Feet			Muscle weakness, diffuse; Neonatal hypotonia; Proximal muscle weakness (lower limbs more affected than upper limbs); Positive Gowers sign; Muscle atrophy; Type 1 muscle fibers with clearly demarcated central 'core' regions of sarcomeric disorganization, lack of oxidative activity, and absent mitochondria; Type 1 muscle fiber predominance; Uniformity of type 1 fibers; Cores contain densely packed …	Central Nervous System: Delayed motor development; Delayed walking; Difficulty walking; Inability to walk independently (rare). Peripheral Nervous System: Hyporeflexia; Areflexia	-	-	-	-		-	Onset in infancy or early childhood; Nonprogressive or slowly progressive; Phenotypic variability; Findings in muscle biopsy may be variable; De novo mutation (in some patients)	-
255320	Congenital myopathy 1B, autosomal recessive	Minicore myopathy with external ophthalmoplegia; Minicore myopathy; Multicore myopathy; Multiminicore myopathy; Multicore myopathy with external ophthalmoplegia; Multiminicore disease with external ophthalmoplegia	-	Ryanodine receptor 1; RYR1	180901	Autosomal recessive	-	Face: Facial weakness; Myopathic facies. Eyes: External ophthalmoplegia affecting upward and lateral gaze; Ptosis. Mouth: High-arched palate; Inverted V-shaped mouth	Frequent respiratory infections; respiratory insufficiency; respiratory impairment; Lung hypoplasia	-	-	Gastrointestinal: Feeding difficulties	Ligamentous laxity; Contractures. Spine: Scoliosis. Pelvis: Hip dislocation			Hypotonia, neonatal; Proximal muscle weakness; Axial muscle weakness; Muscle weakness, diffuse; Muscle atrophy, limb-girdle and proximal; Exercise-induced myalgia; Difficulty running or inability to run; Walking may be limited; Myopathic changes, nonspecific, seen on muscle biopsy; Merosin-positive biopsy; Focal loss of cross striations seen on muscle biopsy; Disorganization of the myofibrillar p…	Central Nervous System: Delayed motor development; Some patients only achieve sitting. Peripheral Nervous System: Areflexia	-	Movement: Reduced fetal movements. Amniotic Fluid: Hydrops; Polyhydramnios	-	-		-	Normal serum creatine kinase	Onset in neonatal period or early infancy; Highly variable phenotype; Some patients have lethal fetal akinesia with death in utero; Findings in muscle biopsy may be variable
619542	King-Denborough syndrome	Kind syndrome	-	Ryanodine receptor 1; RYR1	180901	Autosomal dominant	Height: Short stature (in some patients)	Face: Myopathic facies. Ears: Low-set ears. Eyes: Ptosis. Hypertelorism: Down-slanting palpebral fissures. Neck: Webbed neck	-	-	-	-	Joint laxity. Spine: Kyphoscoliosis; Lumbar Lordosis. Limbs: Patellar dislocation, recurrent			Hypotonia; Proximal muscle weakness; Muscle atrophy; Variation in muscle fiber size	Central Nervous System: Delayed motor development	-	-	Malignant hyperthermia	-	-	-	Elevated serum creatine kinase, mild	Highly variable phenotype
160900	Myotonia Dystrophy 1 (DM1)	Dystrophia myotonic 1; Dystrophia myotonica (DM); Steinert disease	-	Dystrophi myotonica protein kinase (DMPK)	605377	Autosomal dominant		Eyes: Cataract	-	-	Heart: Atrial arrhythmias; Heart block; EKG abnormalities	Biliary Tract: Cholelithiasis. Gastrointestinal: Recurrent intestinal pseudoobstruction; Dysphagia; Poor feeding (congenital form)		Internal Genitalia (Male): Hypogonadism; Testicular atrophy. Internal Genitalia (Female): Uncoordinated uterine contraction	Hair - Frontal balding (male pattern baldness)	Myotonia (delayed muscle relaxation after contraction); Weakness; Electromyography shows myotonic discharges; Wasting, especially temporal, neck, and facial muscles; Respiratory distress (congenital form); Bilateral facial weakness (congenital form); Absence of myotonia in infancy (congenital form)	Central Nervous System: Mild cognitive deterioration in adults; Speech disability; Excessive daytime sleepiness; Reduced sleep latency; Sleep-onset REM; Hypotonia (congenital form); Severe mental retardation (congenital form); Poor feeding (congenital form form); Subcortical white matter lesions in the temporal lobes seen on brain MRI; Cerebral atrophy; Ossification of the faux cerebri (less comm…		Movement: Reduced fetal movements (congenital form). Amniotic Fluid: Polyhydramnios (congenital form)	-	-	-	-	-	Genetic anticipation occurs; Prevalence of in 1 in 8,000; Normal - 5 to 37 copies of (CTG)n repeat in DMPK (605377); Affected, Mild - 50-150 repeats; Adult Onset - 100-1,000 repeats; Congenital - over 2,000 repeats; Negative repeat expansion (reverse anticipation) can occur (approximately 5% of the time)
602668	Myotonic Dystrophy 2 (DM2)	Dystorphia myotonica 2, Proximal myotonic myopathy (PROMM); Myotonic myopathy, proximal; Ricker syndrome	-	CCHC-type zinc finger nucleic acid-binding protein (CNBP)	116955	Autosomal dominant	-	Eyes: Cataracts, posterior, subcapsular, iridescent	-	-	Heart: Cardiac conduction abnormalities; Palpitations; Tachycardia	-	-	Internal Genitalia (Male): Hypogonadism; Oligospermia	Skin: Hyperhydrosis. Hair: Frontal balding (male pattern baldness)	Muscle pain; Myotonia; Proximal muscle weakness; Deep finger muscle weakness; Neck flexor weakness; Myotonia seen on EMG; Centrally located nuclei seen on muscle biopsy; Angulated atrophic muscle fibers; Nuclear clumps; Type 2 fiber atrophy	Central Nervous System: No mental retardation	-	-	-	Insulin insensitivity; Low testosterone; Elevated follicle stimulating hormone (FSH); Diabetes mellitus	Decreased serum IgG and IgM; Decreased absolute lymphocytes		Elevated serum creatine kinase; Elevated gamma-glutamyltransferase (GGT); Increased cholesterol; Increased lactate dehydrogenase; Increased ALT; Decreased creatine; Decreased total protein	Variable age of onset (range 13 to 67 years, median 48 years); No congenital form; Pathogenic alleles contain 75-11,000 repeats; Normal alleles contain up to 30 repeats; Repeat tracts may expand as patient ages (somatic instability); Smaller repeat lengths in younger generations (reverse anticipation); See myotonic dystonia 1 (DM1, 160900) for a disorder with a similar phenotype
170390	Anderson cardiodysrhythmic periodic paralysis	Andersen syndrome; Long QT syndrome 7 (LQT7); Andersen-Tawil syndrome (ATS); Periodic paralysis, potassium-sensitive cardiodysrhythmic type	-	Potassium channel, inwardly rectifying, subfamily J, member 2 (KCNJ2)	600681	Autosomal dominant	Height: Stature (<10th percentile)	Head: Small head circumference (lower end of normal); Microcephaly. Face: Broad forehead; - Micrognathia; Malar hypoplasia; Maxillary hypoplasia; Triangular face; Mild facial asymmetry. Ears: Low-set ears; Preauricular pits. Eyes: Hypertelorism; Short palpebral fissures. Nose: Bulbous nasal tip. Mouth: Thin upper lip; Cleft palate; High-arched palate. Teeth: Persistent primary teeth; Delayed erup…	-	-	Heart: Palpitations; Prominent U wave; Prolonged QTc; Bidirectional ventricular ectopy; Syncope	Ribs Sternum Clavicles & Scapulae: Gracile ribs; Scapular winging	Joint laxity; Delayed bone age. Skull: Prominent frontal sinuses; Short mandibular rami; Condylar resorption; Copper beaten skull; Small maxilla; Small mandible; Antegonial notching of mandible. Spine; Scoliosis. Limbs: Gracile long bones. Hands: Small hands; Fifth finger clinodactyly; Syndactyly; Short phalanges; Short metacarpals; Brachydactyly. Feet: Small feet; Syndactyly (2-3); Fifth toe cli…	-	-	-	Central Nervous System: Periodic paralysis, usually hypokalemic; Episodes of weakness can last 1 day to several weeks and can occur 1-3 times per month; White matter lesions (1 patient); Behavioral Psychiatric Manifestations; Learning disabilities, mild (some patients); Depression (1 patient)	-	-	-	-	-	-	Hypokalemia during periodic paralysis (most patients)	Clinical triad - dysmorphic features, cardiac arrhythmia, and potassium-sensitive periodic paralysis - Onset of periodic paralysis (mean) 5 years (range) 8 months to 15 years - Periodic paralysis triggered by exercise, rest following exercise, prolonged periods of rest, and stress
616266	Congenital contractures of the limbs and face, hypotonia, and developmental delay	-	-	Sodium leak channel, nonselective (NALCN)	611549	Autosomal dominant	-	Face: Micrognathia; Long philtrum; H-shaped chin dimple; Deep nasolabial folds; Full cheeks . Nose: Broad nasal bridge; Anteverted nasal tip; Large nares; Short columella. Mouth: Pursed lips. Neck: Short neck	Respiratory insufficiency (newborn period) - Abnormal respiratory pattern (newborn period)	-	-	External Features: Umbilical hernia. Gastrointestinal: Gastroesophageal reflux disease (in some patients)	Congenital Contractures; Spine: Scoliosis (in some patients). Pelvis: hip Contractures. Limbs: Elbow Contractures; Knee Contractures. Hands: Camptodactyly; Ulnar deviation; Adducted thumbs. Feet: Positional Foot deformities	-	-	Hypotonia; Inguinal hernia	Central Nervous System: Delayed psychomotor development; Speech delay; Seizure-like activity (in some patients); Cerebellar atrophy (in some patients); Cerebral atrophy (in some patients)	-	-	-	-	-	-	-	Onset at birth: All reported mutations have occurred de novo

## Sheet: Table S4
Table S4. Detailed information about myotonia congenita in domesticated animals and other inherited diseases with similar presentation. A comprehensive review is provided for myotonia congenita and briefer summaries are provided for differential diagnoses.
OMIA ID	Name of condition	Gene	Species	Breed	Mode of inheritance	Clinical signs/synopsis	EMG	Clinical Pathology	Advanced clinical diagnostics	Gross pathology and histopathology	Electron microscopy (EM), Immunohistochemistry (IHC) and other advance pathology diagnostics	OMIA Variant ID	Reference sequence	Chr.	g. or m.	c. or n.	p.	Year variant was published	PubMed ID(s) and reference
000698-9925	Myotonia congenita	CLCN1	Goat	Inbred line	-	Muscle hypertrophy (generalised), action myotonia, percussion myotonia	"Frequent bursts of repetitive discharges (myotonic runs) on an electromyograph"	-	-	-	-	224	ARS1.2	4	NC_030811.1:g.13857007C>G	XM_013963554.2:c.2656G>C	XP_013819008.1:p.(A886P)	1996	PMID:8855341. Beck, C.L.; Fahlke, C.; George, A.L., Jr. Molecular basis for decreased muscle chloride conductance in the myotonic goat. Proc Natl Acad Sci USA 1996, 93, 11248-11252, doi:10.1073/pnas.93.20.11248.
				Reviewed information; first reports from goats from Tennessee	Autosomal dominant with variable penetrance	Episodic stiffness and rigidity on movement or loud sounds, startle response, HL stiffness, variable effect of cold, percussion myotonia, improvement in signs with water deprivation, warm-up phenomenon, “falling goats”, “stiff-legged goats”, “falling down goat”, “nervous goats”, “epileptic goats”, “fainting goats”, myotonia on EMG occurs several weeks earlier than clinically detectable myotonia (…	"Dive-bomber sound", "myotonic discharges on insertion or needle movement", "repeated myotonic discharges after needle insertion, needle movement or voluntary contraction"	-	-	-	-	-	-	-	-	-	-	-	PMID:289314. Bryant, S.H. Myotonia in the goat. Ann N Y Acad Sci 1979, 317, 314-325, doi:10.1111/j.1749-6632.1979.tb56540.x.
				Unspecified (sourced from Tennessee, USA)	-	Persistence of contraction, “myotonic seizure” following exertion, episodic rigid extension of legs sometimes with recumbency, episodes brought on my jumping, percussion myotonia, warm-up effect	"muscle appears to be in a state of incessant activity", "fire at frequencies varying from 100 to 10 per second", variable duration from less than a second up to some minutes; muscle activity reduces with lack of stimuli, but increases if muscle touched, tapped or stretched.	-	-	-	-	-	-	-	-	-	-	-	Brown, G.L.; Harvey A.M. Congenita myotonic in the goat. Brain 1939, 62, 341-363, doi:10.1093/brain/62.4.341.
				Goats from Tennessee, USA	-	Nervous, stiff-legged, fainting, episodic collapse with opisthotonos, protrusion of eyeballs during episodes, dyspnoea during episodes, episodes brought on by excitement and jumping	-	-	-	-	-	-	-	-	-	-	-	-	White, D.G.R.; Plaskett, J. "Nervous," "Stiff-Legged," or "Fainting" Goats. Vet J (1900) 1909, 65, 251-253, doi:https://doi.org/10.1016/S0372-5545(17)67986-0.
000698-9940	Myotonia congenita	CLCN1	Sheep	Rasa Aragonesa VBO:0015863	Autosomal recessive	Episodes of falling over, muscle rigidity with extended limbs, episodes induced by movement or visual/auditory stimuli, delayed muscle relaxation, muscle hypertrophy particularly HL	-	-	-	Muscle hypertrophy, especially HL	-	245	Oar_rambouillet_v1.0	4	NC_040255.1:g.115541101G>A	XM_004008136.4:c.277G>A	XP_004008185.4:p.(E93K)	2015	PMID:25744800. Monteagudo, L.V.; Tejedor, M.T.; Ramos, J.J.; Lacasta, D.; Ferrer, L.M. Ovine congenital myotonia associated with a mutation in the muscle chloride channel gene. Vet J 2015, 204, 128-129, doi:10.1016/j.tvjl.2015.01.014.
				Unspecified (28)	Autosomal recessive	Episodes of falling over, muscle rigidity, episodes induced by stimuli, dirty fleeces	Myotonic potentials. "The myotonic discharges occurred as sustained runs of positive or negative waves up to 1mV. These ranged about 50-100 impulses per second, which produced a diminishing buzz over the speaker."	CBC, biochemical profiles within normal limits. Normal CK.	-	"hypertrophy of both type 1 and type II myofibres in the biceps femoris muscles."	-	-	-	-	-	-	-	-	Moore, G.A.; Dyer, K.R.; Dyer, R.M.; Sponenberg, D.P. Autosomal recessive myotonia congenita in sheep. Genet Sel 1997, 29, 291, doi:10.1186/1297-9686-29-2-291.
				Merino VBO:0014151	Autosomal recessive	Episodes of falling over, muscle rigidity with extended limbs, delayed muscle relaxation	Myotonic potentials.	CK normal or mildly elevated, AST mildly elevated, urea mildly elevated, bilirubin normal or elevated in 2/7, elevated phosphate in 3/7, GGT normal or mildly elevated, hypoglobulinaemia. CBC usually unremarkable apart from decreased mean cell haemoglobin concentration, and occasional mild reduction in leukocytes or leukocyte differentials.	-	Unremarkable.	-	1664	Oar_rambouillet_v1.0	4	NC_056057.1:g.107930611C>T	XM_004008136.5:c.844C>T	XP_004008185.4:p.(P282S)		Current manuscript
000698-89462	Myotonia congenita	CLCN1	Water Buffalo	Murrah buffalo VBO:0000068	Autosomal recessive	Muscle hypertrophy (generalised), muscle stiffness, action myotonia, myotonia following startle/startle response, episodes of stiffness, difficulty rising, episodes of collapse and muscle rigidity, impaired locomotion, males unable to mate, doesn’t typically progress with age but muscle hypertrophy more pronounced in adults, warm-up phenomenon, variable severity.	Spontaneous myotonic discharges, waxing and waning. Dive bomber sound. Insertional activity.	-	-	Similar to controls. Occasional round hypertrophic fibres. No dystrophic changes.	-	399	UOA_WB_1	8	NC_037552.1:g.106762128C>T	NM_001290916.1:c.396C>T		2013	PMID:23339992. Borges, A.S.; Barbosa, J.D.; Resende, L.A.; Mota, L.S.; Amorim, R.M.; Carvalho, T.L.; Garcia, J.F.; Oliveira-Filho, J.P.; Oliveira, C.M.; Souza, J.E.; Winand, N.J. Clinical and molecular study of a new form of hereditary myotonia in Murrah water buffalo. Neuromuscul Disord 2013, 23, 206-213, doi:10.1016/j.nmd.2012.11.008.
000698-9823	Myotonia congenita	CLCN1	Pig	Unspecified	Autosomal recessive	Muscle hypertrophy (epaxial and proximal muscles of limbs especially gluteus, semimembranosus and semitendinosus muscles), muscle stiff-ness (HL>FL), worsens with age, startle response, percussion myotonia/myotonic dimple, warm-up phenomenon, variable severity.	Spontaneous myotonic discharges. Dive bomber / accelerating or decelerating motorcycle engine sound.	-	-	Sparse hypertrophic fibres, no degenerative changes	-	1365	Sscrofa11.1	18	NC_010460.4:g.6912538_6916702del			2019	PMID:31666547. Araújo, C.E.T.; Oliveira, C.M.C.; Barbosa, J.D.; Oliveira-Filho, J.P.; Resende, L.A.L.; Badial, P.R.; Araujo-Junior, J.P.; McCue, M.E.; Borges, A.S. A large intragenic deletion in the CLCN1 gene causes Hereditary Myotonia in pigs. Sci Rep 2019, 9, 15632, doi:10.1038/s41598-019-51286-7.
000698-9796	Myotonia congenita	CLCN1	Horse	New Forest VBO:0001026	Autosomal recessive	Episodic recumbency and difficulty rising, stiffness, hyperreactive on stimulation, temporary protrusion of nictitating membrane secondary to eye retraction, abnormal vocalization (high pitched squeaking, deep growling noise), occasional wide-based stance, weakness, reduced balance.	Myotonic discharges, prolonged insertional activity, waxing and waning discharges.	Reduced sodium 129 mmol/L (135-150 mmol/l), reduced potasssium 2.8 (3.0-5.9 mmol/l), reduced magnesium 0.77 (0.80-1.20 mmol/L), increased total calcium 3.97 (2.4-3.3 mmol/l) (resting). CK not done.	Fractional excretion of electrolytes in urine within normal limits, acid-base balance normal. Negative for SCN4A variants associated with hyperkalemic periodic paralysis.	Marked heterogeneity in fibre diameters.		161	EquCab3.0	4	NC_009147.3:g.96518592A>C	XM_001915636.4:c.1775A>C	XP_001915671.3:p.(D592A)	2012	PMID:22197188. Wijnberg, I.D.; Owczarek-Lipska, M.; Sacchetto, R.; Mascarello, F.; Pascoli, F.; Grünberg, W.; van der Kolk, J.H.; Drögemüller, C. A missense mutation in the skeletal muscle chloride channel 1 (CLCN1) as candidate causal mutation for congenital myotonia in a New Forest pony. Neuromuscul Disord 2012, 22, 361-367, doi:10.1016/j.nmd.2011.10.001.
		ND	Horse	Thoroughbred VBO:0001083	-	Lameness worse after rest, no change with water deprivation, warm-up phenomenon.	Myotonic discharges.	Not done.	-	Not done.	-	-	-	-	-	-	-	-	PMID:13916691. Steinberg, S.; Botelho, S. Myotonia in a horse. Science 1962, 137, 979-980, doi:10.1126/science.137.3534.979.
000698-9685	Myotonia congenita	CLCN1	Cat	Domestic Longhair VBO:0100118	-	Muscle hypertrophy (proximal appendicular muscles), episodes of falling over, clumsiness, stiff, short strided choppy gait, crouched hindlimb stance, prolonged blepharospasm, prolonged facial distortion after meowing or hissing, weak vocalisation, unthrifty, percussion myotonia.	Spontaneous discharges, waxing and waning, exertional activity. Revving motorcycle or dive-bomber sound.	CBC and biochemistry within normal limits, CK normal, serology for feline leukaemia virus and toxoplasma gondii negative.	"mild enlargement of the left atrium and pulmonary trunk, and scant pinpoint hyperechoic foci in the left ventricular endocardium" and "subjective rounding of the cardiac apex" on echocardiography. TRH response test normal. Nerve conduction velocities normal.	Moderate diffuse myocyte hypertrophy. Clear sarcoplasmic vacuoles in muscle fibres.	EM: Mild dilation of transverse tubules.	-	-	-	-	-	-	-	PMID:9560769. Toll, J.; Cooper, B.; Altschul, M. Congenital myotonia in 2 domestic cats. J Vet Intern Med 1998, 12, 116-119, doi:10.1111/j.1939-1676.1998.tb02105.x.
				Domestic Longhair VBO:0100118	-	Muscle hypertrophy (cervical and lumbar vertebral column, limbs), short episodes of recumbency, short strided stiff gait, episodic facial spasms, prolonged facial distortion after meowing and hissing, tachypnoea and dyspnoea on exam, intermittent alternating blepharospasm with lowering of ears, enlarged heart on radiographs, startle response.	Spontaneous discharges, waxed and waned in amplitude and frequency. (Frequency 40-325 Hz, most 150-250 Hz).	Hyperphosphataemia, increased alkaline phosphatase (age related), CK normal, CBC within normal limits.	"Thoracic radiographs identified a moderately and generally enlarged cardiac silhouette with an absence of generalised overcirculation. The caudal margin of the hepatic silhouette was normal in size but rounded." Cardiac troponin 1 normal.	-	-	1573	Felis_catus_9.0	A2	NC_018724.3:g.158967085_158967092del	NM_001305027.1:c.428_433+1del	NP_001291956.1:p.(L143Qfs3*)	2022	PMID: 35815860. Woelfel, C.; Meurs, K.; Friedenberg, S.; DeBruyne, N.; Olby, N.J. A novel mutation of the CLCN1 gene in a cat with myotonia congenita: Diagnosis and treatment. J Vet Intern Med 2022, 36, 1454-1459, doi:10.1111/jvim.16471.
				Domestic Short-hair VBO:0100119	-	Muscle hypertrophy, stiff gait, HL more affected, short episodes of falling over +/- extended limbs, startle response, abducted limbs when walking with poor flexion of proximal limb joint, spasm of orbicularis muscle, prolonged prolapse of nictitating membranes, flattening of ears, intermittent dysphonia with hoarse vocalisation and quiet purring, stridor, difficulty opening the mouth, narrowing …	Spontaneous high frequency discharges, waxing and waning, insertional activity, revving motorcycle or diving aeroplane sound.	Haematology findings inconsistent or interpreted to be secondary to stress or excitement (lymphocytosis, monocytosis, mild hyperglycaemia, mild hypercalcaemia). Cholesterol, CK, globulins, electrolytes within normal limits.	-	3/4 kittens: "only occasional degeneration of individual myofibres, associated with localised proliferation of sarcolemmal nuclei, and few centrally located nuclei. 1/4 kittens: "More marked changes, consisting of moderate myofibre hypertrophy, the presence of central nuclei in some fibres and rounding of the sarcoplasm." No histochemical abnormalities.	-	-	-	-	-	-	-	-	PMID:9673904. Hickford, F.H.; Jones, B.R.; Gething, M.A.; Pack, R.; Alley, M.R. Congenital myotonia in related kittens. J Small Anim Pract 1998, 39, 281-285, doi:10.1111/j.1748-5827.1998.tb03651.x.
				Domestic Short-hair VBO:0100119	-	Muscle hypertrophy (proximal appendicular muscles and tongue), episodes of falling over, hindlimb weakness, short strided choppy gait, crouched hindlimb stance, weak vocalisation, stridor and cyanosis with handling, unthrifty, percussion myotonia, warm-up phenomenon.	Spontaneous discharges, waxing and waning, exertional activity. Revving motorcycle or dive-bomber sound.	CBC and biochemistry within normal limits, CK normal, serology for feline leukaemia virus and toxoplasma gondii negative.	FL and HL radiographs normal. ECG and echocardiography normal. ACTH stimulation test normal. TRH response test normal. Nerve conduction velocities normal.	Moderate diffuse myocyte hypertrophy.	EM: Mild dilation of transverse tubules.	-	-	-	-	-	-	-	PMID:9560769. Toll, J.; Cooper, B.; Altschul, M. Congenital myotonia in 2 domestic cats. J Vet Intern Med 1998, 12, 116-119, doi:10.1111/j.1939-1676.1998.tb02105.x.
				Feral random bred	Autosomal recessive	Muscle hypertrophy (neck, proximal limb, tongue), stiff, short strided gait (HL worse), reduced adducting of limbs when walking, intermittent frozen posture, blepharospasm on palpebral reflex and menace response, tongue protrusion, stridor and respiratory distress with handling, reduced jaw movement, periodontal disease and halitosis, poor grooming, pseudoptyalism, delayed relaxation of cutaneous…	Myotonic discharges, high frequency with mean frequency 300 Hz, mean amplitude 277 µV, insertional activity, sounds like swarm of bees.	CK mildly elevated (1/5).	Nerve motor conduction velocity. Thoracic radiographs (2 cats) - "no evidence of heart enlargement or congestive heart failure". On echocardiography (4 cats), several moderator bands in the left ventricle (4), atrial premature complexes (1). Interpretation of no evidence of heart disease.	Hypertrophy all muscle types. Normal mosaic of fibres.	-	408	Felis_catus_9.0	A2	NC_018724.3:g.158986498G>T	NM_001305027.1:c.1930+1G>T		2014	PMID:25356766. Gandolfi, B.; Daniel, R.J.; O'Brien, D.P.; Guo, L.T.; Youngs, M.D.; Leach, S.B.; Jones, B.R.; Shelton, G.D.; Lyons, L.A. A novel mutation in CLCN1 associated with feline myotonia congenita. PLoS One 2014, 9, e109926, doi:10.1371/journal.pone.0109926.
				Mixed breed	-	Muscle hypertrophy (cervical and proximal appendicular muscles), short strided stiff gait, collapse, startle response, dysphonia/weak vocalisation, difficulty grooming caudal body, difficulty opening mouth, stridor during handling, periodontal disease with halitosis, prolonged blepharospasm with protrusion of third eyelid, tongue protrusion, exaggerated sensory response dorsal lumbar area, warm-u…	Myotonic discharges.	CBC and biochemistry within normal limits except for mildly elevated AST.	-	Variation in myofibre size, numerous hypertrophic fibres.	-	1623	Felis_catus_9.0	A2	NC_018724.3:g.158976314G>C	NM_001305027.1:c.991G>C	NP_001291956.1:p.(A331P)	2023	PMID:37668104. Corrêa, S.; Basso, R.M.; Cerri, F.M.; de Oliveira-Filho, J.P.; Araújo, J.P., Jr.; Torelli, S.R.; Salán, L.; Salán, M.O.; Macedo, I.Z.; Borges, A.S. Hereditary myotonia in cats associated with a new homozygous missense variant p.Ala331Pro in the muscle chloride channel ClC-1. J Vet Intern Med 2023, 37, 2498-2503, doi:10.1111/jvim.16837.
000698-9913	Myotonia congenita	ND	Cattle	Friesland	-	Hindlimb stiffness induced by standing or movement.	Spontaneous action potentials (120/s, amplitude 100 µV). Insertional activity. Machine gun fire sound that diminishes.	-	-	-	-	-	-	-	-	-	-	-	PMID:5528215. van Niekerk, I.J.; Járos, G.G. Myotonia in the calf: a case report. S Afr Med J 1970, 44, 898-899.
000698-9913	Myotonia congenita	CLCN1	Dog	American Bulldog VBO:02000034	Autosomal recessive	Muscle hypertrophy (neck, proximal FL and HL), stiff gait on walking, episodic recumbency, startle response, warm-up phenomenon.	Myotonic discharges, increasing and decreasing amplitude and frequency, with characteristic sound.	-	-	Hypertrophy of some muscle fibres.	-	1364	CanFam3.1	16	NC_006598.3:g.6369245_6369246insAGAG	NM_001003124.2:c.436_437insCTCT	NP_001003124.1:p.(Y146Sfs*49)	2020	PMID:33246886. Rodrigues, D.J.; Damasceno, A.D.; Araújo, C.E.T.; Torelli, S.R.; Fonseca, L.G.H.; Delfiol, D.J.Z.; Oliveira-Filho, J.P.; Araújo-Júnior, J.P.; Borges, A.S. Hereditary myotonia in American Bulldog associated with a novel frameshift mutation in the CLCN1 gene. Neuromuscul Disord 2020, 30, 991-998, doi:10.1016/j.nmd.2020.10.007.
		CLCN1	Dog	Australian Cattle Dog VBO:02000088	Autosomal recessive	Muscle hypertrophy, muscle stiffness, stiff gait (FL and HL), initial bunny hopping on walking, episodic collapse sideways with extended limbs, percussion myotonia, episodic contraction of facial muscles following movement, signs worse in hot weather, warm-up phenomenon.	Waxing and waning myotonic discharges.	Mild increase creatinine, moderate increase AST and ALT, substantial increase CK.	Echocardiograph, ECG and abdominal ultrasound normal.	Moderate variability in myofibre size, scattered atrophic fibres, many hypertrophic fibres, small number of necrotic myofibres.	-	609	CanFam3.1	16	NC_006598.3:g.6344748_6344749insT	NM_001003124.2:c.2647_2648insA	NP_001003124.1:p.(R883Qfs*18)	2007	PMID:17552451. Finnigan, D.F.; Hanna, W.J.; Poma, R.; Bendall, A.J. A novel mutation of the CLCN1 gene associated with myotonia hereditaria in an Australian cattle dog. J Vet Intern Med 2007, 21, 458-463, doi:10.1892/0891-6640(2007)21[458:anmotc]2.0.co;2.
		ND	Dog	Chow Chow VBO:0200361	-	Heavy muscling, hindlimb extensor muscles more developed, voluntary muscle hypertrophy (including tongue and anal sphincter (1), ataxia, lameness, stiffness/stiff gait after rest, difficulty rising, difficulty navigating stairs, bunny hopping gait, FL splaying and weakness, episodic muscle spasms with extended limbs and head/neck, episodic recumbency with rigidity and gasping, collapse followed b…	Myotonic discharges on needle insertion lasting seconds to reports of up to 20 seconds. Waxing and waning discharges. In one dog bizarre high frequency discharges with needle movement/insertion or percussion. Dive bomber sound. Heating of muscle shortened myotonia discharges, cooling prolonged discharges.	In one dog; CK 289 U/L, activated partial thromboplastin time slightly longer than the control, increased phosphorus and ALP (likely due to bone metabolism), mild increase in cholesterol (Amann, 1985). Creatinine phosphokinase 104-356 U/l (reference range 5-51 U/l) (Wentink, Hartman & Koeman, 1974). Creatine phosphokinase mildly elevated (300-500 U/l), hypocholesterolaemia (1.0-1.25 mmol) (Farrow…	Nerve conduction within normal limits. "ECG abnormalities included a notched P wave and a notched QRS complex." (Amann, 1985). Bones unremarkable on radiographs (Farrow & Malik, 1981). 1 dog ECG, HL and thoracic radiographs unremarkable (Shores et al, 1986).	Mild hypertrophy of myofibres, few atrophic fibres (Amann, 1985). Minor aspecific changes (Wentink, Hartman & Koeman, 1974). Moderate fibre size variation, multifocal atrophic and hypertrophic fibres, no abnormalities in nerves in section (Shores et al, 1986).	-	-	-	-	-	-	-	-	PMID:4030477. Amann, J.F.; Tomlinson, J.; Hankison, J.K. Myotonia in a chow chow. J Am Vet Med Assoc 1985, 187, 415-417. PMID:4536400. Wentink, G.H.; Hartman, W.; Koeman, J.P. Three cases of myotonia in a family of chows. Tijdschr Diergeneeskd 1974, 99, 729-731. PMID:7289589. Farrow, B.R.; Malik, R. Hereditary myotonia in the chow chow. J Small Anim Pract 1981, 22, 451-465, doi:10.1111/j.1748-582…
		ND	Dog	Cocker Spaniel VBO:0200372	-	Stiff HL, bunny hopping, ataxia, abnormal gait on initiation of movement, rare episodes of recumbency when rising, resistance on opening the mouth, disproportionately larger proximal musculature in the proximal compared to distal muscles in HL, FL splaying, transient weakness in one report, coughing, gagging, episodic dypsnoea and cyanosis in hospital, prolapse of nictitating membrane when stress…	Bizarre, repetitive high frequency discharges, fibrillation potentials, revving motorcycle sound.	Mildly elevated CK 332 (20-120 IU/L). CBC, biochemistry and urinalysis otherwise normal for age.	Thoracic radiographs performed as dog coughing, mild interstitial lung pattern associated with a resolving pneumonia found. HL radiographs unremarkable. Toxoplasma gondii seronegative. Thyrotropin stimulation and low-dose dexamethasone suppression test normal. CSF reduced protein 12.0 (15-35 mg/dl), rare erythrocytes and mononuclear cells.	Mild variation in myofibre size, atrophic rounded fibres, scattered hypertrophic type I fibres.	-	-	-	-	-	-	-	-	PMID:8581546. Hill, S.L.; Shelton, G.D.; Lenehan, T.M. Myotonia in a cocker spaniel. J Am Anim Hosp Assoc 1995, 31, 506-509, doi:10.5326/15473317-31-6-506.
		CLCN1	Dog	French Bulldog VBO:0201455	-	Muscle hypertrophy (neck, shoulders, tongue), intermittent dysphagia, upper airway obstruction, excessive swallowing, chocking episodes sometimes with stiffness, abnormal gait, smaller than siblings, cricopharyngeal dysphagia, laryngeal collapse.	-	CK mildly elevated.	Marked cricopharyngeal dysphagia on fluoroscopy.	Variable myofibre size, retention of muscle fibre types.	Immunofluorescence with antibodies against dystrophy-associated proteins found no abnormalities.	1678	UU_Cfam_GSD_1.0	16	NC_049237.1:g.6074128_6074135dup	NM_001003124.2:c.2423_2430dup	NP_001003124.1:p.(F811Lfs*39)	2024	PMID:38473107. Shelton, G.D.; Mickelson, J.R.; Friedenberg, S.G.; Cullen, J.N.; Graham, K.; Carpentier, M.C.; Guo, L.T.; Minor, K.M. Variants in CLCN1 and PDE4C Associated with Muscle Hypertrophy, Dysphagia, and Gait Abnormalities in Young French Bulldogs. Animals (Basel) 2024, 14, doi:10.3390/ani14050722.
		ND	Dog	Great Dane VBO:0200623	-	Muscle hypertrophy (neck, limbs), stiffness on rising, muscle rigidity, episodic collapse, reluctance to climb stairs, percussion myotonia, warm-up phenomenon. Also had postural deficits and HL hypoaesthesia, but diagnosed with concurrent cervical spondylopathy.	"Muscle activity which persisted for approximately two seconds after muscle percussion or movement of the recording electrode."	Elevated CK (960iu/L), CBC and biochemistry otherwise unremarkable.	"Radiographs of the cervical spine revealed dorsal displacement of the cranial aspect of C5."	"marked fibre hypertrophy with fibre splitting and prominent increase in peripheral and central nuclei. Occasional fibres were degenerate or regenerating."	-	-	-	-	-	-	-	-	PMID:3776062. Honhold, N.; Smith, D.A. Myotonia in the great dane. Vet Rec 1986, 119, 162, doi:10.1136/vr.119.7.162-a.
		CLCN1	Dog	Jack Russell Terrier VBO:0200724	-	Muscle hypertrophy (FL and HL), muscle spasms, non-painful, episodic exercise induced collapse, bunny hopping, no percussion myotonia, warm-up phenomenon.	-	CBC, CK and electrolytes normal.	-	-	-	-	-	-	-	-	-	-	PMID:19831273. Lobetti, R.G. Myotonia congenita in a Jack Russell terrier. J S Afr Vet Assoc 2009, 80, 106-107, doi:10.4102/jsava.v80i2.181.
		CLCN1	Dog	Labrador Retriever VBO:0200800	Unknown, can't exclude a de novo mutation	Muscle hypertrophy (neck, proximal FL and HL, tongue), muscle stiffness following rest, stiff gait, bunny hopping gait, occasional episodic collapse with rigidity and limb extension, episodic stridor and dysphagia, episodic contraction of tongue when eating, weak jaw closure, mild pain on dorsal neck palpation, percussion myotonia, warm-up phenomenon.	Myotonic discharges, insertional activity, waxing and waning amplitudes, dive bomber sound.	Mild increased CK, otherwise biochemistry within normal limits, CBC, blood gas analysis and urinary analysis. Total thyroxine within reference range, serum negative for type 2M antibodies (masticatory myositis).	No abnormalities nerve conduction velocity. MRI and cervical spinal radiographs "failed to identify an underlying cause for the mild cervical pain besides mild atlantooccipital joint effusion and synovial contrast enhancement. All muscles appeared with normal signal intensity."	Individual or clustered small polygonal fibres, mildly hypertrophic myofibres, occasional nuclear internalisation, mild increase in interfibrillar fat droplets.	EM unremarkable, IHC for dystrophin and spectrin showed no abnormalities .	1041	CanFam3.1	16	NC_006598.3:g.6348929T>A	NM_001003124.2:c.2275A>T	NP_001003124.1:p.(R759X)	2018	PMID:29934119. Quitt, P.R.; Hytönen, M.K.; Matiasek, K.; Rosati, M.; Fischer, A.; Lohi, H. Myotonia congenita in a Labrador Retriever with truncated CLCN1. Neuromuscul Disord 2018, 28, 597-605, doi:10.1016/j.nmd.2018.05.002.
		CLCN1	Dog	Miniature Schnauzer VBO:0200896	Autosomal recessive	Muscle hypertrophy, stiff gait on initiation of movement or on sudden turning, bunny hopping, falling with sudden movement, difficulty rising, difficulty stepping up/down, stridor and stertor, difficulty swallowing, percussion myotonia, warm-up phenomenon. Superior prognathism, abnormal dentition, delayed and abnormal teeth eruption, persistent deciduous teeth, crowding and rotation of teeth, mis…	Myotonic discharges. Waxing and waning, decreasing frequency and amplitude. Cooling the muscle increased duration of myotonic discharges. Audio sounded like revving motorcycles.	1 case: CBC and biochemistry within reference range, including CK.	Urine cortisol to creatinine was within reference range. Antinuclear antibody and toxoplasma serology negative. Urine metabolic screen unremarkable. No heart abnormalities on thoracic radiographs, electrocardiography and echocardiography. Nerve conduction unremarkable.	Significantly larger muscle fibre circumference compared to control dogs, occasional fibres with internal nuclei.	-	62	CanFam3.1	16	NC_006598.3:g.6366383G>A	NM_001003124.2:c.803C>T	NP_001003124.1:p.(T268M)	1999	PMID:12371774: Bhalerao, D.P.; Rajpurohit, Y.; Vite, C.H.; Giger, U. Detection of a genetic mutation for myotonia congenita among Miniature Schnauzers and identification of a common carrier ancestor. Am J Vet Res 2002, 63, 1443-1447, doi:10.2460/ajvr.2002.63.1443. PMID:11968937: Gracis, M.; Keith, D.; Vite, C.H. Dental and craniofacial findings in eight miniature schnauzer dogs affected by myoton…
		CLCN1	Dog	Mixed breed dog	-	Muscle hypertrophy (generalized including tongue), muscle stiffness on initial movement, episodic stiffness and lateral recumbency, dysphagia, warm-up phenomenon.	Myotonic discharges.	CBC, albumin, creatinine, AT, AST, CK, urinalysis, ionic calcium, electrolytes within normal limits.	ECG no abnormalities. Serology negative for leishmaniasis.	-	-	1570	CanFam3.1	16	NC_006598.3:g.[6367458_6367478del;6367482del;6367485A>C]	NM_001003124.2:c.[703T>G;706del;710_730del]	NP_001003124.1:p.[(F235V;V236fs)]	2023	PMID:37212506. Chimenes, N.D.; Caramalac, S.M.; Caramalac, S.M.; Fernandes, T.D.; Basso, R.M.; Cerri, F.M.; Oliveira-Filho, J.P.; Borges, A.S.; Palumbo, M.I.P. A complex CLCN1 variant associated with hereditary myotonia in a mixed-breed dog. J Vet Diagn Invest 2023, 35, 413-416, doi:10.1177/10406387231176736.
		ND	Dog	Miniature poodle VBO:0201051	-	Two aged poodles, increased stiffness (HL worse than FL), prolonged extension of stifle after tap, percussion myotonia.	Waxing and waning spontaneous discharges.	-	Nerve conduction velocities normal. Thoracolumbar spine unremarkable on radiographs. Endocrine testing unremarkable (low dexamethasone suppression test, free thyroxine-cholesterol function, urinary cortisol/creatinine ratio, TRH stimulation).	Histopathology not done.	-	-	-	-	-	-	-	-	PMID:1897093. .Poncelet, L.; Fontaine, J.; Balligand, M. Myotonia in two aged poodles. Vet Rec 1991, 128, 599, doi:10.1136/vr.128.25.599-b.
		ND	Dog	Staffordshire Bull Terrier VBO:0201296	-	Lameness worse after rest, inability to climb down stairs, "freeze up" with rough play or excitement, muscle hypertrophy (FL, head, neck), stridor, percussion myotonia.	High frequency discharges (0.25-0.75 seconds, 200-800uV in amplitude), infrequent fibrillation potentials, audible of dive-bomber or revving motorcycle.	Increased CK (372; 10-60 mU/mL), increased phosphorous (8.4; 2.5-5.0 mg/dl); CBC, biochemistry and urinalysis otherwise within normal limits.	FL radiographs found avulsion of cranial tuberosity of right tibia (thought to have occurred after an episode of freezing and recumbency). Nerve conduction within normal limits. ECG found occasional ventricular premature contraction.	Increased fibre size, increased percentage of type I and IIc fibres.	-	-	-	-	-	-	-	-	PMID:6885599. Shires, P.K.; Nafe, L.A.; Hulse, D.A. Myotonia in a Staffordshire terrier. J Am Vet Med Assoc 1983, 183, 229-232.
001723-9940	Ataxia, familial episodic spinocerebellar	FGF14	Sheep	Romney Marsh VBO:0001582	Autosomal dominant disorder with variable expressivity	Early presentation: At birth may have extended head, neck and limbs with delayed standing, unsteady when standing, move sideways with a crab-like walk and may fall. Episodes of asymmetric gait abnormalities with FL extensor hypertonia and HL flexor hypertonia often followed by collapse to one side, crouched position, cerebrovestibular ataxia, variable nystagmus, maintain consciousness, recover be…	No abnormalities.	-	-	Post-mortem and histopathology unremarkable.	-	941	Oar_rambouillet_v1.0	10	NC_040261.1:g.88095843G>A	XM_027973760.1:c.214C>T	XP_027829561.1:p.(Q72*)	2017	PMID: 29253853. Dittmer, K.E.; Jolly, R.D.; Mayhew, I.G.; Ridler, A.L.; Chernyavtseva, A.; Garrick, D.J.; Blair, H.T. Familial episodic ataxia in lambs is potentially associated with a mutation in the fibroblast growth factor 14 (FGF14) gene. PloS one 2017, 12, e0190030, doi:10.1371/journal.pone.0190030. PMID: 22985028. Mayhew, I.; Jolly, R.D.; Burnham, D.; Ridler, A.L.; Poff, G.; Blair, H. Famil…
001450-9913	Congenital muscular dystonia 1 (CMD1)	ATP2A1	Cattle	Belgian Blue VBO:0000139	-	Fatigue after exertion, muscle myotonia leading to inability to flex limbs and falling, generalised muscle contractures. Difficulty swallowing, respiratory complications, die within a few weeks of birth.	-	-	-	-	-	188	ARS-UCD1.3	25	NC_037352.1:g.25933247G>A	NM_001075767.1:c.1675C>T	NP_001069235.1:p.(R559C)	2008	PMID:18344998: Charlier, C.; Coppieters, W.; Rollin, F.; Desmecht, D.; Agerholm, J.S.; Cambisano, N.; Carta, E.; Dardano, S.; Dive, M.; Fasquelle, C.; et al. Highly effective SNP-based association mapping and management of recessive defects in livestock. Nat Genet 2008, 40, 449-454, doi:10.1038/ng.96. PMID:33946496: Konovalova, E.; Romanenkova, O.; Kostyunina, O.; Gladyr, E. The Molecular Bases S…
001451-9913	Congenital muscular dystonia 2 (CMD2)	SLC6A5	Cattle	Belgian Blue VBO:0000139	Autosomal recessive	Signs from birth, die or euthanised shortly after birth. Lateral recumbency and low head carriage. Generalised muscle contractures. Episodic extensor muscle spasms when stimulated. Neck stiffness, difficult to flex carpal joints. May have abdominal breathing and hyperpnea. Often die within hours of birth. Inciting stimuli for myoclonus: Acoustic and tactile stimulation.	-	-	Post-mortem: Persistent cavum septum pellucidum, brain swelling. No evidence of bovine viral diarrhoea virus infection.	Brain histopathology unremarkable.	-	904	ARS-UCD1.2	29	NC_037356.1:g.24366560A>G	c.809T>C	p.(L270P)	2008	PMID:18344998: PMID:18344998: Charlier, C.; Coppieters, W.; Rollin, F.; Desmecht, D.; Agerholm, J.S.; Cambisano, N.; Carta, E.; Dardano, S.; Dive, M.; Fasquelle, C.; et al. Highly effective SNP-based association mapping and management of recessive defects in livestock. Nat Genet 2008, 40, 449-454, doi:10.1038/ng.96. PMID:22486497: Gill, J.L.; James, V.M.; Carta, E.; Harris, D.; Topf, M.; Scholes,…
002084-9615	Dyskinesia, paroxysmal, PIGN-related	PIGN	Dog	Soft-Coated Wheaten Terrier VBO:0201260	Autosomal recessive	Episodic dyskinesia episodes, from minutes to hours, with involuntary flexion and extension of HL, sometimes the FL, +/- truncal dystonia. Inciting stimuli: In some cases excitement, stress and loud noise. Not exercise, not fasting.	-	-	Brain unremarkable on PM, brain MRI unremarkable.	-	-	109	CanFam3.1	1	NC_006583.3:g.14705240C>T	XM_022415750.1:c.398C>T	XP_022271458.1:p.(T133I)	2016	PMID:27891564: Kolicheski, A.L.; Johnson, G.S.; Mhlanga-Mutangadura, T.; Taylor, J.F.; Schnabel, R.D.; Kinoshita, T.; Murakami, Y.; O'Brien, D.P. A homozygous PIGN missense mutation in Soft-Coated Wheaten Terriers with a canine paroxysmal dyskinesia. Neurogenetics 2017, 18, 39-47, doi:10.1007/s10048-016-0502-4.
002322-9615	Dyskinesia, paroxysmal, SOD1-related	SOD1	Dog	Markiesje dogs VBO:0008069	Autosomal recessive	Paroxysmal dyskinesia. Severe tetraparesis, episodic dystonia and cramping HL and FL, falling, consciousness maintained. Induced by walking or stress.	Unremarkable.	CBC, biochemistry, urinalysis unremarkable.	Vertebral radiographs unremarkable. Tensilon test negative for myasthenia gravis. Toxoplasma and neospora serology showed no increase. No abnormalities on post-mortem.	"mild, random Wallerian-like degeneration in the brainstem and spinal cord with mild denervation atrophy of skeletal muscle."	-	1302	ROS_Cfam_1.0	31	NC_051835.1:g.26654939delinsCAC	NM001003035.1:c.12delinsCAC	NP_001003035.1:p.(K4Nfs*7)	2021	PMID:33677640. Mandigers, P.J.J.; Van Steenbeek, F.G.; Bergmann, W.; Vos-Loohuis, M.; Leegwater, P.A. A knockout mutation associated with juvenile paroxysmal dyskinesia in Markiesje dogs indicates SOD1 pleiotropy. Hum Genet 2021, 140, 1547-1552, doi:10.1007/s00439-021-02271-6.
001543-9615	Dyskinesia, paroxysmal	ND	Dog	Bichon Frise VBO:0200163	-	Episodic skeletal involuntary skeletal muscle movement with multiple limbs affected, hyperflexion of thoracic spine, choreoathetosis, facial dystonia (uniliateral), consciousness maintained, absent autonomic signs. At rest and exercise.	-	CBC and biochemistry unremarkable.	Post-prandial bile acids mildly elevated. Brain MRI, CSF analysis, neospora serology, Toxoplasma serology, Distemper titres on CSF unremarkable.	-	-	-	-	-	-	-	-	-	PMID:11219819. Penderis, J.; Franklin, R.J. Dyskinesia in an adult bichon frise. J Small Anim Pract 2001, 42, 24-25, doi:10.1111/j.1748-5827.2001.tb01979.x.
		ND	Dog	Border Terrier VBO:0200194	-	Episodic dystonia, collapse/falling over, involuntary muscle fasciculations, all four limbs can be affected, difficulty walking, may have mild tremor, less commonly urination and drooling, typically with normal consciousness. Episodes may be preceeded by behaviour changes, stiffness panting, nausea, vomiting, drooling and sometimes proceeded by lethargy and behavioural changes. Another study repo…	-	No significant consistent abnormalities on CBC and biochemistry. (Some changes in individual dogs interpreted to be unrelated to dyskinesia).	Examination unremarkable. Brain MRI / CT and CSF analysis unremarkable for dogs in which this was performed.	-	-	-	-	-	-	-	-	-	PMID:28703446. Stassen, Q.E.M.; Koskinen, L.L.E.; van Steenbeek, F.G.; Seppälä, E.H.; Jokinen, T.S.; Prins, P.G.M.; Bok, H.G.J.; Zandvliet, M.; Vos-Loohuis, M.; Leegwater, P.A.J.; Lohi, H. Paroxysmal Dyskinesia in Border Terriers: Clinical, Epidemiological, and Genetic Investigations. J Vet Intern Med 2017, 31, 1123-1131, doi:10.1111/jvim.14731. PMID:24372194. Black, V.; Garosi, L.; Lowrie, M.; H…
		ND	Dog	Chinook VBO:0200353	Autosomal recessive	Episodic inability to stand or walk, dystonia / involuntary limb flexion (one or more), chorea, ballismus, sometimes head tremors, maintained consciousness, lack of autonomic signs. Sometimes lethargic after. Minutes to an hour. Not induced by movement.	-	CBC and biochemistry unremarkable.	Inter-ictal EEG, brain MRI, CSF analysis, blood lactate and pyruvate concentrations, thyroid testing, urinalysis (1), blood lead (1), normal.	-	-	-	-	-	-	-	-	-	PMID:21054538. Packer, R.A.; Patterson, E.E.; Taylor, J.F.; Coates, J.R.; Schnabel, R.D.; O'Brien, D.P. Characterization and mode of inheritance of a paroxysmal dyskinesia in Chinook dogs. J Vet Intern Med 2010, 24, 1305-1313, doi:10.1111/j.1939-1676.2010.0629.x.
		ND	Dog	Doberman pinscher VBO:0200442	-	Episodic horizontal or vertical head movement sometimes with mild head and neck dystonia, some behaviour changes, always responsive during episodes. Episodes seconds to hours, sometimes can be interrupted. Various inciting stimuli, including illness, in heat, pregnant, heat, stress, fatigue.	-	CBC, biochemistry, urinalysis unremarkable.	Low T4 hormone similar frequency in affected and control populations. Small numbers of dogs had spinal lesions and associated signs localised in exam and/or MRI. Otherwise MRI of brain and spine when done unremarkable. When performed, distemper testing, testing for narcolepsy, and inter-ictal EEG unremarkable.	-	-	-	-	-	-	-	-	-	PMID:21915908. Wolf, M.; Bruehschwein, A.; Sauter-Louis, C.; Sewell, A.C.; Fischer, A. An inherited episodic head tremor syndrome in Doberman pinscher dogs. Mov Disord 2011, 26, 2381-2386, doi:10.1002/mds.23936.
		ND	Dog	English bulldog VBO:0200485	-	Episodic vertical or horizontal head tremor, maintain consciousness, no autonomic signs, sometimes behavioural changes noticed before an episode. Mostly at rest. Inciting factors may occasionally include stress, exercise, whelping, but mostly no inciting factors noted. Episodes seconds to hours.	-	-	-	-	-	-	-	-	-	-	-	-	PMID:24375621. Guevar, J.; De Decker, S.; Van Ham, L.M.; Fischer, A.; Volk, H.A. Idiopathic head tremor in English bulldogs. Mov Disord 2014, 29, 191-194, doi:10.1002/mds.25767.
		ND	Dog	German Spitz VBO:0200585	-	Paroxysmal non-kinesigenic dyskinesia, episodic involuntary movements with consciousness maintained, lack of post-ictal phase, responsive to long term nutritional management	-	Blood work performed, however concurrent diagnoses including pancreatitis, refer to article.	-	-	-	-	-	-	-	-	-	-	PMID:36998641. Baptista da Silva, C.; Hermans, M.; Ruiz-Suárez, N.; Verdoodt, F.; Bhatti, S.F.M.; Hesta, M. Long-term nutritional management of an obese German Spitz with paroxysmal dyskinesia, calcium oxalate urolithiasis, and suspected pancreatitis-A case report. Front Vet Sci 2023, 10, 1054251, doi:10.3389/fvets.2023.1054251.
		ND	Dog	Jack Russell Terrier VBO:0200724 and Labrador Retriever VBO:0200800	-	Paroxysmal dyskinesia, episodic, maintained consciousness, lack of autonomic signs or post-ictal phase. Inciting stimuli in Jack Russell Terrier: Extremes in temperature. Inciting stimuli in Labrador Retrievers: Startle or sudden movement. Not induced by exercise or sleep.	Unremarkable.	CBC and biochemistry unremarkable.	For dogs in which it was performed, bile acid, urinalysis, ammonia, thyroid testing, ACTH stimulation, lactate, pyruvate, Ach receptor antibodies, echocardiogram, ultrasound, radiographs of chest or skeleton, nerve conduction, Toxoplasma and Neospora tests, CSF, MRI of brain or skeleton unremarkable.	-	-	-	-	-	-	-	-	-	PMID:27240912. Lowrie, M.; Garosi, L. Natural history of canine paroxysmal movement disorders in Labrador retrievers and Jack Russell terriers. Vet J 2016, 213, 33-37, doi:10.1016/j.tvjl.2016.03.007.
		ND	Dog	Norwich Terrier VBO:0200962	ND, may be multigenic or complex	Episodic muscle hypertonicity (HL, lumbar region, FL), with impaired posture and locomotion, rigid limb extension, lumbar kyphosis, sometimes swaying, repeated licking, maintain consciousness, lack of autonomic signs. Inciting stimuli: Variable, may include stress, anxiety, excitement, varied routine. Episodes usually minutes (range <2 minutes to 30 minutes).	Unremarkable.	When done, biochemistry, CBC, brain MRI, CSF analysis, nerve conduction, inter-episodal electroencephalography unremarkable.				-	-	-	-	-	-	-	PMID:39394913. Jenkins, C.A.; De Risio, L.; Dietschi, E.; Leeb, T.; Rytz, U.; Schawalder, P.; Schoenebeck, J.J.; Mellersh, C.S.; Ricketts, S.L. A preliminary genome-wide association study of paroxysmal dyskinesia in the Norwich Terrier. Anim Genet 2024, doi:10.1111/age.13479. PMID: 30838250. De Risio, L.; Forman, O.P.; Mellersh, C.S.; Freeman, J. Paroxysmal Dyskinesia in Norwich Terrier Dogs. Mov…
		ND	Dog	Pomeranian VBO:0201043, mixed breed, poodle VBO:0201048	-	Variable between the different breeds, but involved episodic involuntary movements with no loss of consciousness or autonomic signs. Inciting stimuli variable between the different cases.	-	CBC and biochemistry within reference range.	Varied depending on case, but in one or more dogs: brain MRI unremarkable, thoracic and abdominal radiographs unremarkable, abdominal ultrasound unremarkable, distemper kit negative.	-	-	-	-	-	-	-	-	-	PMID:39254119. Kim, M.; Cho, H.; Kim, U.; Choen, S.; Yun, Y.; Song, W.J. Suspected paroxysmal dyskinesia in four small-breed dogs: Clinical presentation, diagnosis, management and prognosis. Vet Med Sci 2024, 10, e70015, doi:10.1002/vms3.70015.
		ND	Dog	Scottish Terrier	Possible AR	Episodic generalised or HL spasticity of variable severity, paroxysmal muscle hypertonicity, FL abduction, arching of lumbar spine, goose stepping gait, falling/curling into a ball, 'string-halt' gait, during episodes interferes with normal forward movement, with maintenance of consciousness during episodes. Sometimes unable to move during episodes. Induced by excitement, stress with or without e…	Alterations during episodes, returned to normal with diazepam.	CBC and biochemistry within reference range.	No abnormalities of brain on post mortem, no abnormalities on muscle.	Unremarkable.	-	-	-	-	-	-	-	-	PMID:25599802. Urkasemsin, G.; Olby, N.J. Clinical characteristics of Scottie Cramp in 31 cases. J Small Anim Pract 2015, 56, 276-280, doi:10.1111/jsap.12317. PMID: 5816228. Meyers, K.M.; Lund, J.E.; Padgett, G.; Dickson, W.M. Hyperkinetic episodes in Scottish Terrier dogs. J Am Vet Med Assoc 1969, 155, 129-133.
		ND	Dog	Various breeds, poodle most common	-	Paroxysmal dyskinesia with dystonic head tremors, various other episodic signs sometimes including sway, cervical and/or limb dystonia, ataxia, freezing, episodic falling, prayer position, ptyalism, vomiting. Episodes lasted minutes.	-	CBC and biochemistry within reference range.	When MRI performed, only incidental findings found. CSF within reference range when done.	-	-	-	-	-	-	-	-	-	PMID:37643282. Liatis, T.; De Decker, S. Dystonic head tremor in paroxysmal dyskinesia in 17 dogs (2021-2023). Vet Rec 2023, 193, e3407, doi:10.1002/vetr.3407.
		ND	Dog	Welsh terrier dogs VBO:0201412	-	Episodic dystonia, sustained hypertonicity, limb flexion, abnormal posture, muscle contraction, repetitive movements, with normal consciousness and no autonomic signs, seizure like tonic-clonic movements or post-ictal period. Episodes seconds to minutes. Inciting stimuli: Typically none, in some cases stress, excitement, exercise, others.	-	CBC and biochemistry within reference range.	EEG (1 dog) unremarkable. Brain MRI found mild to moderate dilation of ventricles. CSF analysis (2 dogs) unremarkable.	-	-	-	-	-	-	-	-	-	PMID:35150842. Whittaker, D.E.; Volk, H.A.; De Decker, S.; Fenn, J. Clinical characterisation of a novel paroxysmal dyskinesia in Welsh terrier dogs. Vet J 2022, 281, 105801, doi:10.1016/j.tvjl.2022.105801.
001543-9685	Dyskinesia, paroxysmal	ND	Cat	Sphynx VBO:0100230	-	Episodic muscle hypertonicity, affecting HL, FL, sometimes head, neck and back, slow involuntary movements of limbs, clumsiness, stiffness, abnormal posture, maintained consciousness, no autonomic signs. Unable to interrupt episode. Inciting stimuli possibly movement, excitement, stress. Episodes typically seconds to minutes.	-	CBC and biochemistry unremarkable.	When done, blood pressure, urinalysis, CSF analysis and MRI unremarkable.	-	-	-	-	-	-	-	-	-	PMID:34313487. James, M.; Garosi, L.; Bessant, C.; Lowrie, M. Phenotypic characterisation of paroxysmal dyskinesia in Sphynx cats. J Feline Med Surg 2022, 24, 500-505, doi:10.1177/1098612x211032123.
001466-9615	Exercise-induced collapse	DNM1	Dog	Labrador Retriever VBO:0200800	Autosomal recessive	Episodic exercise induced collapse, HL affected first, FL may or may not be affected low muscle tone, ataxia, often maintain mentation / are alert and responsive (some report abnormal mentation), rapid recovery, normal between episodes, can be fatal if severe.	-	-	-	-	-	39	CanFam3.1	9	NC_006591.3:g.55282762C>A	NM_001131049.1:c.767G>T	NP_001124521.1:p.(R256L)	2008	PMID:23445289. Furrow E, Minor KM, Taylor SM, Mickelson JR, Patterson EE. Relationship between dynamin 1 mutation status and characteristics of recurrent episodes of exercise-induced collapse in Labrador Retrievers. J Am Vet Med Assoc. 2013 Mar 15;242(6):786-91. doi: 10.2460/javma.242.6.786. PMID:22104507. Takanosu M, Mori H, Suzuki H, Suzuki K. Genotyping of exercise-induced collapse in Labrador…
	Exercise-induced collapse ('Border collie collapse')	ND	Dog	Border collie VBO:0200193 and similar breeds	Polygenetic disease	Episodes of collapse or abnormal gait, with abnormal/dull and disoriented mentation, ataxia (all limbs, HL worse than FL), falling to the side, knuckling HL, crossing of limbs, exaggerated stepping FL, increased extensor muscle tone, upper motor neuron paresis, sometimes eye squinting or rapid blinking. Inciting stimuli: strenuous exercise (warm weather and excitement may contribute).	Normal.	CBC, electrolytes, blood lactate and pyruvate normal. CK mostly normal (occasionally mildly elevated). Some dogs had mild elevations in glucose and creatinine.	ECG found sinus tachycardia after exercise. DNM variant identified in Labrador exercise induced collapse (DNM1 gene) not present. V547A malignant hyperthermia variant not present. Elevated temperature post exercise but no significant differences to unaffected dogs. Thoracic radiographs unremarkable. Echocardiographs mostly normal, mild mitral regurgitation (2 dogs). Serum ACh receptor antibody ti…	Mostly unremarkable and any changes not thought to be associated with clinical signs. "Three dogs had a mild to moderate nonspecific increase in intramyofiber lipid droplets within some type 1 fibers, and four dogs had a mild to moderate predominance of type 1 fibers and an increased population of type 2C fibers compared with normal vastus lateralis muscle." (Taylor et al, 2016).	-	-	-	-	-	-	-	-	PMID:34946876. Norton, E.M.; Minor, K.M.; Taylor, S.M.; McCue, M.E.; Mickelson, J.R. Heritability and Genomic Architecture of Episodic Exercise-Induced Collapse in Border Collies. Genes (Basel) 2021, 12, doi:10.3390/genes12121927. PMID:27487345. Taylor, S.; Shmon, C.; Su, L.; Epp, T.; Minor, K.; Mickelson, J.; Patterson, E.; Shelton, G.D. Evaluation of Dogs with Border Collie Collapse, Including …
001592-9615	Episodic falling, BCAN-related	BCAN	Dog	Cavalier King Charles Spaniel VBO:0200309	AR	Episodes of progressive hypertonicity through FL and HL, 'deer-stalking' or 'praying' position, variable collapse with increased extensory muscle tone, consciousness maintained, stiffness of facial muscles, bunny hopping gait, vocalisation, back arching, stumbling. Inciting stimuli: Excitement, stress, exercise.	No spontaneous activity.	-	-	Histopathology of muscle unremarkable.	EM: Swelling of sarcoplasmic reticulum. Mitochondria are either reported to be normal or swollen/degenerate depending on report.	635	CanFam3.1	7	NC_006589.3:g.41325010_41340731delinsAAGGCC	XM_005622698.1:c.-13991_466+85delinsGGCCTT		2012	PMID: 21821125. Gill, J.L.; Tsai, K.L.; Krey, C.; Noorai, R.E.; Vanbellinghen, J.F.; Garosi, L.S.; Shelton, G.D.; Clark, L.A.; Harvey, R.J. A canine BCAN microdeletion associated with episodic falling syndrome. Neurobiol Dis 2012, 45, 130-136, doi:10.1016/j.nbd.2011.07.014. PMID: 3680644. Wright, J.A.; Smyth, J.B.; Brownlie, S.E.; Robins, M. A myopathy associated with muscle hypertonicity in the …
000689-9796	Hyperekplexia, GLRA1-related	ND	Horse	Peruvian Paso VBO:0001042	ND	Stimulus induced myoclonus, hyperresponsive to stimuli, since birth, one foal hip pain and rabbit hopping, one foal abnormal on right HL and unable to rise on own but could walk and run. Inciting stimuli: tactile or auditory.	-	-	-	Nervous system histopathology unremarkable.	Deficit in inhibitory glycine receptor concentration in spinal cord.	-	-	-	-	-	-	-	PMID: 8313155. Gundlach, A.L.; Kortz, G.; Burazin, T.C.; Madigan, J.; Higgins, R.J. Deficit of inhibitory glycine receptors in spinal cord from Peruvian Pasos: evidence for an equine form of inherited myoclonus. Brain Res 1993, 628, 263-270, doi:10.1016/0006-8993(93)90963-n.
000689-9615	Hyperekplexia, GLRA1-related	GLRA1	Dog	Miniature Australian Shepherd VBO:0200881	Autosomal recessive	Episodic muscle stiffness, stiff stilted gait, HL stiffness with collapse, maintained consciousness, progressed to generalised muscle hypertonicity, permanent hyperekplexia, inability to ambulate, episodes of cyanosis, died/euthanised 7 months or younger. Inciting stimuli: Sometimes acoustic stimuli.	Mild spontaneous activity, fibrillation potentials, positive sharp waves. Mild myotonic discharges (awake).	Biochemistry unremarkable. CBC low but likely age related, C-reactive protein elevated.	CLCN1 genetic tests for variants in a number of other breeds negative. Nerve conduction unremarkable.	"Moderate to marked increase of interfibrillar and subsarcolemmal lipid droplets" (Heinonen et al, 2023).	"Mitochondrial crowding and occasional cristae abnormalities", "I-band misalignment and early necrotic changes". Interpreted as lipid storage myopathy (Heinonen et al, 2023).	1571	UU_Cfam_GSD_1.0	4	NC_049225.1:g.58338954_58338989del			2023	PMID: 37222814. Heinonen, T.; Flegel, T.; Müller, H.; Kehl, A.; Hundi, S.; Matiasek, K.; Fischer, A.; Donner, J.; Forman, O.P.; Lohi, H.; Hytönen, M.K. A loss-of-function variant in canine GLRA1 associates with a neurological disorder resembling human hyperekplexia. Hum Genet 2023, 142, 1221-1230, doi:10.1007/s00439-023-02571-z.
000689-9913	Hyperekplexia, GLRA1-related ('Inherited congenital myoclonus')	GLRA1	Cattle	Polled Hereford VBO:0000341	Autosomal recessive	Stimulus responsive and spontaneous myoclonus, signs present from birth, unable to stand, myoclonic jerks, muscle spasms, hyperaesthesia, bright and alert. When assisted to stand, have widespread muscle rigidity of trunk, neck and limbs, sawhorse like stance. Inciting stimuli: auditory, tactile and/or visual, myoclonus can also be spontaneous.	-	-	-	Often erosions or fractures of acetabulum articular cartilage, fracture of neck of the femur (due to limb adduction). Brain histopathology unremarkable.	Deficit in [3H]strychnine binding sites in brainstem and spinal cord (reduced inhibitory glycine receptors). Immunohistochemistry for α and β subunits of glycine receptor showed loss of immunoreactivity on the surface membrane of spinal neurons.	302	ARS-UCD1.3	7	NC_037334.1:g.63070074G>T	NM_174321.2:c.156C>A	NP_776746.1:p.(Y52*)	2001	PMID: 12465829. Healy, P.J.; Dennis, J.A.; Windsor, P.A.; Pierce, K.D.; Schofield, P.A. Genotyping cattle for inherited congenital myoclonus and maple syrup urine disease. Aust Vet J 2002, 80, 695-697, doi:10.1111/j.1751-0813.2002.tb11301.x. PMID: 2165010. Gundlach, A.L. Disorder of the inhibitory glycine receptor: inherited myoclonus in Poll Hereford calves. Faseb j 1990, 4, 2761-2766, doi:10.10…
001594-9615	Hyperekplexia (Startle disease), SLC6A5-related	SLC6A5	Dog	Irish Wolfhound VBO:0200706	Autosomal recessive	Muscle stiffness and tremor with handling, unable to stand, rigid extension of all limbs, cyanosis when feeding.	-	-	-	Histopathology of brain, muscle and nerve branches within muscle unremarkable. Interstitial pneumonia within the lungs.	-	638	CanFam3.1	21	NC_006603.3:g.42583699_42587925del	XM_005633757.1:c.-52_562+504del		2011	PMID: 21420493. Gill, J.L.; Capper, D.; Vanbellinghen, J.F.; Chung, S.K.; Higgins, R.J.; Rees, M.I.; Shelton, G.D.; Harvey, R.J. Startle disease in Irish wolfhounds associated with a microdeletion in the glycine transporter GlyT2 gene. Neurobiol Dis 2011, 43, 184-189, doi:10.1016/j.nbd.2011.03.010.
		SLC6A5	Dog	Spanish Greyhound VBO:0201274	Autosomal recessive	Hypertonia, limb and trunk rigidity, muscle stiffness, unable to stand, lateral recumbency, unable to stand or walk without assistance, apnoea during episodes with respiratory arrest (1). Inciting stimuli: exacerbated with noise, handling.	No abnormal spontaneous activity.	-	-	Muscle histopathology ruled out primary myopathy.	Nerve conduction velocity normal.	1080	CanFam3.1	21	NC_006603.3:g.42612546_42612547del	XM_022407940.1:c.1379_1380delCT	XP_022263648.1:p.(S460Ffs*47)	2019	PMID: 30847549. Murphy, S.C.; Recio, A.; de la Fuente, C.; Guo, L.T.; Shelton, G.D.; Clark, L.A. A glycine transporter SLC6A5 frameshift mutation causes startle disease in Spanish greyhounds. Hum Genet 2019, 138, 509-513, doi:10.1007/s00439-019-01986-x.
000785-9796	Hyperkalemic Periodic Paralysis (HYPP)	SCN4A	Horse	Quarter horse VBO:0001057	Incomplete dominant	Episodic myotonia / muscle fasciculations (flanks, lateral neck and shoulders, become more generalised), prolapse of nictitating membrane, facial spasms, sardonic grin, may be standing during episodes or have swaying, staggering, knee buckling and wide HL stance or have flaccid collapse with fasciculations, muscle weakness in severe episodes, dog-sitting, yawning, unable to lift head, inappetance…	Prolonged insertional activity, high frequency myotonic and repetitive discharges, trains of doublets, spontaneous activity. Abnormal EMG often present between episodes.	May have serum potassium elevated and sodium decreased during episodes. CK and AST range from normal to moderately elevated. Blood gas changes due to in insufficient ventilation associated with some severe episodes. May have increased PCV and plasma proteins.	ECG normal between episodes, a number of abnormalities detected during episodes.	Muscle histopathology may be normal, show mild degeneration or central vacuolation in type IIB fibres.	EM: Dilation of sarcoplasmic reticulum (Spier et al, 1990). One report of nemaline rods, swollen mitochondria, disrupted myofibres. (Robertson et al, 1992).	162	EquCab3.0	11	NC_009154.3:g.15474228C>G	NM_001081761.1:c.4248C>G	NP_001075230.1:p.(F1416L)	1992	PMID: 10505950. Meyer TS, Fedde MR, Cox JH, Erickson HH. Hyperkalaemic periodic paralysis in horses: a review. Equine Vet J. 1999 Sep;31(5):362-7. doi: 10.1111/j.2042-3306.1999.tb03834.x. PMID: 10213428. Naylor, J.M.; Nickel, D.D.; Trimino, G.; Card, C.; Lightfoot, K.; Adams, G. Hyperkalaemic periodic paralysis in homozygous and heterozygous horses: a co-dominant genetic condition. Equine Vet J 1…
002483-9913	Neuromuscular channelopathy, KCNG1-related	KCNG1	Cattle	Bovine (Belgian Blue x Holstein Bos taurus crossbred calf)	Unknown, possible de novo variant	Muscle stiffness, hyperextended HLs with arched back, elevated tail head, FL hoofs rest on tip, when standing. Unable to flex HL. Unable to walk without support. Falling due to muscle contractions. Craniofacial dysmorphism with flattening and right deviation of splanchnocranium. Myelodysplasia (hydrosyringomyelia and segmental hypoplasia) at lumbosacral intumescence. Inciting factors: Signs worse…	-	Leukocytosis (236650/mm3), neutrophilia (14280mm3), monocytosis (2400mm3), increased CK, LDH, L-lactate, K+, Ca2+ with stimulation.	-	Craniofacial dysmorphism with flattening and right deviation of splanchnocranium. Myelodysplasia (hydrosyringomielia and segmental hypoplasia) at lumbosacral intumesence. Histopathology: Loss of shape of 5.3% of muscle fibres (round, mostly larger fibres). At lumbar spinal nerves III-V: hydrosyringomyelia, vasogeneic and intramylinic oedema, neutrophils and lymphoids around capillaries near the s…	-	1390	ARS-UCD1.3	13	NC_037340.1:g.78918850C>A	NM_001205719.1:c.1248G>T	NP_001192648.1:p.(W416C)	2021	PMID:34828398. Jacinto, J.G.P.; Häfliger, I.M.; Akyürek, E.E.; Sacchetto, R.; Benazzi, C.; Gentile, A.; Drögemüller, C. KCNG1-Related Syndromic Form of Congenital Neuromuscular Channelopathy in a Crossbred Calf. Genes (Basel) 2021, 12, doi:10.3390/genes12111792.
002645-9615	Paradoxical pseudomyotonia (also called Pseudomyotonia, congenital)	SLC7A10	Canine	English Cocker Spaniel VBO:0200486 and English Springer Spaniels VBO:0200497	Autosomal recessive	Exercise induced generalised myotonic muscle stiffness in most animals lasting <45 secs. Dogs are suddenly stiff, sometimes collapse in lateral recumbency. Non-painful. One dog had apnoea and cyanosis during episodes. Dogs normal between episodes. First episode between 3-24 months. Moderate appendicular muscle hypertrophy. Worse with repeated muscle activation/exercise, swimming, stress, exciteme…	Unremarkable.	CK normal or mildly increase. Otherwise biochemistry, CBC electrolytes, urinalysis, CSF unremarkable.	Echocardiogram, fractional electrolyte excretion, ECG, nerve conduction velocity, CSF analysis, MRI unremarkable.	Well developed, but not hypertrophic muscle. (3) Moderate, nonspecific muscle atrophy (HL) or no abnormalities (FL). (2)	-	1534	ROS_Cfam_1.0	1	NC_051805.1:g.119506784C>A	XM_038657580.1:c.126C>A	XP_038513508.1:p.(C42*)	2023	PMID:31729100. Stee, K.; Van Poucke, M.; Peelman, L.; Lowrie, M. Paradoxical pseudomyotonia in English Springer and Cocker Spaniels. J Vet Intern Med 2020, 34, 253-257, doi:10.1111/jvim.15660. PMID:36869603. Van Poucke, M.; Stee, K.; Lowrie, M.; Peelman, L. The c.126C>A(p.(Cys42Ter)) SLC7A10 nonsense variant is a candidate causative variant for paradoxical pseudomyotonia in English Cocker and Spr…
001464-9913	Pseudomyotonia, congenital	ATP2A1	Cattle	Chianina VBO:0000178 (variant later reported in other breeds Marchigiana VBO:0000291, Ro-magnola) VBO:0000360	Autosomal recessive	Exercise/exertion induced short episodes of muscle contraction, stiffness and incoordination, when moved faster than a slow walk (HL>FL). HL – scuffing toe, bunny hopping; FL – goose stepping, circumduction. Collapse with prolonged exercise. Retraction of bulbi with prominent third eyelid. Slight reduction in expected breed performance. Signs stable. Inciting factors: Exercise faster than slow pa…	No abnormalities.	Mild increase in CK, LDH and AST. L-lactate increased after exercise with episodes of stiffness (~8.0mmol/L). Haematology unremarkable.	BVDV serology and VI negative. No percussion myotonia.	Muscle tone and growth NAD. Histopathology NAD.(6) Following an exercise test protocol: dark giant fibres with areas of necrosis, and regenerating fibres.	-	205	ARS-UCD1.3	25	NC_037352.1:g.25940510C>T	NM_001075767.1:c.491G>A	NP_001069235.1:p.(R164H)	2008	PMID:18786632: Drögemüller, C.; Drögemüller, M.; Leeb, T.; Mascarello, F.; Testoni, S.; Rossi, M.; Gentile, A.; Damiani, E.; Sacchetto, R. Identification of a missense mutation in the bovine ATP2A1 gene in congenital pseudomyotonia of Chianina cattle: An animal model of human Brody disease. Genomics 2008, 92, 474-477, doi:https://doi.org/10.1016/j.ygeno.2008.07.014. PMID:35717834: Jacinto JGP, Sb…
				Romagnola VBO:0000360	Autosomal recessive	Exercise/exertion induced short episodes of muscle contraction, stiffness and incoordination, when moved faster than a slow walk. Collapse with prolonged exercise. Quickly recover from episodes. Inciting factors: Exercise faster than slow paced walk, startling.	No abnormalities.	-	-	May have variable severity fibre degeneration, regeneration. Some pale fibres with mononuclear cells, enlarged nucleus. No abnormalities in fibre type distribution.	-	218 & 219	ARS-UCD1.3	25	NC_037352.1:g.25940510C>T & NC_037352.1:g.25939141C>A	NM_001075767.1:c.491G>A & NM_001075767.1:c.632G>T	NP_001069235.1:p.(R164H) & NP_001069235.1:p.(G211V)	2012	PMID:23046865: Murgiano, L.; Sacchetto, R.; Testoni, S.; Dorotea, T.; Mascarello, F.; Liguori, R.; Gentile, A.; Drögemüller, C. Pseudomyotonia in Romagnola cattle caused by novel ATP2A1 mutations. BMC Vet Res 2012, 8, 186, doi:10.1186/1746-6148-8-186.
				Dutch Improved Red and White cross-breed calf	Autosomal recessive	Generalised muscle spasms, high muscle tone exacerbated by physical activity, unable to stand at birth improving to a stiff gait. Following fast paced walk, short episodes of rigid muscles, increased muscle tone, bunny-hopping gait, reduced/head neck movements. Non-painful.	No abnormalities.	Decreased serum TP (5.2 g/dL), decreased ALB (2.8 g/dL), increased AST (559 U/L), increased CK (5040 U/L), increased LDH (3050 U/L). CBC unremarkable.	No percussion myotonia. CSF counts NAD.	Histopathology unremarkable.	-	188	ARS-UCD1.3	25	NC_037352.1:g.25933247G>A	NM_001075767.1:c.1675C>T	NP_001069235.1:p.(R559C)	2008	PMID:20547455. Grünberg, W.; Sacchetto, R.; Wijnberg, I.; Neijenhuis, K.; Mascarello, F.; Damiani, E.; Drögemüller, C. Pseudomyotonia, a muscle function disorder associated with an inherited ATP2A1 (SERCA1) defect in a Dutch Improved Red and White cross-breed calf. Neuromuscul Disord 2010, 20, 467-470, doi:10.1016/j.nmd.2010.04.010.
000929-9913	Spastic syndrome	ND	Cattle	Numerous breeds (Holstein-Friesian, Guernsey, Ayrshire, Brahma cross, Shorthorn, Poll Hereford)	Unknown, may be inherited but not proven	Clonic-tonic cramps of HL (one or both), can progress to involve back and body, recurrent attacks, usually affects older cattle, occasionally younger, progressive, secondary clinical signs as severity progresses. Inciting factors for an attack: rising, standing, moving. Does not occur at rest.	No abnormalities.	Variable in different studies, unlikely to explain clinical presentation, may include, mild increase in creatinine, CK and AST, mild hyperglycaemia, mild neutrophilia.	Reports vary, one report with partial response to treatment of vitamin D, B1, B12.	Either no changes, or no/mild changes in brain, spinal cord or peripheral neve to explain cause of clinical presentation. Mild spondylosis in some reports but not consistent.	-	-	-	-	-	-	-	-	PMID: 29678888. Goeckmann, V.; Rothammer, S.; Medugorac, I. Bovine spastic syndrome: a review. Vet Rec 2018, 182, 693, doi:10.1136/vr.104814.
000929-9940	Spastic syndrome	ND	Sheep	Bluefaced Leicester VBO:0001344	ND	Hyperextension of HL, fine tremors / trembling when disturbed, episodes of trembling and HL extension, intention tremor HL, contraction of HL extensor and abductor muscles (worse with stress), HL hypermetria, urinates small amounts when disturbed, spontaneous ejaculation. Inciting stimuli: auditory and tactile stimuli, stress.	-	CK within reference range. Urinalysis unremarkable.	-	-	-	-	-	-	-	-	-	-	PMID: 11936412. Kyles, K.W.J.; Sargison, N.D. Spastic syndrome in a bluefaced Leicester ram. Vet Rec 2002, 150, 380.
Clinical signs and physical exam findings reported in association with myotonia in the veterinary literature. Table includes case reports in which myotonia congenita is diagnosed on clinical presentation, not always confirmed on a molecular basis. HL = hindlimb, FL = forelimb
HL = hind limb, FL = fore limb, ND = not determined, CBC = complete blood count, CK = creatine kinase, AST = aspartate aminotransferase, ALT = alanine aminotransferase, CSF = cerebrospinal fluid, PCV = packed cell volume
ECG = electrocardiograph, ACTH = adrenocorticotropic hormone, TRH = thyrotropin-releasing hormone, MRI = Magnetic resonance imaging, CT = computed tomography, EEG = electroencephalogram
* Entries for which OMIA variant ID is entered have a suspected or confirmed variant in the listed gene

## Sheet: Table S5 
Table S5. Most significant SNP (-log10(p) = 8) identified in a PLINK case/control GWAS analysis associated with the myotonia phenotype. The functional candidate gene CLCN1 is located on chromosome 4 (NC_019461.1:106,132,787 - 106,176,971).
CHR	SNP	BP	A1	F_A	F_U	A2	CHISQ	P	OR
0	oar3_scaffold004483_717	0	C	0.875	0.007353	A	188.1	8.439e-43	945
4	OAR4_114218496.1	106817653	G	0.9167	0.03285	A	138.1	7.019e-32	323.9
4	oar3_OAR4_108612628	108612628	G	0.75	0.01838	A	131.3	2.168e-30	160.2
4	oar3_OAR4_101314158	101314158	G	0.9167	0.03676	A	129.9	4.211e-30	288.2
4	oar3_OAR4_101503147	101503147	G	0.9167	0.04015	A	124.4	6.911e-29	263
4	oar3_OAR4_105028993	105028993	A	0.9167	0.04745	G	113	2.167e-26	220.8
4	oar3_OAR4_105635053	105635053	A	1	0.06204	G	111	5.91e-26	NA
4	oar3_OAR4_105640057	105640057	A	1	0.0625	G	110.2	8.983e-26	NA
4	oar3_OAR4_107176274	107176274	G	0.75	0.03309	A	99.51	1.956e-23	87.67
4	oar3_OAR4_101467332	101467332	A	0.9167	0.05839	G	99.06	2.454e-23	177.4
4	oar3_OAR4_105537976	105537976	G	1	0.07664	A	96.03	1.132e-22	NA
4	oar3_OAR4_112208584	112208584	C	0.6667	0.02555	A	95.09	1.823e-22	76.29
4	oar3_OAR4_103434855	103434855	G	0.9167	0.06202	A	93.06	5.068e-22	166.4
10	oar3_OAR10_54031331	54031331	G	0.3333	0	A	92.63	6.308e-22	NA
25	oar3_OAR25_7274508	7274508	G	0.3333	0	A	92.63	6.308e-22	NA
4	OAR4_111473821.1	104728682	A	0.9167	0.06569	G	91.37	1.192e-21	156.4
4	oar3_OAR4_101398763	101398763	G	0.9167	0.06934	A	87.91	6.852e-21	147.6
4	oar3_OAR4_108554490	108554490	A	0.75	0.0438	G	84.27	4.307e-20	65.5
12	oar3_OAR12_47642590	47642590	G	0.6667	0.03285	A	82.61	9.999e-20	58.89
4	oar3_OAR4_106170165	106170165	G	0.9167	0.07664	A	81.64	1.634e-19	132.5
4	oar3_OAR4_100283733	100283733	A	0.9167	0.08029	C	78.79	6.911e-19	126
20	oar3_OAR20_39065425	39065425	C	0.4167	0.007519	A	78.31	8.821e-19	94.29
4	oar3_OAR4_100444584	100444584	A	0.9167	0.08759	G	73.58	9.677e-18	114.6
12	oar3_OAR12_47583424	47583424	A	0.6667	0.03986	G	73.32	1.1e-17	48.18
4	oar3_OAR4_106350420	106350420	A	0.9167	0.09124	G	71.19	3.246e-17	109.6
4	oar3_OAR4_104518978	104518978	A	1	0.1131	G	70.78	3.986e-17	NA
3	oar3_OAR3_25512889	25512889	G	0.5	0.01866	A	70.51	4.584e-17	52.6
4	oar3_OAR4_98492165	98492165	A	0.8333	0.07353	G	70.23	5.28e-17	63
2	oar3_OAR2_103778081	103778081	G	0.25	0	A	69.73	6.813e-17	NA
4	oar3_OAR4_93049058	93049058	G	0.75	0.05839	A	68.93	1.018e-16	48.38
4	oar3_OAR4_101407762	101407762	A	0.9167	0.09854	G	66.79	3.022e-16	100.6
4	oar3_OAR4_101632903	101632903	A	0.9167	0.09854	G	66.79	3.022e-16	100.6
4	oar3_OAR4_104534171	104534171	G	0.9167	0.09854	A	66.79	3.022e-16	100.6
4	oar3_OAR4_99643650	99643650	G	0.9	0.08029	A	66.67	3.216e-16	103.1
15	oar3_OAR15_77050787	77050787	G	0.5833	0.03285	A	65.96	4.592e-16	41.22
4	oar3_OAR4_98481331	98481331	G	0.8333	0.08029	A	65.61	5.504e-16	57.27
1	oar3_OAR1_213528860	213528860	A	0.5833	0.03309	G	65.45	5.953e-16	40.91
2	oar3_OAR2_141117243	141117243	C	0.5	0.0219	G	65.37	6.194e-16	44.67
3	oar3_OAR3_72323060	72323060	C	0.8333	0.07874	A	65.21	6.746e-16	58.5
2	oar3_OAR2_141117547	141117547	G	0.5	0.02206	A	64.87	7.986e-16	44.33
15	oar3_OAR15_53726259	53726259	G	0.5	0.02206	A	64.87	7.986e-16	44.33
4	oar3_OAR4_105487796	105487796	A	1	0.125	G	64.83	8.181e-16	NA
4	oar3_OAR4_83765929	83765929	C	0.75	0.06296	A	64.79	8.311e-16	44.65
4	oar3_OAR4_101338182	101338182	A	0.9167	0.1022	G	64.76	8.468e-16	96.64
4	oar3_OAR4_106340066	106340066	A	0.9167	0.1022	G	64.76	8.468e-16	96.64
4	oar3_OAR4_106321608	106321608	A	0.9167	0.1029	G	64.24	1.102e-15	95.86
4	oar3_OAR4_89062687	89062687	G	0.5833	0.03409	A	63.41	1.682e-15	39.67
4	oar3_OAR4_99233746	99233746	A	0.8333	0.08394	C	63.25	1.818e-15	54.57
4	oar3_OAR4_105455685	105455685	A	1	0.1314	G	62.11	3.255e-15	NA
15	oar3_OAR15_61030402	61030402	G	0.4167	0.01449	A	61.44	4.56e-15	48.57
12	oar3_OAR12_47622463	47622463	A	0.6667	0.05109	G	61.35	4.773e-15	37.14
4	oar3_OAR4_99472249	99472249	A	0.8333	0.08759	C	61.04	5.6e-15	52.08
4	oar3_OAR4_99875366	99875366	A	0.9167	0.1095	G	60.99	5.725e-15	89.47
4	oar3_OAR4_82532621	82532621	G	0.75	0.06934	A	60.31	8.111e-15	40.26
20	oar3_OAR20_3701075	3701075	G	0.5833	0.03731	C	60.05	9.265e-15	36.12
10	oar3_OAR10_54077412	54077412	G	0.3333	0.007246	A	59.94	9.757e-15	68.5
10	oar3_OAR10_54077693	54077693	G	0.3333	0.007246	A	59.94	9.757e-15	68.5
13	oar3_OAR13_4879642	4879642	C	0.3333	0.007246	A	59.94	9.757e-15	68.5
8	oar3_OAR8_16717498	16717498	G	0.5	0.02555	A	59.65	1.136e-14	38.14
8	oar3_OAR8_40909926	40909926	G	0.5	0.02555	A	59.65	1.136e-14	38.14
20	oar3_OAR20_43351028	43351028	G	0.5	0.02555	A	59.65	1.136e-14	38.14
4	s41624.1	104982503	C	0.9167	0.1131	A	59.25	1.391e-14	86.23
15	oar3_OAR15_43957572	43957572	G	0.3333	0.007353	A	59.05	1.533e-14	67.5
24	oar3_OAR24_20596906	20596906	G	0.3333	0.007353	A	59.05	1.533e-14	67.5
12	oar3_OAR12_47656780	47656780	C	0.6667	0.05435	G	58.68	1.858e-14	34.8
23	oar3_OAR23_46608409	46608409	A	0.5	0.02612	G	58.26	2.299e-14	37.29
11	oar3_OAR11_43001589	43001589	G	0.5833	0.03986	A	57.97	2.66e-14	33.73
4	oar3_OAR4_98086250	98086250	G	0.6667	0.05515	A	57.75	2.983e-14	34.27
4	oar3_OAR4_104973148	104973148	A	0.9167	0.1168	G	57.58	3.245e-14	83.19
10	oar3_OAR10_52204435	52204435	G	0.8333	0.0942	A	57.44	3.483e-14	48.08
4	OAR4_108117513.1	101603960	G	0.9167	0.1204	A	55.99	7.286e-14	80.33
4	OAR4_108509165_X.1	101928976	C	0.9167	0.1204	A	55.99	7.286e-14	80.33
4	oar3_OAR4_106929598	106929598	G	0.9167	0.1204	A	55.99	7.286e-14	80.33
4	oar3_OAR4_102850119	102850119	A	0.9167	0.1213	C	55.53	9.213e-14	79.67
12	oar3_OAR12_47601170	47601170	G	0.6667	0.05839	A	55.33	1.018e-13	32.25
20	oar3_OAR20_42603396	42603396	G	0.2	0	A	55.19	1.095e-13	NA
2	oar3_OAR2_141116374	141116374	G	0.5	0.02899	C	55.17	1.108e-13	33.5
4	oar3_OAR4_112674948	112674948	A	0.6667	0.05882	G	54.89	1.277e-13	32
3	oar3_OAR3_25560158	25560158	G	0.5	0.0292	A	54.74	1.378e-13	33.25
3	oar3_OAR3_31949219	31949219	G	0.5	0.0292	A	54.74	1.378e-13	33.25
20	oar3_OAR20_32199683	32199683	A	0.5	0.0292	G	54.74	1.378e-13	33.25
4	oar3_OAR4_99904612	99904612	G	0.9167	0.1241	A	54.47	1.579e-13	77.65
22	oar3_OAR22_40183309	40183309	G	0.5	0.02941	A	54.31	1.715e-13	33
4	oar3_OAR4_99217720	99217720	A	1	0.1519	G	54.15	1.854e-13	NA
18	oar3_OAR18_10985247	10985247	A	0.5833	0.0438	G	53.96	2.046e-13	30.57
18	oar3_OAR18_62389578	62389578	A	0.5833	0.0438	G	53.96	2.046e-13	30.57
23	oar3_OAR23_45235389	45235389	A	0.5833	0.0438	G	53.96	2.046e-13	30.57
11	oar3_OAR11_13753103	13753103	A	0.5	0.02963	G	53.88	2.133e-13	32.75
9	oar3_OAR9_45499111	45499111	G	0.4167	0.01838	A	53.67	2.376e-13	38.14
20	oar3_OAR20_3711914	3711914	G	0.5833	0.04412	A	53.53	2.547e-13	30.33
3	oar3_OAR3_62453802	62453802	C	0.5	0.02985	A	53.45	2.655e-13	32.5
4	oar3_OAR4_98980579	98980579	A	0.8333	0.1022	G	53.34	2.803e-13	43.93
19	oar3_OAR19_5510497	5510497	C	0.6667	0.06061	A	53.1	3.166e-13	31
4	oar3_OAR4_99646047	99646047	A	0.9167	0.1277	G	53.02	3.309e-13	75.11
4	oar3_OAR4_99804226	99804226	A	0.9167	0.1277	G	53.02	3.309e-13	75.11
4	oar3_OAR4_104994468	104994468	A	0.9167	0.1277	G	53.02	3.309e-13	75.11
4	oar3_OAR4_106801974	106801974	G	0.9167	0.1277	A	53.02	3.309e-13	75.11
4	oar3_OAR4_112689382	112689382	A	0.6667	0.06204	G	52.68	3.916e-13	30.24
4	oar3_OAR4_102357225	102357225	A	1	0.1569	C	52.61	4.074e-13	NA
10	OAR10_53260520.1	52212032	A	0.8333	0.1051	G	52.09	5.289e-13	42.59
16	oar3_OAR16_50931586	50931586	G	0.2	0	A	51.99	5.584e-13	NA
4	oar3_OAR4_99804154	99804154	A	0.9167	0.1314	G	51.62	6.722e-13	72.72
4	oar3_OAR4_105005863	105005863	G	0.9167	0.1314	A	51.62	6.722e-13	72.72
4	oar3_OAR4_105534272	105534272	G	1	0.1606	A	51.44	7.366e-13	NA
4	oar3_OAR4_108357887	108357887	G	0.75	0.08394	A	51.33	7.823e-13	32.74
1	oar3_OAR1_204962924	204962924	G	0.25	0.003623	A	50.97	9.385e-13	91.67
17	oar3_OAR17_20605226	20605226	C	0.25	0.003623	A	50.97	9.385e-13	91.67
2	oar3_OAR2_141117402	141117402	A	0.5	0.03261	G	50.89	9.794e-13	29.67
4	oar3_OAR4_88111746	88111746	G	0.5833	0.04745	A	50.76	1.043e-12	28.11
20	oar3_OAR20_3711070	3711070	A	0.5833	0.04745	G	50.76	1.043e-12	28.11
23	oar3_OAR23_50932267	50932267	G	0.5833	0.04745	A	50.76	1.043e-12	28.11
10	oar3_OAR10_34026383	34026383	G	0.6667	0.06522	A	50.65	1.102e-12	28.67
1	oar3_OAR1_91893714	91893714	G	0.25	0.00365	A	50.59	1.136e-12	91
5	oar3_OAR5_66242459	66242459	G	0.5	0.03285	A	50.48	1.201e-12	29.44
15	oar3_OAR15_42256070	42256070	G	0.5	0.03285	A	50.48	1.201e-12	29.44
12	oar3_OAR12_57416036	57416036	G	0.3333	0.01087	A	50.42	1.238e-12	45.5
4	oar3_OAR4_43228956	43228956	G	0.2	0	A	50.39	1.262e-12	NA
15	oar3_OAR15_68818109	68818109	G	0.5833	0.04779	A	50.35	1.285e-12	27.89
4	oar3_OAR4_105793836	105793836	C	1	0.1642	A	50.32	1.305e-12	NA
22	oar3_OAR22_42851098	42851098	A	0.9167	0.135	G	50.29	1.326e-12	70.46
8	oar3_OAR8_75231682	75231682	G	0.25	0.003676	A	50.22	1.376e-12	90.33
4	oar3_OAR4_104559771	104559771	A	0.9167	0.136	G	49.87	1.645e-12	69.86
22	oar3_OAR22_11783703	11783703	G	0.3333	0.01103	A	49.66	1.827e-12	44.83
4	oar3_OAR4_91350023	91350023	A	0.75	0.08759	G	49.42	2.065e-12	31.25
4	oar3_OAR4_107621246	107621246	G	0.75	0.08759	A	49.42	2.065e-12	31.25
4	oar3_OAR4_107953132	107953132	A	0.75	0.08759	G	49.42	2.065e-12	31.25
22	oar3_OAR22_35169567	35169567	C	0.75	0.08759	A	49.42	2.065e-12	31.25
4	oar3_OAR4_102305976	102305976	A	1	0.1679	G	49.24	2.267e-12	NA
4	oar3_OAR4_102357357	102357357	G	1	0.1679	A	49.24	2.267e-12	NA
4	oar3_OAR4_104543551	104543551	A	0.9167	0.1387	C	49.01	2.546e-12	68.32
4	oar3_OAR4_106458534	106458534	G	0.9167	0.1397	A	48.6	3.145e-12	67.74
1	oar3_OAR1_195984566	195984566	G	0.4167	0.0219	A	48.45	3.395e-12	31.9
10	oar3_OAR10_62865066	62865066	C	0.4167	0.0219	A	48.45	3.395e-12	31.9
23	OAR23_54650430.1	51649883	A	0.6667	0.06884	G	48.38	3.519e-12	27.05
22	OAR22_45546460.1	40518236	A	0.5833	0.05072	G	48.26	3.737e-12	26.2
1	oar3_OAR1_188694992	188694992	G	0.75	0.09058	A	48.03	4.202e-12	30.12
14	oar3_OAR14_12198691	12198691	C	0.75	0.09058	A	48.03	4.202e-12	30.12
4	oar3_OAR4_83159138	83159138	C	0.6667	0.06934	A	47.98	4.307e-12	26.84
4	oar3_OAR4_82717854	82717854	A	0.5833	0.05	G	47.9	4.497e-12	26.6
7	oar3_OAR7_54380151	54380151	G	0.5833	0.05109	A	47.87	4.559e-12	26
12	oar3_OAR12_52031056	52031056	A	0.5833	0.05109	G	47.87	4.559e-12	26
20	oar3_OAR20_39096128	39096128	G	0.9167	0.1423	A	47.78	4.762e-12	66.28
10	oar3_OAR10_12572015	12572015	G	0.8333	0.1148	A	47.74	4.87e-12	38.55
1	oar3_OAR1_246807958	246807958	G	0.4167	0.02222	A	47.69	4.999e-12	31.43
22	oar3_OAR22_41982080	41982080	A	0.75	0.09124	G	47.63	5.15e-12	29.88
4	oar3_OAR4_83127677	83127677	G	0.6667	0.06985	A	47.58	5.273e-12	26.63
5	oar3_OAR5_65157681	65157681	G	0.5833	0.05147	A	47.48	5.562e-12	25.8
3	oar3_OAR3_101553143	101553143	G	0.5	0.03008	A	47.42	5.734e-12	32.25
4	oar3_OAR4_109385453	109385453	A	0.75	0.09191	G	47.23	6.313e-12	29.64
4	oar3_OAR4_113584992	113584992	C	0.6667	0.07037	A	47.19	6.456e-12	26.42
1	oar3_OAR1_77471037	77471037	G	0.5	0.03623	A	47.14	6.607e-12	26.6
4	oar3_OAR4_19618375	19618375	C	0.8333	0.1168	A	47.11	6.699e-12	37.81
4	oar3_OAR4_115078395	115078395	G	0.8333	0.1168	A	47.11	6.699e-12	37.81
4	oar3_OAR4_89740350	89740350	G	0.5833	0.05224	A	46.7	8.281e-12	25.4
1	oar3_OAR1_39801562	39801562	G	0.1667	0	A	46.32	1.003e-11	NA
1	oar3_OAR1_69708376	69708376	G	0.1667	0	A	46.32	1.003e-11	NA
2	oar3_OAR2_45886833	45886833	G	0.1667	0	A	46.32	1.003e-11	NA
2	oar3_OAR2_142174375	142174375	G	0.1667	0	A	46.32	1.003e-11	NA
12	oar3_OAR12_44946081	44946081	G	0.1667	0	A	46.32	1.003e-11	NA
4	oar3_OAR4_104580836	104580836	A	0.9167	0.1471	G	46.2	1.065e-11	63.8
4	OAR4_112793446.1	105591224	A	1	0.1788	G	46.2	1.067e-11	NA
2	oar3_OAR2_21396847	21396847	C	0.1667	0	A	45.99	1.19e-11	NA
3	oar3_OAR3_172592769	172592769	C	0.1667	0	A	45.99	1.19e-11	NA
3	oar3_OAR3_172592780	172592780	C	0.1667	0	A	45.99	1.19e-11	NA
4	oar3_OAR4_119240217	119240217	A	0.6667	0.07299	G	45.88	1.258e-11	25.4
3	oar3_OAR3_64375959	64375959	C	0.8333	0.1204	A	45.74	1.352e-11	36.52
4	oar3_OAR4_91639923	91639923	G	0.8333	0.1204	A	45.74	1.352e-11	36.52
4	OAR4_97190711.1	91646356	G	0.8333	0.1204	A	45.74	1.352e-11	36.52
4	oar3_OAR4_91678754	91678754	G	0.8333	0.1204	A	45.74	1.352e-11	36.52
4	oar3_OAR4_91689080	91689080	G	0.8333	0.1204	A	45.74	1.352e-11	36.52
2	oar3_OAR2_239912288	239912288	G	0.1667	0	A	45.65	1.41e-11	NA
14	oar3_OAR14_40213200	40213200	G	0.1667	0	A	45.65	1.41e-11	NA
10	oar3_OAR10_55272714	55272714	G	0.5833	0.05435	A	45.61	1.443e-11	24.36
10	oar3_OAR10_55277324	55277324	G	0.5833	0.05435	A	45.61	1.443e-11	24.36
4	oar3_OAR4_107097266	107097266	A	0.75	0.09559	G	45.55	1.487e-11	28.38
4	oar3_OAR4_103326333	103326333	G	0.9167	0.1496	A	45.47	1.552e-11	62.51
7	oar3_OAR7_42478104	42478104	G	0.5	0.01829	A	45.34	1.659e-11	53.67
5	oar3_OAR5_5919653	5919653	G	0.1667	0	A	45.32	1.672e-11	NA
27	oar3_OARX_61063602	61063602	G	0.4	0.01852	A	45.11	1.864e-11	35.33
4	oar3_OAR4_102844141	102844141	G	0.9167	0.1507	A	45.08	1.894e-11	61.98
4	oar3_OAR4_102844423	102844423	G	0.9167	0.1507	A	45.08	1.894e-11	61.98
4	oar3_OAR4_103316404	103316404	A	0.9167	0.1519	C	44.69	2.313e-11	61.44
4	oar3_OAR4_99916741	99916741	G	0.9167	0.1533	A	44.38	2.71e-11	60.76
4	oar3_OAR4_101486473	101486473	G	0.9167	0.1533	A	44.38	2.71e-11	60.76
4	oar3_OAR4_101603940	101603940	G	0.9167	0.1533	A	44.38	2.71e-11	60.76
4	oar3_OAR4_93467713	93467713	G	0.75	0.09854	A	44.34	2.755e-11	27.44
8	oar3_OAR8_33625036	33625036	A	0.75	0.09854	C	44.34	2.755e-11	27.44
15	oar3_OAR15_62574964	62574964	G	0.6667	0.07609	A	44.29	2.826e-11	24.29
1	oar3_OAR1_156720251	156720251	G	0.4167	0.02536	A	44.1	3.123e-11	27.45
2	oar3_OAR2_229667777	229667777	G	0.4167	0.02536	A	44.1	3.123e-11	27.45
1	oar3_OAR1_245163975	245163975	G	0.8333	0.125	A	44.04	3.212e-11	35
4	oar3_OAR4_104478554	104478554	G	0.9167	0.1544	A	43.99	3.296e-11	60.24
4	oar3_OAR4_108743460	108743460	A	0.75	0.09926	G	43.97	3.34e-11	27.22
19	oar3_OAR19_35568509	35568509	C	0.5	0.03986	A	43.84	3.567e-11	24.09
3	oar3_OAR3_26423577	26423577	G	0.4167	0.02555	A	43.75	3.73e-11	27.24
9	oar3_OAR9_59158840	59158840	G	0.4167	0.02555	A	43.75	3.73e-11	27.24
22	oar3_OAR22_3988980	3988980	A	0.6667	0.07721	G	43.56	4.122e-11	23.9
3	oar3_OAR3_30248315	30248315	G	0.5	0.04015	A	43.48	4.273e-11	23.91
8	oar3_OAR8_35293341	35293341	G	0.5	0.04015	A	43.48	4.273e-11	23.91
15	oar3_OAR15_63351491	63351491	A	0.5	0.04015	G	43.48	4.273e-11	23.91
4	oar3_OAR4_99883151	99883151	C	0.9167	0.1569	A	43.32	4.637e-11	59.09
4	oar3_OAR4_110730510	110730510	G	0.9167	0.1569	A	43.32	4.637e-11	59.09
13	oar3_OAR13_53208135	53208135	G	0.3333	0.01449	A	43.29	4.721e-11	34
18	oar3_OAR18_65545483	65545483	G	0.3333	0.01449	A	43.29	4.721e-11	34
13	oar3_OAR13_54544607	54544607	A	0.5833	0.05797	G	43.19	4.956e-11	22.75
2	oar3_OAR2_103915333	103915333	G	0.3333	0.0146	A	42.96	5.599e-11	33.75
23	oar3_OAR23_59207791	59207791	G	0.3333	0.0146	A	42.96	5.599e-11	33.75
4	oar3_OAR4_100364539	100364539	G	0.9167	0.1581	A	42.95	5.62e-11	58.58
27	oar3_OARX_130380078	130380078	G	0.9167	0.1581	A	42.95	5.62e-11	58.58
4	oar3_OAR4_84704565	84704565	G	0.5833	0.05839	A	42.84	5.946e-11	22.58
4	oar3_OAR4_115425965	115425965	C	0.5833	0.05839	A	42.84	5.946e-11	22.58
10	oar3_OAR10_55270454	55270454	G	0.5833	0.05839	A	42.84	5.946e-11	22.58
4	oar3_OAR4_93823088	93823088	A	0.8333	0.1287	G	42.8	6.072e-11	33.86
8	oar3_OAR8_40416134	40416134	G	0.9	0.1299	A	42.65	6.551e-11	60.27
5	oar3_OAR5_66154309	66154309	G	0.3333	0.01471	A	42.62	6.64e-11	33.5
25	oar3_OAR25_7247369	7247369	C	0.3333	0.01471	A	42.62	6.64e-11	33.5
10	oar3_OAR10_59240569	59240569	A	0.5833	0.05882	C	42.48	7.133e-11	22.4
20	oar3_OAR20_3712889	3712889	A	0.5833	0.05882	G	42.48	7.133e-11	22.4
25	oar3_OAR25_23010903	23010903	A	0.5833	0.05882	G	42.48	7.133e-11	22.4
4	oar3_OAR4_109160770	109160770	G	0.75	0.1029	A	42.47	7.186e-11	26.14
2	oar3_OAR2_153690067	153690067	C	0.5	0.03846	A	42.47	7.191e-11	25
4	oar3_OAR4_101560543	101560543	G	0.9167	0.1606	A	42.31	7.782e-11	57.5
4	oar3_OAR4_91630953	91630953	A	0.8333	0.1314	G	41.97	9.269e-11	33.06
4	oar3_OAR4_99492068	99492068	A	0.8333	0.1314	G	41.97	9.269e-11	33.06
4	oar3_OAR4_102779748	102779748	A	0.9167	0.1618	G	41.94	9.401e-11	57
1	oar3_OAR1_98348912	98348912	A	0.75	0.1051	G	41.76	1.031e-10	25.55
4	oar3_OAR4_110626081	110626081	C	0.75	0.1058	A	41.4	1.238e-10	25.34
4	oar3_OAR4_100621795	100621795	G	0.9167	0.1642	A	41.33	1.283e-10	55.98
1	oar3_OAR1_243942526	243942526	G	0.5	0.04348	A	40.9	1.599e-10	22
2	oar3_OAR2_141113391	141113391	A	0.5	0.04348	C	40.9	1.599e-10	22
12	oar3_OAR12_59389777	59389777	C	0.5	0.04348	A	40.9	1.599e-10	22
10	oar3_OAR10_16511444	16511444	A	0.6667	0.08333	G	40.74	1.739e-10	22
12	oar3_OAR12_47617911	47617911	A	0.6667	0.08333	G	40.74	1.739e-10	22
4	oar3_OAR4_82752607	82752607	A	0.5833	0.06204	G	40.64	1.831e-10	21.16
1	oar3_OAR1_230303220	230303220	A	0.5	0.0438	G	40.57	1.897e-10	21.83
8	oar3_OAR8_40860329	40860329	A	0.5	0.0438	G	40.57	1.897e-10	21.83
20	oar3_OAR20_43287967	43287967	A	0.5	0.0438	G	40.57	1.897e-10	21.83
4	oar3_OAR4_91636068	91636068	G	0.8333	0.136	A	40.46	2.003e-10	31.76
1	oar3_OAR1_217011695	217011695	C	0.6667	0.08394	A	40.39	2.075e-10	21.83
4	oar3_OAR4_114219680	114219680	G	0.6667	0.08394	A	40.39	2.075e-10	21.83
4	oar3_OAR4_102784246	102784246	A	0.9167	0.1679	C	40.39	2.077e-10	54.52
22	oar3_OAR22_41471663	41471663	A	0.5	0.04412	G	40.24	2.25e-10	21.67
4	oar3_OAR4_104054505	104054505	A	1	0.2044	C	40.16	2.345e-10	NA
15	oar3_OAR15_60838977	60838977	G	0.4167	0.02899	A	40.1	2.412e-10	23.93
4	oar3_OAR4_98214073	98214073	A	0.75	0.1095	G	40.05	2.477e-10	24.4
8	oar3_OAR8_5690264	5690264	C	0.75	0.1095	A	40.05	2.477e-10	24.4
4	oar3_OAR4_104055873	104055873	G	1	0.2059	A	39.8	2.814e-10	NA
6	oar3_OAR6_30084059	30084059	G	0.4167	0.0292	A	39.78	2.842e-10	23.75
8	oar3_OAR8_49671521	49671521	G	0.4167	0.0292	A	39.78	2.842e-10	23.75
10	oar3_OAR10_64991224	64991224	A	0.4167	0.0292	G	39.78	2.842e-10	23.75
2	oar3_OAR2_124239590	124239590	G	0.25	0.007246	A	39.72	2.924e-10	45.67
12	oar3_OAR12_56875205	56875205	G	0.25	0.007246	A	39.72	2.924e-10	45.67
12	oar3_OAR12_59951894	59951894	C	0.25	0.007246	A	39.72	2.924e-10	45.67
9	oar3_OAR9_36823252	36823252	G	0.8333	0.1387	A	39.72	2.931e-10	31.05
4	oar3_OAR4_100921682	100921682	G	0.9167	0.1715	A	39.48	3.31e-10	53.13
4	oar3_OAR4_102473829	102473829	A	0.9167	0.1715	G	39.48	3.31e-10	53.13
20	oar3_OAR20_44888103	44888103	G	0.4167	0.02941	A	39.46	3.35e-10	23.57
3	oar3_OAR3_204548640	204548640	G	0.25	0.007299	A	39.42	3.41e-10	45.33
7	oar3_OAR7_57422986	57422986	G	0.25	0.007299	A	39.42	3.41e-10	45.33
7	OAR7_96200781.1	88472435	G	0.25	0.007299	A	39.42	3.41e-10	45.33
12	oar3_OAR12_59936297	59936297	G	0.25	0.007299	A	39.42	3.41e-10	45.33
17	oar3_OAR17_39455338	39455338	G	0.25	0.007299	A	39.42	3.41e-10	45.33
19	oar3_OAR19_15079373	15079373	C	0.25	0.007299	A	39.42	3.41e-10	45.33
24	oar3_OAR24_13790890	13790890	G	0.25	0.007299	A	39.42	3.41e-10	45.33
3	oar3_OAR3_88542289	88542289	G	1	0.208	A	39.39	3.467e-10	NA
4	oar3_OAR4_100232877	100232877	G	1	0.208	A	39.39	3.467e-10	NA
4	oar3_OAR4_100947556	100947556	A	1	0.208	G	39.39	3.467e-10	NA
2	oar3_OAR2_124252952	124252952	G	0.3	0.01087	A	39.28	3.675e-10	39
3	oar3_OAR3_21267806	21267806	G	0.75	0.1107	A	39.26	3.707e-10	24.1
4	oar3_OAR4_91063170	91063170	A	0.9167	0.1728	G	39.13	3.962e-10	52.66
10	oar3_OAR10_16439101	16439101	A	0.5833	0.06522	C	38.94	4.361e-10	20.07
15	oar3_OAR15_77014321	77014321	A	0.5833	0.06522	G	38.94	4.361e-10	20.07
23	oar3_OAR23_45861594	45861594	A	0.4167	0.02985	G	38.82	4.653e-10	23.21
3	oar3_OAR3_128304211	128304211	G	0.75	0.1131	A	38.76	4.791e-10	23.52
4	oar3_OAR4_98101226	98101226	A	0.75	0.1131	G	38.76	4.791e-10	23.52
8	oar3_OAR8_46645606	46645606	G	0.75	0.1131	A	38.76	4.791e-10	23.52
4	oar3_OAR4_107550140	107550140	A	0.8333	0.1423	G	38.66	5.034e-10	30.13
8	oar3_OAR8_40470735	40470735	A	0.8333	0.1423	G	38.66	5.034e-10	30.13
4	oar3_OAR4_99404347	99404347	G	1	0.2117	A	38.65	5.07e-10	NA
1	oar3_OAR1_264364171	264364171	G	0.5833	0.06569	A	38.62	5.158e-10	19.91
19	oar3_OAR19_56153225	56153225	G	0.5833	0.06569	A	38.62	5.158e-10	19.91
3	oar3_OAR3_88835662	88835662	C	0.9167	0.1752	A	38.6	5.193e-10	51.79
4	oar3_OAR4_101376014	101376014	G	0.9167	0.1752	A	38.6	5.193e-10	51.79
4	oar3_OAR4_101391371	101391371	G	0.9167	0.1752	A	38.6	5.193e-10	51.79
4	oar3_OAR4_101432314	101432314	G	0.9167	0.1752	A	38.6	5.193e-10	51.79
2	oar3_OAR2_60148929	60148929	A	0.6667	0.08824	G	38.46	5.586e-10	20.67
4	oar3_OAR4_112736222	112736222	A	0.6667	0.08824	G	38.46	5.586e-10	20.67
4	oar3_OAR4_108786630	108786630	G	0.75	0.114	A	38.42	5.7e-10	23.32
4	oar3_OAR4_107613004	107613004	G	0.8333	0.1434	A	38.32	6e-10	29.87
4	oar3_OAR4_107835503	107835503	A	0.8333	0.1434	G	38.32	6e-10	29.87
2	oar3_OAR2_141122191	141122191	A	0.5	0.0471	G	38.28	6.127e-10	20.23
1	oar3_OAR1_153690048	153690048	G	0.5	0.04745	A	37.96	7.205e-10	20.08
1	oar3_OAR1_217687485	217687485	G	0.5	0.04745	C	37.96	7.205e-10	20.08
3	oar3_OAR3_95795361	95795361	G	0.5	0.04745	A	37.96	7.205e-10	20.08
8	oar3_OAR8_35306891	35306891	A	0.5	0.04745	G	37.96	7.205e-10	20.08
18	oar3_OAR18_2639354	2639354	A	0.5	0.04745	G	37.96	7.205e-10	20.08
20	oar3_OAR20_44248968	44248968	G	0.5	0.04745	A	37.96	7.205e-10	20.08
26	oar3_OAR26_17264441	17264441	C	0.5	0.04745	A	37.96	7.205e-10	20.08
4	oar3_OAR4_89065586	89065586	A	0.5833	0.06667	G	37.96	7.216e-10	19.6
4	oar3_OAR4_97518975	97518975	A	1	0.2153	G	37.93	7.335e-10	NA
1	oar3_OAR1_101679460	101679460	C	0.75	0.1159	A	37.87	7.574e-10	22.88
15	oar3_OAR15_62527669	62527669	G	0.75	0.1159	A	37.87	7.574e-10	22.88
15	oar3_OAR15_62536431	62536431	G	0.75	0.1159	A	37.87	7.574e-10	22.88
4	oar3_OAR4_101371069	101371069	G	0.9167	0.1788	A	37.75	8.028e-10	50.51
4	oar3_OAR4_106202459	106202459	G	0.9167	0.1788	A	37.75	8.028e-10	50.51
2	oar3_OAR2_120448844	120448844	G	0.3333	0.01812	A	37.74	8.063e-10	27.1
10	oar3_OAR10_49842960	49842960	G	0.3333	0.01812	A	37.74	8.063e-10	27.1
4	oar3_OAR4_91650333	91650333	C	0.8333	0.146	A	37.65	8.463e-10	29.25
4	oar3_OAR4_96858922	96858922	G	0.8333	0.146	A	37.65	8.463e-10	29.25
25	oar3_OAR25_16740773	16740773	G	0.8333	0.146	A	37.65	8.463e-10	29.25
1	oar3_OAR1_198655100	198655100	G	0.5	0.04779	A	37.65	8.474e-10	19.92
10	oar3_OAR10_15722354	15722354	G	0.6667	0.09058	A	37.62	8.601e-10	20.08
7	oar3_OAR7_42608973	42608973	G	0.3333	0.01825	A	37.45	9.387e-10	26.9
18	oar3_OAR18_65104879	65104879	G	0.3333	0.01825	A	37.45	9.387e-10	26.9
24	oar3_OAR24_28216079	28216079	G	0.3333	0.01825	A	37.45	9.387e-10	26.9
10	oar3_OAR10_52145199	52145199	G	0.5	0.04815	A	37.33	9.966e-10	19.77
8	oar3_OAR8_16690656	16690656	G	0.6667	0.09124	A	37.29	1.016e-09	19.92
4	oar3_OAR4_104868351	104868351	A	0.9167	0.1815	G	37.08	1.137e-09	49.61
4	oar3_OAR4_66514143	66514143	G	0.6667	0.09191	A	36.97	1.2e-09	19.76
4	oar3_OAR4_88811648	88811648	G	0.5833	0.06934	A	36.75	1.343e-09	18.79
4	oar3_OAR4_92521859	92521859	A	0.5833	0.06934	G	36.75	1.343e-09	18.79
5	oar3_OAR5_70376085	70376085	G	0.5833	0.06934	A	36.75	1.343e-09	18.79
7	oar3_OAR7_96231875	96231875	G	0.5833	0.06934	A	36.75	1.343e-09	18.79
1	oar3_OAR1_224083742	224083742	G	0.4167	0.03261	A	36.68	1.394e-09	21.19
2	oar3_OAR2_229677063	229677063	G	0.4167	0.03261	A	36.68	1.394e-09	21.19
4	oar3_OAR4_107105873	107105873	A	0.8333	0.1496	G	36.68	1.394e-09	28.41
10	oar3_OAR10_49159302	49159302	G	0.8333	0.1496	A	36.68	1.394e-09	28.41
15	oar3_OAR15_54059999	54059999	G	0.4167	0.03261	A	36.68	1.394e-09	21.19
1	oar3_OAR1_57812897	57812897	A	0.8333	0.1493	G	36.64	1.419e-09	28.5
4	oar3_OAR4_99398346	99398346	C	1	0.2226	A	36.55	1.49e-09	NA
1	oar3_OAR1_97681725	97681725	C	0.4167	0.03285	A	36.38	1.624e-09	21.03
3	oar3_OAR3_49618469	49618469	G	0.4167	0.03285	A	36.38	1.624e-09	21.03
3	oar3_OAR3_134892699	134892699	G	0.4167	0.03285	A	36.38	1.624e-09	21.03
7	oar3_OAR7_83047639	83047639	C	0.4167	0.03285	A	36.38	1.624e-09	21.03
9	oar3_OAR9_17051768	17051768	G	0.4167	0.03285	A	36.38	1.624e-09	21.03
22	oar3_OAR22_33315162	33315162	G	0.4167	0.03285	A	36.38	1.624e-09	21.03
7	oar3_OAR7_96111979	96111979	A	0.75	0.1204	G	36.37	1.632e-09	21.91
2	oar3_OAR2_155540788	155540788	A	0.6667	0.0942	G	36.2	1.784e-09	19.23
4	oar3_OAR4_102858123	102858123	A	0.9167	0.1861	G	36.14	1.84e-09	48.1
4	oar3_OAR4_104727132	104727132	G	0.9167	0.1861	A	36.14	1.84e-09	48.1
8	oar3_OAR8_40995593	40995593	C	0.9167	0.1861	A	36.14	1.84e-09	48.1
12	oar3_OAR12_55181124	55181124	G	0.4167	0.03309	A	36.08	1.892e-09	20.87
3	oar3_OAR3_64183178	64183178	G	0.75	0.1213	A	36.05	1.927e-09	21.73
4	oar3_OAR4_112497540	112497540	C	0.75	0.1202	A	36.04	1.928e-09	21.97
12	oar3_OAR12_28662459	28662459	G	0.5	0.05072	A	35.92	2.055e-09	18.71
12	OAR12_32220886.1	28679943	G	0.5	0.05072	A	35.92	2.055e-09	18.71
13	OAR13_8450640.1	7483821	A	0.5	0.05072	G	35.92	2.055e-09	18.71
3	oar3_OAR3_23211852	23211852	C	0.6667	0.09489	A	35.88	2.097e-09	19.08
4	oar3_OAR4_64130814	64130814	A	0.6667	0.09489	C	35.88	2.097e-09	19.08
16	oar3_OAR16_38092635	38092635	G	0.2	0.003623	A	35.85	2.126e-09	68.75
4	oar3_OAR4_101646521	101646521	A	0.9167	0.1875	G	35.81	2.178e-09	47.67
6	oar3_OAR6_116813674	116813674	G	0.4167	0.03333	A	35.78	2.205e-09	20.71
25	oar3_OAR25_34281217	34281217	G	0.8333	0.1533	A	35.74	2.254e-09	27.62
4	oar3_OAR4_86081478	86081478	G	0.75	0.1222	A	35.72	2.275e-09	21.55
16	oar3_OAR16_34598131	34598131	G	0.5	0.05109	A	35.62	2.398e-09	18.57
25	oar3_OAR25_16544640	16544640	G	0.5	0.05109	A	35.62	2.398e-09	18.57
22	oar3_OAR22_35073862	35073862	C	0.6667	0.09559	A	35.57	2.465e-09	18.92
3	oar3_OAR3_35356041	35356041	G	0.4167	0.03358	A	35.49	2.569e-09	20.56
4	oar3_OAR4_102470063	102470063	G	0.9167	0.1898	A	35.37	2.732e-09	46.96
4	oar3_OAR4_105112142	105112142	A	0.9167	0.1898	G	35.37	2.732e-09	46.96
1	oar3_OAR1_226311161	226311161	A	0.5833	0.07246	G	35.33	2.788e-09	17.92
2	oar3_OAR2_132481649	132481649	G	0.5833	0.07246	A	35.33	2.788e-09	17.92
10	oar3_OAR10_59236571	59236571	A	0.5833	0.07246	G	35.33	2.788e-09	17.92
12	oar3_OAR12_52107227	52107227	A	0.5833	0.07246	G	35.33	2.788e-09	17.92
15	oar3_OAR15_77555643	77555643	G	0.5833	0.07246	A	35.33	2.788e-09	17.92
18	oar3_OAR18_51046105	51046105	G	0.5833	0.07246	A	35.33	2.788e-09	17.92
20	oar3_OAR20_24245239	24245239	C	0.5833	0.07246	A	35.33	2.788e-09	17.92
20	oar3_OAR20_24270473	24270473	G	0.5833	0.07246	A	35.33	2.788e-09	17.92
13	oar3_OAR13_41664892	41664892	A	0.5	0.05147	G	35.32	2.798e-09	18.43
20	oar3_OAR20_38130195	38130195	G	0.5	0.05147	A	35.32	2.798e-09	18.43
4	oar3_OAR4_110522855	110522855	A	0.75	0.1241	G	35.26	2.889e-09	21.18
4	oar3_OAR4_119119120	119119120	C	0.75	0.1241	A	35.26	2.889e-09	21.18
4	oar3_OAR4_92352267	92352267	A	0.8333	0.1556	G	35.09	3.141e-09	27.14
4	oar3_OAR4_102206114	102206114	A	0.9167	0.1912	G	35.04	3.225e-09	46.54
4	oar3_OAR4_85419048	85419048	G	0.5833	0.07299	A	35.02	3.258e-09	17.78
5	oar3_OAR5_70927317	70927317	A	0.5833	0.07299	G	35.02	3.258e-09	17.78
13	oar3_OAR13_20406202	20406202	G	0.5833	0.07299	A	35.02	3.258e-09	17.78
23	oar3_OAR23_6766506	6766506	C	0.5833	0.07299	A	35.02	3.258e-09	17.78
10	oar3_OAR10_15724418	15724418	A	0.6667	0.09783	G	34.86	3.55e-09	18.44
12	oar3_OAR12_47672259	47672259	G	0.6667	0.09783	A	34.86	3.55e-09	18.44
12	oar3_OAR12_47673527	47673527	G	0.6667	0.09783	A	34.86	3.55e-09	18.44
4	oar3_OAR4_92352084	92352084	A	0.8333	0.1569	G	34.84	3.58e-09	26.86
4	oar3_OAR4_98468059	98468059	G	0.8333	0.1569	A	34.84	3.58e-09	26.86
4	oar3_OAR4_84083363	84083363	G	0.5833	0.07353	A	34.72	3.807e-09	17.64
4	oar3_OAR4_119156224	119156224	G	0.75	0.1259	A	34.63	3.996e-09	20.82
4	oar3_OAR4_105415488	105415488	G	0.9167	0.1934	A	34.62	4.008e-09	45.87
4	oar3_OAR4_106628167	106628167	G	0.9167	0.1934	A	34.62	4.008e-09	45.87
3	oar3_OAR3_18885806	18885806	G	0.6667	0.09854	A	34.55	4.155e-09	18.3
3	oar3_OAR3_23410943	23410943	A	0.6667	0.09926	G	34.24	4.862e-09	18.15
24	oar3_OAR24_31342256	31342256	C	0.6667	0.09926	A	34.24	4.862e-09	18.15
0	s26061.1	0	G	0.75	0.1277	A	34.2	4.983e-09	20.49
1	oar3_OAR1_98306490	98306490	G	0.75	0.1277	A	34.2	4.983e-09	20.49
8	oar3_OAR8_38080016	38080016	A	0.75	0.1277	G	34.2	4.983e-09	20.49
16	oar3_OAR16_47908323	47908323	G	0.3	0.0124	A	34.18	5.035e-09	34.14
21	oar3_OAR21_47072100	47072100	C	0.5	0.05303	A	34.12	5.188e-09	17.86
4	oar3_OAR4_91050484	91050484	A	0.9167	0.1971	G	33.9	5.812e-09	44.81
4	oar3_OAR4_101366352	101366352	A	0.9167	0.1971	G	33.9	5.812e-09	44.81
4	oar3_OAR4_106588168	106588168	C	0.9167	0.1971	A	33.9	5.812e-09	44.81
4	oar3_OAR4_96103639	96103639	A	0.75	0.1287	G	33.89	5.839e-09	20.31
2	oar3_OAR2_235797002	235797002	G	0.5	0.05435	A	33.79	6.15e-09	17.4
10	oar3_OAR10_11080968	11080968	C	0.5	0.05435	A	33.79	6.15e-09	17.4
4	oar3_OAR4_111791594	111791594	C	0.8333	0.0885	G	33.73	6.346e-09	51.5
10	oar3_OAR10_55030660	55030660	C	0.5833	0.07609	A	33.71	6.389e-09	17
10	oar3_OAR10_55282950	55282950	A	0.5833	0.07609	G	33.71	6.389e-09	17
13	oar3_OAR13_21003628	21003628	A	0.5833	0.07609	G	33.71	6.389e-09	17
13	oar3_OAR13_41705465	41705465	A	0.5833	0.07609	G	33.71	6.389e-09	17
15	oar3_OAR15_29869331	29869331	A	0.4167	0.03623	G	33.71	6.389e-09	19
27	oar3_OARX_54105883	54105883	C	0.6667	0.1007	A	33.63	6.659e-09	17.85
3	oar3_OAR3_72349899	72349899	G	0.5833	0.0748	A	33.6	6.768e-09	17.32
1	oar3_OAR1_246810674	246810674	G	0.6667	0.1014	A	33.59	6.804e-09	17.71
4	oar3_OAR4_99838431	99838431	A	0.9167	0.1985	G	33.58	6.827e-09	44.41
4	oar3_OAR4_92634866	92634866	G	0.75	0.1296	A	33.58	6.843e-09	20.14
14	oar3_OAR14_14595570	14595570	C	0.75	0.128	A	33.56	6.908e-09	20.44
22	OAR22_48195045_X.1	42841575	A	0.9167	0.1993	G	33.5	7.111e-09	44.2
7	oar3_OAR7_83104335	83104335	A	0.5	0.05474	G	33.5	7.125e-09	17.27
8	oar3_OAR8_34831698	34831698	G	0.5	0.05474	A	33.5	7.125e-09	17.27
9	oar3_OAR9_30261295	30261295	A	0.5	0.05474	G	33.5	7.125e-09	17.27
22	oar3_OAR22_41514013	41514013	A	0.5	0.05474	G	33.5	7.125e-09	17.27
10	oar3_OAR10_21651073	21651073	G	0.75	0.1304	A	33.48	7.185e-09	20
16	oar3_OAR16_30407890	30407890	A	0.75	0.1304	G	33.48	7.185e-09	20
2	oar3_OAR2_206482574	206482574	G	0.4167	0.0365	A	33.43	7.371e-09	18.86
3	oar3_OAR3_222057711	222057711	G	0.4167	0.0365	A	33.43	7.371e-09	18.86
10	oar3_OAR10_66052095	66052095	C	0.4167	0.0365	A	33.43	7.371e-09	18.86
12	oar3_OAR12_65100701	65100701	G	0.4167	0.0365	A	33.43	7.371e-09	18.86
18	s24860.1	13745532	C	0.4167	0.0365	A	33.43	7.371e-09	18.86
20	oar3_OAR20_39074837	39074837	A	0.4167	0.0365	G	33.43	7.371e-09	18.86
20	oar3_OAR20_39075525	39075525	A	0.4167	0.0365	G	33.43	7.371e-09	18.86
26	oar3_OAR26_21039822	21039822	C	0.4167	0.0365	A	33.43	7.371e-09	18.86
3	oar3_OAR3_25829751	25829751	G	0.5833	0.07664	A	33.42	7.426e-09	16.87
3	oar3_OAR3_223312694	223312694	G	0.5833	0.07664	A	33.42	7.426e-09	16.87
5	oar3_OAR5_70957185	70957185	A	0.5833	0.07664	G	33.42	7.426e-09	16.87
3	oar3_OAR3_88435025	88435025	G	1	0.2409	A	33.4	7.497e-09	NA
4	oar3_OAR4_106850622	106850622	A	1	0.2407	C	33.37	7.627e-09	NA
2	oar3_OAR2_148752607	148752607	G	0.3333	0.02174	A	33.31	7.845e-09	22.5
12	oar3_OAR12_43799910	43799910	G	0.3333	0.02174	A	33.31	7.845e-09	22.5
17	oar3_OAR17_38539958	38539958	G	0.3333	0.02174	A	33.31	7.845e-09	22.5
18	oar3_OAR18_10914094	10914094	G	0.3333	0.02174	A	33.31	7.845e-09	22.5
4	oar3_OAR4_113503256	113503256	A	0.6667	0.1022	G	33.29	7.928e-09	17.57
4	oar3_OAR4_101384954	101384954	A	0.9167	0.2	G	33.27	8.02e-09	44
8	oar3_OAR8_46885837	46885837	G	0.5	0.05515	A	33.21	8.254e-09	17.13
4	OAR4_111352522.1	104615614	G	0.9167	0.2007	A	33.2	8.334e-09	43.8
4	oar3_OAR4_108578813	108578813	G	0.9167	0.2007	A	33.2	8.334e-09	43.8
4	oar3_OAR4_110726893	110726893	C	0.9167	0.2007	A	33.2	8.334e-09	43.8
23	oar3_OAR23_47315123	47315123	G	0.4167	0.03676	A	33.16	8.503e-09	18.71
4	s58654.1	118489003	A	0.8	0.1298	G	33.14	8.58e-09	26.82
4	oar3_OAR4_107853578	107853578	G	0.8333	0.1642	A	33.14	8.592e-09	25.44
9	oar3_OAR9_36817475	36817475	A	0.8333	0.1642	G	33.14	8.592e-09	25.44
16	oar3_OAR16_68822788	68822788	A	0.8333	0.1642	G	33.14	8.592e-09	25.44
4	oar3_OAR4_98117401	98117401	C	0.5833	0.07721	A	33.13	8.63e-09	16.73
7	oar3_OAR7_95982275	95982275	G	0.5833	0.07721	A	33.13	8.63e-09	16.73
5	oar3_OAR5_66154363	66154363	G	0.3333	0.0219	A	33.05	8.998e-09	22.33
9	s06919.1	36039093	A	0.3333	0.0219	G	33.05	8.998e-09	22.33
21	oar3_OAR21_5792890	5792890	G	0.3333	0.0219	A	33.05	8.998e-09	22.33
4	oar3_OAR4_97365570	97365570	G	0.6667	0.1029	A	33	9.239e-09	17.43
3	oar3_OAR3_60804536	60804536	A	0.75	0.1324	G	32.88	9.8e-09	19.67
4	OAR4_115458076.1	107976349	A	0.75	0.1324	G	32.88	9.8e-09	19.67
3	oar3_OAR3_56864269	56864269	A	0.5833	0.07778	G	32.84	1.003e-08	16.6
4	oar3_OAR4_99736440	99736440	A	1	0.2445	G	32.82	1.011e-08	NA
3	oar3_OAR3_90687885	90687885	G	0.3333	0.02206	A	32.78	1.032e-08	22.17
11	oar3_OAR11_40544442	40544442	G	0.3333	0.02206	A	32.78	1.032e-08	22.17
20	oar3_OAR20_35832866	35832866	G	0.3333	0.02206	A	32.78	1.032e-08	22.17
6	oar3_OAR6_32127244	32127244	G	0.6667	0.1031	A	32.71	1.068e-08	17.41
4	oar3_OAR4_99847446	99847446	C	0.9167	0.2044	A	32.52	1.183e-08	42.82
22	oar3_OAR22_33652033	33652033	G	0.3333	0.02222	A	32.51	1.184e-08	22
16	oar3_OAR16_35826898	35826898	G	0.25	0.007353	A	32.49	1.196e-08	45
15	oar3_OAR15_62584633	62584633	A	0.6667	0.1051	C	32.39	1.259e-08	17.03
19	oar3_OAR19_8126797	8126797	G	0.6667	0.1051	A	32.39	1.259e-08	17.03
8	oar3_OAR8_17438478	17438478	A	0.8333	0.1679	G	32.33	1.301e-08	24.78
1	oar3_OAR1_95704486	95704486	G	0.25	0.01087	A	32.24	1.365e-08	30.33
1	oar3_OAR1_101507435	101507435	G	0.25	0.01087	A	32.24	1.365e-08	30.33
1	oar3_OAR1_207916058	207916058	G	0.25	0.01087	A	32.24	1.365e-08	30.33
10	oar3_OAR10_12835591	12835591	G	0.25	0.01087	A	32.24	1.365e-08	30.33
11	oar3_OAR11_47203941	47203941	G	0.25	0.01087	A	32.24	1.365e-08	30.33
12	oar3_OAR12_1074729	1074729	G	0.25	0.01087	A	32.24	1.365e-08	30.33
19	oar3_OAR19_14760733	14760733	G	0.25	0.01087	A	32.24	1.365e-08	30.33
3	oar3_OAR3_204097180	204097180	C	0.25	0.00885	A	32.22	1.377e-08	37.33
9	oar3_OAR9_51643050	51643050	G	0.8333	0.1679	A	32.22	1.377e-08	24.78
4	OAR4_122723769.1	114999913	G	0.75	0.135	A	32.21	1.382e-08	19.22
15	oar3_OAR15_68837753	68837753	A	0.75	0.135	G	32.21	1.382e-08	19.22
10	oar3_OAR10_12739657	12739657	C	0.5833	0.07971	A	32.21	1.383e-08	16.16
20	oar3_OAR20_24365405	24365405	G	0.5833	0.07971	A	32.21	1.383e-08	16.16
20	oar3_OAR20_25152761	25152761	G	0.5833	0.07971	A	32.21	1.383e-08	16.16
3	oar3_OAR3_18884765	18884765	G	0.6667	0.1058	A	32.1	1.462e-08	16.9
3	oar3_OAR3_173727930	173727930	G	0.4167	0.03788	A	32.04	1.507e-08	18.14
18	oar3_OAR18_2668575	2668575	C	0.5	0.03125	A	32.03	1.521e-08	31
10	oar3_OAR10_11693983	11693983	G	1	0.25	A	32	1.542e-08	NA
1	oar3_OAR1_95767444	95767444	C	0.25	0.01095	A	31.99	1.552e-08	30.11
2	oar3_OAR2_149357979	149357979	C	0.25	0.01095	A	31.99	1.552e-08	30.11
3	oar3_OAR3_188411349	188411349	G	0.25	0.01095	A	31.99	1.552e-08	30.11
4	oar3_OAR4_69372637	69372637	G	0.25	0.01095	A	31.99	1.552e-08	30.11
7	s33299.1	54423716	G	0.25	0.01095	A	31.99	1.552e-08	30.11
7	oar3_OAR7_54426358	54426358	C	0.25	0.01095	A	31.99	1.552e-08	30.11
8	oar3_OAR8_52717909	52717909	G	0.25	0.01095	A	31.99	1.552e-08	30.11
12	oar3_OAR12_40726783	40726783	A	0.25	0.01095	T	31.99	1.552e-08	30.11
14	oar3_OAR14_55148339	55148339	G	0.25	0.01095	A	31.99	1.552e-08	30.11
16	oar3_OAR16_22391859	22391859	G	0.25	0.01095	A	31.99	1.552e-08	30.11
1	oar3_OAR1_257873770	257873770	A	0.5833	0.08029	G	31.93	1.6e-08	16.04
2	oar3_OAR2_24485462	24485462	C	0.5833	0.08029	A	31.93	1.6e-08	16.04
3	oar3_OAR3_20005112	20005112	G	0.5833	0.08029	A	31.93	1.6e-08	16.04
3	oar3_OAR3_93066029	93066029	A	0.5833	0.08029	G	31.93	1.6e-08	16.04
4	oar3_OAR4_84672209	84672209	A	0.5833	0.08029	G	31.93	1.6e-08	16.04
4	oar3_OAR4_84673341	84673341	A	0.5833	0.08029	G	31.93	1.6e-08	16.04
22	oar3_OAR22_39942167	39942167	G	0.5833	0.08029	A	31.93	1.6e-08	16.04
4	oar3_OAR4_99773226	99773226	A	0.9167	0.208	G	31.86	1.661e-08	41.88
4	oar3_OAR4_99776184	99776184	A	0.9167	0.208	G	31.86	1.661e-08	41.88
4	oar3_OAR4_104511913	104511913	G	0.9167	0.208	A	31.86	1.661e-08	41.88
22	oar3_OAR22_45917734	45917734	G	0.9167	0.208	A	31.86	1.661e-08	41.88
1	oar3_OAR1_216104552	216104552	A	0.5	0.05797	G	31.85	1.667e-08	16.25
10	oar3_OAR10_33975496	33975496	G	0.5	0.05797	A	31.85	1.667e-08	16.25
10	oar3_OAR10_52154717	52154717	G	0.5	0.05797	A	31.85	1.667e-08	16.25
12	oar3_OAR12_28680001	28680001	G	0.5	0.05797	A	31.85	1.667e-08	16.25
16	oar3_OAR16_23125793	23125793	C	0.5	0.05797	A	31.85	1.667e-08	16.25
25	oar3_OAR25_8170568	8170568	A	0.5	0.05725	G	31.78	1.723e-08	16.47
1	oar3_OAR1_146647536	146647536	G	0.25	0.01103	A	31.74	1.766e-08	29.89
3	oar3_OAR3_157833852	157833852	G	0.25	0.01103	A	31.74	1.766e-08	29.89
24	oar3_OAR24_28077402	28077402	C	0.25	0.01103	A	31.74	1.766e-08	29.89
11	oar3_OAR11_12475195	12475195	G	0.9167	0.2083	A	31.65	1.844e-08	41.8
1	s58710.1	153692880	G	0.5	0.05839	A	31.57	1.919e-08	16.12
4	oar3_OAR4_64594594	64594594	C	0.5	0.05839	A	31.57	1.919e-08	16.12
7	oar3_OAR7_83128721	83128721	A	0.5	0.05839	C	31.57	1.919e-08	16.12
12	oar3_OAR12_59719398	59719398	G	0.5	0.05839	A	31.57	1.919e-08	16.12
25	oar3_OAR25_43298457	43298457	G	0.5	0.05839	A	31.57	1.919e-08	16.12
1	oar3_OAR1_33394183	33394183	G	0.75	0.1377	A	31.57	1.92e-08	18.79
13	OAR13_54244783.1	41839396	A	0.75	0.1377	G	31.57	1.92e-08	18.79
15	OAR15_68071291.1	62539774	A	0.75	0.1377	C	31.57	1.92e-08	18.79
22	oar3_OAR22_48999944	48999944	A	0.8333	0.1715	G	31.55	1.941e-08	24.15
10	oar3_OAR10_14520627	14520627	G	1	0.2536	A	31.46	2.039e-08	NA
3	oar3_OAR3_114006261	114006261	G	0.3333	0.0229	A	31.45	2.051e-08	21.33
4	oar3_OAR4_100179494	100179494	G	1	0.2537	A	31.4	2.099e-08	NA
15	oar3_OAR15_52811197	52811197	A	0.5	0.05882	G	31.3	2.209e-08	16
3	oar3_OAR3_175171232	175171232	C	0.75	0.1387	A	31.28	2.228e-08	18.63
4	oar3_OAR4_111469226	111469226	G	0.75	0.1387	A	31.28	2.228e-08	18.63
15	oar3_OAR15_61815273	61815273	G	0.6667	0.1087	A	31.26	2.257e-08	16.4
3	oar3_OAR3_88845283	88845283	G	0.8333	0.1728	A	31.26	2.259e-08	23.94
4	oar3_OAR4_100084484	100084484	G	0.9167	0.2117	A	31.21	2.311e-08	40.97
4	oar3_OAR4_99211907	99211907	G	1	0.2555	A	31.16	2.375e-08	NA
1	oar3_OAR1_68910701	68910701	G	0.4167	0.03986	A	31.12	2.425e-08	17.21
10	oar3_OAR10_21645669	21645669	A	0.8333	0.1739	G	31.09	2.461e-08	23.75
4	oar3_OAR4_107973929	107973929	G	0.75	0.1397	A	31	2.586e-08	18.47
4	oar3_OAR4_114053416	114053416	A	0.75	0.1397	G	31	2.586e-08	18.47
4	oar3_OAR4_119164021	119164021	G	0.75	0.1397	A	31	2.586e-08	18.47
1	OAR1_85227163.1	79925350	G	0.25	0.01128	A	30.99	2.598e-08	29.22
20	oar3_OAR20_11439871	11439871	A	0.25	0.01128	C	30.99	2.598e-08	29.22
4	oar3_OAR4_97621429	97621429	A	0.6667	0.1095	G	30.98	2.61e-08	16.27
8	oar3_OAR8_74701688	74701688	G	0.6667	0.1095	A	30.98	2.61e-08	16.27
4	oar3_OAR4_100990206	100990206	A	1	0.2574	G	30.87	2.766e-08	NA
19	oar3_OAR19_25420380	25420380	A	0.5833	0.08333	G	30.81	2.847e-08	15.4
4	oar3_OAR4_98851148	98851148	A	0.8333	0.1752	G	30.8	2.857e-08	23.54
12	s01814.1	61016447	A	0.8333	0.1752	G	30.8	2.857e-08	23.54
4	oar3_OAR4_110628710	110628710	A	0.75	0.1407	G	30.71	3.001e-08	18.32
4	oar3_OAR4_119141182	119141182	A	0.75	0.1407	G	30.71	3.001e-08	18.32
4	oar3_OAR4_97365764	97365764	A	0.6667	0.1103	G	30.7	3.018e-08	16.13
1	oar3_OAR1_66821696	66821696	A	0.75	0.1413	G	30.68	3.046e-08	18.23
8	oar3_OAR8_74109219	74109219	A	0.3333	0.02344	C	30.65	3.097e-08	20.83
4	oar3_OAR4_102335269	102335269	G	1	0.2591	A	30.63	3.115e-08	NA
4	oar3_OAR4_106402139	106402139	A	0.9167	0.2148	C	30.62	3.133e-08	40.21
1	oar3_OAR1_167006864	167006864	G	0.4167	0.04044	A	30.6	3.172e-08	16.95
1	oar3_OAR1_226194377	226194377	G	0.4167	0.04044	A	30.6	3.172e-08	16.95
5	oar3_OAR5_65181499	65181499	G	0.4167	0.04044	A	30.6	3.172e-08	16.95
7	oar3_OAR7_83049452	83049452	G	0.4167	0.04044	A	30.6	3.172e-08	16.95
15	OAR15_37813948.1	35973111	C	0.4167	0.04044	A	30.6	3.172e-08	16.95
23	oar3_OAR23_51181393	51181393	C	0.4167	0.04044	A	30.6	3.172e-08	16.95
27	oar3_OARX_60909836	60909836	G	0.4167	0.04044	A	30.6	3.172e-08	16.95
4	oar3_OAR4_99771119	99771119	A	0.9167	0.2153	G	30.59	3.185e-08	40.08
4	oar3_OAR4_103421397	103421397	G	0.9167	0.2153	A	30.59	3.185e-08	40.08
4	oar3_OAR4_106517015	106517015	A	0.9167	0.2153	G	30.59	3.185e-08	40.08
3	oar3_OAR3_38375186	38375186	A	0.8	0.1402	C	30.56	3.232e-08	24.54
1	oar3_OAR1_264352630	264352630	A	0.5833	0.08394	C	30.54	3.276e-08	15.28
3	oar3_OAR3_22534510	22534510	A	0.5833	0.08394	G	30.54	3.276e-08	15.28
20	oar3_OAR20_599085	599085	G	0.5833	0.08394	A	30.54	3.276e-08	15.28
20	oar3_OAR20_44322503	44322503	G	0.5833	0.08394	A	30.54	3.276e-08	15.28
25	oar3_OAR25_23074376	23074376	A	0.5833	0.08394	G	30.54	3.276e-08	15.28
4	oar3_OAR4_19841404	19841404	G	0.8333	0.1765	A	30.51	3.317e-08	23.33
8	s54906.1	16710635	C	0.8333	0.1765	A	30.51	3.317e-08	23.33
13	oar3_OAR13_13146976	13146976	G	0.8333	0.1765	A	30.51	3.317e-08	23.33
23	oar3_OAR23_49328087	49328087	C	0.6	0.07721	A	30.45	3.427e-08	17.93
3	oar3_OAR3_23554156	23554156	G	0.6667	0.1111	A	30.41	3.49e-08	16
3	oar3_OAR3_38379881	38379881	A	0.75	0.1423	G	30.4	3.524e-08	18.08
4	oar3_OAR4_91424081	91424081	G	0.75	0.1423	A	30.4	3.524e-08	18.08
4	oar3_OAR4_110740605	110740605	A	0.75	0.1423	G	30.4	3.524e-08	18.08
4	oar3_OAR4_114007830	114007830	A	0.75	0.1423	G	30.4	3.524e-08	18.08
13	oar3_OAR13_41803527	41803527	G	0.75	0.1423	A	30.4	3.524e-08	18.08
23	oar3_OAR23_47673770	47673770	G	0.75	0.1423	A	30.4	3.524e-08	18.08
4	oar3_OAR4_118498481	118498481	G	0.8333	0.1767	A	30.37	3.563e-08	23.3
2	oar3_OAR2_193232384	193232384	G	0.8333	0.1775	A	30.36	3.584e-08	23.16
4	oar3_OAR4_105697171	105697171	G	1	0.261	A	30.34	3.621e-08	NA
4	oar3_OAR4_105698476	105698476	G	1	0.261	A	30.34	3.621e-08	NA
20	oar3_OAR20_707588	707588	G	0.5833	0.08456	A	30.26	3.771e-08	15.16
16	oar3_OAR16_30527090	30527090	G	0.6667	0.1123	A	30.18	3.928e-08	15.81
4	oar3_OAR4_98509026	98509026	A	1	0.2628	G	30.12	4.059e-08	NA
4	oar3_OAR4_103114972	103114972	A	1	0.2628	G	30.12	4.059e-08	NA
25	oar3_OAR25_8102370	8102370	A	0.75	0.1434	G	30.11	4.077e-08	17.92
1	oar3_OAR1_217547724	217547724	C	0.5	0.06159	A	30.08	4.148e-08	15.24
2	oar3_OAR2_16722990	16722990	G	0.5	0.06159	A	30.08	4.148e-08	15.24
11	oar3_OAR11_28505622	28505622	G	0.5	0.06159	A	30.08	4.148e-08	15.24
16	oar3_OAR16_36510851	36510851	G	0.5	0.06159	A	30.08	4.148e-08	15.24
18	oar3_OAR18_2626346	2626346	A	0.5	0.06159	G	30.08	4.148e-08	15.24
4	oar3_OAR4_108403152	108403152	A	0.8333	0.1788	G	30.08	4.151e-08	22.96
4	oar3_OAR4_111479813	111479813	A	0.8333	0.1788	G	30.08	4.151e-08	22.96
9	oar3_OAR9_17241704	17241704	C	0.8333	0.1788	A	30.08	4.151e-08	22.96
15	oar3_OAR15_77385604	77385604	G	1	0.263	A	30.05	4.211e-08	NA
1	oar3_OAR1_220825584	220825584	C	0.6667	0.1111	A	30.02	4.277e-08	16
4	oar3_OAR4_82860148	82860148	G	0.5833	0.08519	A	29.99	4.341e-08	15.03
4	oar3_OAR4_99653187	99653187	A	0.9167	0.219	C	29.99	4.351e-08	39.23
4	oar3_OAR4_102671803	102671803	G	0.9167	0.219	A	29.99	4.351e-08	39.23
4	oar3_OAR4_106432992	106432992	C	0.9167	0.219	A	29.99	4.351e-08	39.23
4	oar3_OAR4_106604393	106604393	A	0.9167	0.219	C	29.99	4.351e-08	39.23
8	oar3_OAR8_56724953	56724953	G	0.2	0.00431	A	29.99	4.352e-08	57.75
15	oar3_OAR15_52816683	52816683	C	0.6667	0.1131	A	29.91	4.526e-08	15.68
27	oar3_OARX_1363219	1363219	C	0.6667	0.1131	A	29.91	4.526e-08	15.68
27	oar3_OARX_62162991	62162991	G	0.6667	0.1131	A	29.91	4.526e-08	15.68
4	oar3_OAR4_105635017	105635017	A	1	0.2647	G	29.83	4.712e-08	NA
1	oar3_OAR1_97300548	97300548	G	0.75	0.1449	A	29.82	4.741e-08	17.7
11	OAR11_40493317.1	38056772	A	0.75	0.1449	G	29.82	4.741e-08	17.7
13	oar3_OAR13_20516843	20516843	G	0.75	0.1449	A	29.82	4.741e-08	17.7
1	oar3_OAR1_198654559	198654559	C	0.5	0.06204	A	29.82	4.746e-08	15.12
2	oar3_OAR2_18029737	18029737	G	0.5	0.06204	A	29.82	4.746e-08	15.12
3	oar3_OAR3_18271066	18271066	G	0.5	0.06204	A	29.82	4.746e-08	15.12
5	oar3_OAR5_62957304	62957304	G	0.5	0.06204	A	29.82	4.746e-08	15.12
7	oar3_OAR7_10446543	10446543	A	0.5	0.06204	G	29.82	4.746e-08	15.12
8	oar3_OAR8_39718718	39718718	A	0.5	0.06204	C	29.82	4.746e-08	15.12
25	oar3_OAR25_22519144	22519144	G	0.5	0.06204	A	29.82	4.746e-08	15.12
25	oar3_OAR25_26594986	26594986	C	0.5	0.06204	A	29.82	4.746e-08	15.12
1	oar3_OAR1_220443328	220443328	G	0.8333	0.1801	A	29.79	4.808e-08	22.76
15	oar3_OAR15_42055583	42055583	G	0.5833	0.08582	A	29.72	4.997e-08	14.91
10	oar3_OAR10_52337603	52337603	G	0.3333	0.02536	A	29.69	5.066e-08	19.21
10	oar3_OAR10_54099371	54099371	A	0.3333	0.02536	G	29.69	5.066e-08	19.21
10	oar3_OAR10_54102270	54102270	A	0.3333	0.02536	G	29.69	5.066e-08	19.21
19	oar3_OAR19_32383834	32383834	C	0.3333	0.02536	A	29.69	5.066e-08	19.21
18	oar3_OAR18_62031334	62031334	G	0.9167	0.221	A	29.68	5.093e-08	38.77
1	oar3_OAR1_58439896	58439896	C	1	0.1053	A	29.65	5.164e-08	NA
10	oar3_OAR10_21645431	21645431	A	0.8333	0.1805	G	29.64	5.193e-08	22.71
3	oar3_OAR3_37909684	37909684	C	0.6667	0.114	A	29.64	5.214e-08	15.55
4	OAR4_88485389.1	83233975	G	0.6667	0.114	A	29.64	5.214e-08	15.55
6	oar3_OAR6_32149152	32149152	G	0.6667	0.114	A	29.64	5.214e-08	15.55
8	oar3_OAR8_50553297	50553297	G	0.6667	0.114	A	29.64	5.214e-08	15.55
23	oar3_OAR23_2354138	2354138	A	0.6667	0.114	G	29.64	5.214e-08	15.55
3	oar3_OAR3_23048193	23048193	G	0.75	0.146	A	29.54	5.47e-08	17.55
15	oar3_OAR15_25174975	25174975	A	0.75	0.146	G	29.54	5.47e-08	17.55
10	oar3_OAR10_16386681	16386681	A	0.5833	0.08696	G	29.5	5.594e-08	14.7
14	oar3_OAR14_1653867	1653867	G	0.5833	0.08696	A	29.5	5.594e-08	14.7
3	oar3_OAR3_73358698	73358698	G	0.3333	0.02555	A	29.45	5.741e-08	19.07
3	oar3_OAR3_127763129	127763129	G	0.3333	0.02555	A	29.45	5.741e-08	19.07
5	oar3_OAR5_104126052	104126052	G	0.3333	0.02555	A	29.45	5.741e-08	19.07
10	oar3_OAR10_49796078	49796078	G	0.3333	0.02555	A	29.45	5.741e-08	19.07
23	oar3_OAR23_57939083	57939083	A	0.3333	0.02555	G	29.45	5.741e-08	19.07
27	oar3_OARX_17059382	17059382	G	0.3333	0.02555	A	29.45	5.741e-08	19.07
3	oar3_OAR3_165146511	165146511	G	0.1667	0.00365	A	29.43	5.784e-08	54.6
5	oar3_OAR5_76905038	76905038	C	0.1667	0.00365	A	29.43	5.784e-08	54.6
13	oar3_OAR13_42104086	42104086	G	0.1667	0.00365	A	29.43	5.784e-08	54.6
15	oar3_OAR15_13266330	13266330	G	0.1667	0.00365	A	29.43	5.784e-08	54.6
17	oar3_OAR17_25316003	25316003	G	0.1667	0.00365	A	29.43	5.784e-08	54.6
23	oar3_OAR23_39168174	39168174	G	0.1667	0.00365	A	29.43	5.784e-08	54.6
25	oar3_OAR25_38845292	38845292	C	0.1667	0.00365	A	29.43	5.784e-08	54.6
25	oar3_OAR25_38856275	38856275	G	0.1667	0.00365	A	29.43	5.784e-08	54.6
4	oar3_OAR4_102758313	102758313	G	0.9167	0.2226	A	29.4	5.894e-08	38.41
4	oar3_OAR4_103351749	103351749	G	0.9167	0.2226	A	29.4	5.894e-08	38.41
4	oar3_OAR4_111266660	111266660	G	0.9167	0.2226	A	29.4	5.894e-08	38.41
22	oar3_OAR22_38068106	38068106	G	0.8333	0.1825	A	29.38	5.959e-08	22.4
2	oar3_OAR2_30801342	30801342	C	0.6667	0.1148	A	29.36	6.008e-08	15.42
4	oar3_OAR4_104372715	104372715	G	1	0.2684	A	29.33	6.093e-08	NA
4	oar3_OAR4_110485133	110485133	A	0.75	0.1466	G	29.26	6.318e-08	17.46
4	oar3_OAR4_94353234	94353234	G	0.5833	0.08759	A	29.24	6.41e-08	14.58
8	oar3_OAR8_81228626	81228626	G	0.5833	0.08759	A	29.24	6.41e-08	14.58
23	oar3_OAR23_30178730	30178730	G	0.5833	0.08759	A	29.24	6.41e-08	14.58
23	oar3_OAR23_49874491	49874491	G	0.5833	0.08759	A	29.24	6.41e-08	14.58
4	oar3_OAR4_25674454	25674454	G	0.1667	0.003676	A	29.21	6.487e-08	54.2
7	s04037.1	48055171	G	0.1667	0.003676	A	29.21	6.487e-08	54.2
27	oar3_OARX_16661428	16661428	G	0.1667	0.003676	A	29.21	6.487e-08	54.2
23	oar3_OAR23_53921004	53921004	G	0.3333	0.02574	A	29.21	6.506e-08	18.93
1	oar3_OAR1_229041026	229041026	C	0.6667	0.1159	A	29.16	6.652e-08	15.25
10	oar3_OAR10_15716661	15716661	A	0.6667	0.1159	G	29.16	6.652e-08	15.25
4	oar3_OAR4_19620168	19620168	G	1	0.2701	A	29.13	6.771e-08	NA
4	OAR4_68397014.1	64643307	A	1	0.2701	G	29.13	6.771e-08	NA
4	oar3_OAR4_100780967	100780967	A	0.9167	0.2243	G	29.11	6.821e-08	38.05
4	oar3_OAR4_104409961	104409961	G	0.9167	0.2243	A	29.11	6.821e-08	38.05
8	oar3_OAR8_22047567	22047567	A	0.8333	0.1838	G	29.1	6.886e-08	22.2
17	oar3_OAR17_12418028	12418028	G	0.3333	0.02593	C	28.96	7.373e-08	18.79
27	oar3_OARX_2444902	2444902	A	0.3333	0.02593	G	28.96	7.373e-08	18.79
3	oar3_OAR3_11254817	11254817	G	0.6667	0.1168	A	28.9	7.638e-08	15.12
4	oar3_OAR4_91027790	91027790	G	0.6667	0.1168	A	28.9	7.638e-08	15.12
4	oar3_OAR4_92132437	92132437	A	0.6667	0.1168	G	28.9	7.638e-08	15.12
20	oar3_OAR20_12461970	12461970	G	0.6667	0.1168	A	28.9	7.638e-08	15.12
27	oar3_OARX_61014606	61014606	G	0.6667	0.1168	A	28.9	7.638e-08	15.12
1	oar3_OAR1_195989611	195989611	A	0.4167	0.04348	G	28.84	7.881e-08	15.71
2	oar3_OAR2_63249648	63249648	G	0.4167	0.04348	A	28.84	7.881e-08	15.71
12	oar3_OAR12_56945123	56945123	G	0.4167	0.04348	A	28.84	7.881e-08	15.71
16	oar3_OAR16_30141319	30141319	G	0.4167	0.04348	A	28.84	7.881e-08	15.71
4	s20886.1	99758538	C	0.9167	0.2259	A	28.83	7.894e-08	37.69
4	oar3_OAR4_107609682	107609682	G	0.9167	0.2259	A	28.83	7.894e-08	37.69
4	oar3_OAR4_104901707	104901707	A	0.9167	0.2263	G	28.83	7.918e-08	37.61
4	oar3_OAR4_105144583	105144583	A	0.9167	0.2263	G	28.83	7.918e-08	37.61
4	oar3_OAR4_106408600	106408600	A	0.9167	0.2263	G	28.83	7.918e-08	37.61
2	oar3_OAR2_154034760	154034760	G	0.4167	0.04264	A	28.78	8.126e-08	16.04
4	oar3_OAR4_100199971	100199971	A	1	0.2724	G	28.76	8.184e-08	NA
11	oar3_OAR11_40680160	40680160	G	0.75	0.1496	A	28.72	8.346e-08	17.05
19	oar3_OAR19_9392626	9392626	G	0.75	0.1496	A	28.72	8.346e-08	17.05
23	oar3_OAR23_55691310	55691310	G	0.5833	0.08889	A	28.71	8.418e-08	14.35
4	oar3_OAR4_98584564	98584564	C	0.8333	0.1861	A	28.7	8.455e-08	21.86
27	oar3_OARX_438339	438339	G	0.75	0.1489	A	28.7	8.462e-08	17.15
3	oar3_OAR3_23547625	23547625	G	0.6667	0.1176	A	28.63	8.769e-08	15
8	oar3_OAR8_47572937	47572937	G	0.6667	0.1176	A	28.63	8.769e-08	15
11	oar3_OAR11_25130982	25130982	A	0.6667	0.1176	G	28.63	8.769e-08	15
3	oar3_OAR3_45946874	45946874	G	0.4167	0.0438	A	28.59	8.944e-08	15.6
3	oar3_OAR3_60134762	60134762	G	0.4167	0.0438	A	28.59	8.944e-08	15.6
6	oar3_OAR6_88733708	88733708	G	0.4167	0.0438	A	28.59	8.944e-08	15.6
6	oar3_OAR6_88751657	88751657	G	0.4167	0.0438	A	28.59	8.944e-08	15.6
16	oar3_OAR16_31833100	31833100	C	0.4167	0.0438	A	28.59	8.944e-08	15.6
4	oar3_OAR4_101570233	101570233	A	0.9167	0.2279	G	28.55	9.147e-08	37.26
4	oar3_OAR4_113582054	113582054	A	0.9167	0.2279	G	28.55	9.147e-08	37.26
15	oar3_OAR15_33243236	33243236	G	0.3333	0.02632	A	28.48	9.47e-08	18.5
1	oar3_OAR1_211874667	211874667	G	0.5	0.06522	A	28.46	9.573e-08	14.33
3	OAR3_105359707.1	99103850	A	0.5	0.06522	C	28.46	9.573e-08	14.33
10	oar3_OAR10_52203626	52203626	A	0.5	0.06522	G	28.46	9.573e-08	14.33
13	oar3_OAR13_70810243	70810243	A	0.5	0.06522	C	28.46	9.573e-08	14.33
15	oar3_OAR15_41096422	41096422	A	0.5	0.06522	G	28.46	9.573e-08	14.33
18	oar3_OAR18_54498625	54498625	G	0.5	0.06522	A	28.46	9.573e-08	14.33
19	oar3_OAR19_38368879	38368879	G	0.5	0.06522	A	28.46	9.573e-08	14.33
22	OAR22_32085000.1	27839369	G	0.5	0.06522	A	28.46	9.573e-08	14.33
4	oar3_OAR4_107854500	107854500	A	0.8333	0.1875	C	28.42	9.748e-08	21.67

## Sheet: Table S6
Table S6. Variants identified in whole genome sequencing data of 2 affected lambs (Y3190 and Y3404) and 23 unrelated control sheep in VCF format based on the ARS-UI_Ramb_v2.0 reference genome. The likely causal variant is highlighted in yellow. Variants with a predicted low or moderate impact on protein function are indicated by a light blue or red fill of the 'INFO' column, respectively. Variant…
#CHROM	POS	ID	REF	ALT	QUAL	FILTER	INFO	FORMAT	Y3190-Myotonia	Y3404-Myotonia	Y0346_Merino	BCRHS3_Merino	Y0244_Merino	Y4362_Merino	Y4365_Merino	Y1368_Merino	Y0366_Merino	Y0657_Merino	Y3403_Merino	Y3406_Merino	Y3405_Merino	Y3408_Merino	Y3409_Merino	Y3410_Merino	Y3413_Merino	Y4338_Merino	Y4339_Merino	Y1817-Icelandic	Y1818-Icelandic	A0678_Persian	Y0299_Persian	Y0300_Persian	Y1231_Cross	VARIANT_only_present_in_Myotonia_lambs
NC_056057.1	107917922	.	G	C	424.35	.	AC=1;AF=0.020;AN=50;BaseQRankSum=-1.926e+00;DP=701;ExcessHet=0.0000;FS=0.000;InbreedingCoeff=-0.0204;MLEAC=1;MLEAF=0.020;MQ=60.00;MQRankSum=0.00;QD=16.32;ReadPosRankSum=0.876;SOR=0.657;ANN=C|upstream_gene_variant|MODIFIER|CLCN1|CLCN1|transcript|XM_004008136.5|protein_coding||c.-4606G>C|||||4544|,C|upstream_gene_variant|MODIFIER|CLCN1|CLCN1|transcript|XM_027968891.2|protein_coding||c.-4606G>C|||||…	GT:AD:DP:GQ:PL	0/0:27,0:27:72:0,72,1080	0/0:21,0:21:60:0,60,795	0/0:19,0:19:57:0,57,738	0/0:47,0:47:99:0,101,1676	0/0:38,0:38:99:0,102,1530	0/0:28,0:28:72:0,72,1080	0/0:24,0:24:60:0,60,900	0/0:18,0:18:51:0,51,765	0/0:39,0:39:99:0,100,1400	0/0:30,0:30:52:0,52,1154	0/0:13,0:13:39:0,39,531	0/0:30,0:30:81:0,81,1215	0/0:24,0:24:60:0,60,900	0/1:12,14:26:99:439,0,423	0/0:27,0:27:75:0,75,1125	0/0:28,0:28:81:0,81,1215	0/0:19,0:19:57:0,57,721	0/0:24,0:24:72:0,72,964	0/0:22,0:22:63:0,63,834	0/0:40,0:40:99:0,101,1564	0/0:30,0:30:84:0,84,1260	0/0:32,0:32:93:0,93,1395	0/0:17,0:17:51:0,51,647	0/0:36,0:36:96:0,96,1372	0/0:40,0:40:99:0,99,1413	NO
NC_056057.1	107918258	.	G	GT	547.31	.	AC=1;AF=0.020;AN=50;BaseQRankSum=-1.012e+00;DP=676;ExcessHet=0.0000;FS=1.824;InbreedingCoeff=-0.0204;MLEAC=1;MLEAF=0.020;MQ=60.00;MQRankSum=0.00;QD=22.80;ReadPosRankSum=-1.372e+00;SOR=0.252;ANN=GT|upstream_gene_variant|MODIFIER|CLCN1|CLCN1|transcript|XM_004008136.5|protein_coding||c.-4270_-4269insT|||||4207|,GT|upstream_gene_variant|MODIFIER|CLCN1|CLCN1|transcript|XM_027968891.2|protein_coding||c…	GT:AD:DP:GQ:PL	0/0:24,0:24:69:0,69,1035	0/0:14,0:14:39:0,39,585	0/0:24,0:24:40:0,40,946	0/0:45,0:45:99:0,105,1557	0/0:36,0:36:99:0,102,1530	0/0:22,0:22:60:0,60,900	0/0:16,0:16:45:0,45,675	0/0:15,0:15:42:0,42,630	0/0:39,0:39:99:0,114,1476	0/0:40,0:40:99:0,109,1369	0/0:20,0:20:57:0,57,855	0/0:24,0:24:69:0,69,1035	0/0:28,0:28:68:0,68,1060	0/1:9,15:24:99:562,0,310	0/0:22,0:22:63:0,63,945	0/0:25,0:25:75:0,75,847	0/0:21,0:21:60:0,60,873	0/0:22,0:22:60:0,60,869	0/0:19,0:19:48:0,48,720	0/0:39,0:39:99:0,104,1535	0/0:33,0:33:90:0,90,1350	0/0:31,0:31:90:0,90,1061	0/0:24,0:24:60:0,60,849	0/0:27,0:27:64:0,64,999	0/0:40,0:40:99:0,99,1413	NO
NC_056057.1	107918421	.	T	TGG,TGGG,TGGGG,TG	1655.24	.	AC=4,4,2,1;AF=0.080,0.080,0.040,0.020;AN=50;BaseQRankSum=-4.310e-01;DP=378;ExcessHet=0.1506;FS=9.050;InbreedingCoeff=0.0488;MLEAC=6,5,4,2;MLEAF=0.120,0.100,0.080,0.040;MQ=59.49;MQRankSum=0.00;QD=25.86;ReadPosRankSum=-3.980e-01;SOR=2.428;ANN=TG|upstream_gene_variant|MODIFIER|CLCN1|CLCN1|transcript|XM_004008136.5|protein_coding||c.-4107_-4106insG|||||4044|,TGG|upstream_gene_variant|MODIFIER|CLCN1|C…	GT:AD:DP:GQ:PGT:PID:PL:PS	0/0:19,0,0,0,0:19:0:.:.:0,0,128,0,128,128,0,128,128,128,0,128,128,128,128	0/0:19,0,0,0,0:19:0:.:.:0,0,238,0,238,238,0,238,238,238,0,238,238,238,238	0/0:14,0,0,0,0:14:0:.:.:0,0,0,0,0,0,0,0,0,0,0,0,0,0,0	2/2:1,0,11,1,0:13:2:.:.:469,437,514,10,45,0,344,441,2,486,437,514,45,441,514	0/0:33,0,0,0,0:33:0:.:.:0,0,0,0,0,0,0,0,0,0,0,0,0,0,0	0/0:5,0,0,0,0:5:15:.:.:0,15,173,15,173,173,15,173,173,173,15,173,173,173,173	0/0:6,0,0,0,0:6:0:.:.:0,0,112,0,112,112,0,112,112,112,0,112,112,112,112	0/4:1,0,0,0,5:6:19:.:.:86,89,122,89,122,122,89,122,122,122,0,33,33,33,19	0/0:17,0,0,0,0:17:0:.:.:0,0,190,0,190,190,0,190,190,190,0,190,190,190,190	0|2:13,0,1,0,0:14:3:0|1:107918421_T_TGGG:3,42,528,0,486,483,42,528,486,528,42,528,486,528,528:107918421	0/0:18,0,0,0,0:18:0:.:.:0,0,160,0,160,160,0,160,160,160,0,160,160,160,160	0/3:5,0,0,5,0:10:99:.:.:171,186,396,186,396,396,0,210,210,195,186,396,396,210,396	0/0:26,0,0,0,0:26:0:.:.:0,0,282,0,282,282,0,282,282,282,0,282,282,282,282	0/2:4,0,6,0,0:10:99:.:.:240,252,420,0,168,150,252,420,168,420,252,420,168,420,420	0/0:23,0,0,0,0:23:0:.:.:0,0,0,0,0,0,0,0,0,0,0,0,0,0,0	0/0:15,0,0,0,0:15:0:.:.:0,0,133,0,133,133,0,133,133,133,0,133,133,133,133	0|3:7,0,0,2,0:9:63:0|1:107918421_T_TGGGG:63,84,378,84,378,378,0,294,294,288,84,378,378,294,378:107918421	0/0:15,0,0,0,0:15:0:.:.:0,0,447,0,447,447,0,447,447,447,0,447,447,447,447	0/0:5,0,0,0,0:5:0:.:.:0,0,42,0,42,42,0,42,42,42,0,42,42,42,42	1/1:0,2,0,0,0:2:6:.:.:90,6,0,90,6,90,90,6,90,90,90,6,90,90,90	0/0:12,0,0,0,0:12:0:.:.:0,0,0,0,0,0,0,0,0,0,0,0,0,0,0	1/1:1,13,0,0,0:14:32:.:.:562,32,0,564,39,571,564,39,571,571,564,39,571,571,571	0/0:14,0,0,0,0:14:0:.:.:0,0,0,0,0,0,0,0,0,0,0,0,0,0,0	0/0:14,0,0,0,0:14:0:.:.:0,0,0,0,0,0,0,0,0,0,0,0,0,0,0	0/0:30,0,0,0,0:30:0:.:.:0,0,201,0,201,201,0,201,201,201,0,201,201,201,201	NO
NC_056057.1	107918430	.	T	G	218.33	.	AC=2;AF=0.040;AN=50;BaseQRankSum=-7.650e-01;DP=398;ExcessHet=0.1524;FS=11.343;InbreedingCoeff=-0.0515;MLEAC=4;MLEAF=0.080;MQ=59.36;MQRankSum=0.00;QD=6.62;ReadPosRankSum=0.223;SOR=0.087;ANN=G|upstream_gene_variant|MODIFIER|CLCN1|CLCN1|transcript|XM_004008136.5|protein_coding||c.-4098T>G|||||4036|,G|upstream_gene_variant|MODIFIER|CLCN1|CLCN1|transcript|XM_027968891.2|protein_coding||c.-4098T>G|||||…	GT:AD:DP:GQ:PGT:PID:PL:PS	0/0:20,0:20:0:.:.:0,0,285	0/0:18,0:18:0:.:.:0,0,210	0/0:15,0:15:0:.:.:0,0,90	0|1:10,8:18:99:0|1:107918430_T_G:143,0,159:107918430	0/0:34,0:34:0:.:.:0,0,103	0/0:5,0:5:15:.:.:0,15,173	0/0:7,0:7:21:.:.:0,21,187	0/0:14,0:14:0:.:.:0,0,65	0/0:9,1:10:19:.:.:0,19,258	0/0:18,0:18:41:.:.:0,41,570	0/0:17,0:17:0:.:.:0,0,229	0/0:12,0:12:36:.:.:0,36,398	0/0:25,0:25:0:.:.:0,0,375	0/0:11,0:11:33:.:.:0,33,344	0/0:22,0:22:0:.:.:0,0,150	0/0:14,0:14:0:.:.:0,0,132	0/0:10,0:10:30:.:.:0,30,391	0/0:9,0:9:0:.:.:0,0,250	0/0:6,0:6:0:.:.:0,0,98	0/0:24,0:24:0:.:.:0,0,0	0/0:14,0:14:0:.:.:0,0,101	0/1:7,8:16:84:.:.:84,0,105	0/0:16,0:16:0:.:.:0,0,0	0/0:14,0:14:0:.:.:0,0,0	0/0:22,0:22:65:.:.:0,65,676	NO
NC_056057.1	107918432	.	G	A	651.35	.	AC=2;AF=0.040;AN=50;BaseQRankSum=-3.960e-01;DP=439;ExcessHet=0.0976;FS=4.014;InbreedingCoeff=-0.1206;MLEAC=3;MLEAF=0.060;MQ=60.00;MQRankSum=0.00;QD=19.74;ReadPosRankSum=1.03;SOR=0.235;ANN=A|upstream_gene_variant|MODIFIER|CLCN1|CLCN1|transcript|XM_004008136.5|protein_coding||c.-4096G>A|||||4034|,A|upstream_gene_variant|MODIFIER|CLCN1|CLCN1|transcript|XM_027968891.2|protein_coding||c.-4096G>A|||||4…	GT:AD:DP:GQ:PGT:PID:PL:PS	0/0:20,0:20:13:.:.:0,13,479	0/0:17,0:17:0:.:.:0,0,328	0/0:15,0:15:29:.:.:0,29,547	0/0:17,0:17:48:.:.:0,48,720	0/0:36,0:36:81:.:.:0,81,1347	0/0:6,0:6:18:.:.:0,18,186	0/0:9,0:9:27:.:.:0,27,280	0/0:17,0:17:0:.:.:0,0,239	0/0:21,0:21:57:.:.:0,57,855	0|1:6,14:20:99:1|0:107918421_T_TGGG:352,0,151:107918421	0/0:18,0:18:0:.:.:0,0,225	0/0:12,0:12:36:.:.:0,36,398	0/0:24,0:24:0:.:.:0,0,364	0/0:11,0:11:33:.:.:0,33,344	0/0:22,0:22:0:.:.:0,0,113	0/0:17,0:17:19:.:.:0,19,409	0|1:4,9:13:99:1|0:107918421_T_TGGGG:318,0,131:107918421	0/0:9,0:9:0:.:.:0,0,152	0/0:6,0:6:18:.:.:0,18,224	0/0:24,0:24:63:.:.:0,63,945	0/0:14,0:14:42:.:.:0,42,498	0/0:15,0:15:45:.:.:0,45,597	0/0:18,0:18:4:.:.:0,4,449	0/0:15,0:15:45:.:.:0,45,598	0/0:43,0:43:99:.:.:0,109,1446	NO
NC_056057.1	107918772	.	C	T	387.35	.	AC=1;AF=0.020;AN=50;BaseQRankSum=-1.687e+00;DP=734;ExcessHet=0.0000;FS=9.384;InbreedingCoeff=-0.0204;MLEAC=1;MLEAF=0.020;MQ=60.00;MQRankSum=0.00;QD=15.49;ReadPosRankSum=-9.250e-01;SOR=1.461;ANN=T|upstream_gene_variant|MODIFIER|CLCN1|CLCN1|transcript|XM_004008136.5|protein_coding||c.-3756C>T|||||3694|,T|upstream_gene_variant|MODIFIER|CLCN1|CLCN1|transcript|XM_027968891.2|protein_coding||c.-3756C>T…	GT:AD:DP:GQ:PL	0/0:19,0:19:57:0,57,646	0/0:16,0:16:48:0,48,622	0/0:14,0:14:36:0,36,540	0/0:44,0:44:99:0,105,1542	0/0:24,0:24:66:0,66,990	0/0:36,0:36:96:0,96,1440	0/0:17,0:17:51:0,51,596	0/0:22,0:22:57:0,57,855	0/0:42,0:42:99:0,101,1408	0/0:38,0:38:99:0,99,1398	0/0:24,0:24:72:0,72,872	0/0:32,0:32:90:0,90,1350	0/0:22,0:22:60:0,60,881	0/1:12,13:25:99:402,0,426	0/0:35,0:35:99:0,99,1394	0/0:29,0:29:81:0,81,1215	0/0:20,0:20:57:0,57,855	0/0:24,0:24:72:0,72,954	0/0:27,0:27:81:0,81,1048	0/0:44,0:44:99:0,111,1665	0/0:36,0:36:93:0,93,1395	0/0:32,0:32:93:0,93,1214	0/0:45,0:45:99:0,102,1800	0/0:28,0:28:78:0,78,1170	0/0:39,0:39:81:0,81,1425	NO
NC_056057.1	107918773	.	G	T	7812.8	.	AC=14;AF=0.280;AN=50;BaseQRankSum=0.244;DP=738;ExcessHet=0.2290;FS=3.665;InbreedingCoeff=0.2063;MLEAC=14;MLEAF=0.280;MQ=60.00;MQRankSum=0.00;QD=21.58;ReadPosRankSum=0.623;SOR=0.891;ANN=T|upstream_gene_variant|MODIFIER|CLCN1|CLCN1|transcript|XM_004008136.5|protein_coding||c.-3755G>T|||||3693|,T|upstream_gene_variant|MODIFIER|CLCN1|CLCN1|transcript|XM_027968891.2|protein_coding||c.-3755G>T|||||3693…	GT:AD:DP:GQ:PL	0/0:19,0:19:57:0,57,646	0/0:16,0:16:48:0,48,622	0/0:15,0:15:39:0,39,585	0/1:20,22:42:99:783,0,738	0/0:24,0:24:66:0,66,990	0/0:36,0:36:96:0,96,1440	0/0:18,0:18:54:0,54,638	0/1:15,6:21:99:139,0,464	0/0:42,0:42:99:0,101,1408	0/1:22,19:41:99:574,0,657	0/0:24,0:24:72:0,72,872	0/1:17,15:32:99:498,0,578	0/0:22,0:22:60:0,60,881	0/0:25,0:25:75:0,75,998	0/0:35,0:35:99:0,99,1394	0/0:29,0:29:81:0,81,1215	0/1:9,10:19:99:336,0,319	0/0:24,0:24:72:0,72,954	0/1:16,12:28:99:383,0,518	1/1:1,41:42:99:1575,115,0	1/1:0,34:34:99:1237,100,0	1/1:1,31:32:85:1078,85,0	0/1:24,20:44:99:723,0,874	0/1:11,16:27:99:535,0,403	0/0:38,0:38:99:0,114,1480	NO
NC_056057.1	107919320	.	G	A	1463.71	.	AC=3;AF=0.060;AN=50;BaseQRankSum=-3.800e-01;DP=764;ExcessHet=0.2744;FS=0.000;InbreedingCoeff=-0.0639;MLEAC=3;MLEAF=0.060;MQ=60.00;MQRankSum=0.00;QD=13.68;ReadPosRankSum=-4.590e-01;SOR=0.728;ANN=A|upstream_gene_variant|MODIFIER|CLCN1|CLCN1|transcript|XM_004008136.5|protein_coding||c.-3208G>A|||||3146|,A|upstream_gene_variant|MODIFIER|CLCN1|CLCN1|transcript|XM_027968891.2|protein_coding||c.-3208G>A…	GT:AD:DP:GQ:PL	0/0:20,0:20:60:0,60,705	0/0:13,0:13:36:0,36,540	0/0:39,0:39:99:0,102,1643	0/0:31,0:31:84:0,84,1260	0/0:38,0:38:99:0,100,1512	0/1:10,12:22:99:385,0,313	0/1:7,15:22:99:390,0,158	0/0:21,0:21:51:0,51,765	0/1:36,27:63:99:718,0,1087	0/0:36,0:36:99:0,100,1374	0/0:22,0:22:60:0,60,900	0/0:15,0:15:30:0,30,523	0/0:20,0:20:57:0,57,855	0/0:34,0:34:99:0,99,1338	0/0:17,0:17:48:0,48,720	0/0:31,0:31:87:0,87,1305	0/0:31,0:31:90:0,90,1147	0/0:30,0:30:90:0,90,1161	0/0:20,0:20:54:0,54,810	0/0:45,0:45:99:0,99,1604	0/0:35,0:35:99:0,101,1415	0/0:25,0:25:72:0,72,1080	0/0:49,0:49:99:0,114,1800	0/0:45,0:45:99:0,101,1671	0/0:37,0:37:99:0,99,1366	NO
NC_056057.1	107919428	.	C	G	944.35	.	AC=1;AF=0.020;AN=50;BaseQRankSum=-6.920e-01;DP=813;ExcessHet=0.0000;FS=1.586;InbreedingCoeff=-0.0204;MLEAC=1;MLEAF=0.020;MQ=60.00;MQRankSum=0.00;QD=26.23;ReadPosRankSum=-1.428e+00;SOR=1.179;ANN=G|upstream_gene_variant|MODIFIER|CLCN1|CLCN1|transcript|XM_004008136.5|protein_coding||c.-3100C>G|||||3038|,G|upstream_gene_variant|MODIFIER|CLCN1|CLCN1|transcript|XM_027968891.2|protein_coding||c.-3100C>G…	GT:AD:DP:GQ:PL	0/0:22,0:22:50:0,50,717	0/0:19,0:19:54:0,54,810	0/0:42,0:42:99:0,105,1679	0/0:37,0:37:94:0,94,1343	0/0:43,0:43:99:0,107,1662	0/0:33,0:33:99:0,99,1058	0/0:24,0:24:72:0,72,738	0/0:23,0:23:54:0,54,823	0/0:56,0:56:99:0,120,1800	0/0:33,0:33:99:0,99,1203	0/0:20,0:20:44:0,44,696	0/0:20,0:20:60:0,60,615	0/0:26,0:26:78:0,78,886	0/1:8,28:36:99:959,0,214	0/0:29,0:29:81:0,81,1215	0/0:30,0:30:90:0,90,1147	0/0:23,0:23:63:0,63,864	0/0:26,0:26:63:0,63,995	0/0:22,0:22:60:0,60,874	0/0:44,0:44:99:0,99,1455	0/0:43,0:43:99:0,114,1710	0/0:30,0:30:73:0,73,1101	0/0:49,0:49:99:0,114,1800	0/0:45,0:45:99:0,101,1671	0/0:37,0:37:99:0,99,1366	NO
NC_056057.1	107919470	.	G	GT	65.99	.	AC=2;AF=0.040;AN=50;BaseQRankSum=0.434;DP=849;ExcessHet=0.0895;FS=0.000;InbreedingCoeff=-0.0382;MLEAC=1;MLEAF=0.020;MQ=60.00;MQRankSum=0.00;QD=0.74;ReadPosRankSum=0.285;SOR=0.746;ANN=GT|upstream_gene_variant|MODIFIER|CLCN1|CLCN1|transcript|XM_004008136.5|protein_coding||c.-3058_-3057insT|||||2995|,GT|upstream_gene_variant|MODIFIER|CLCN1|CLCN1|transcript|XM_027968891.2|protein_coding||c.-3058_-305…	GT:AD:DP:GQ:PL	0/0:22,0:22:35:0,35,689	0/0:15,0:17:45:0,45,503	0/0:28,2:32:26:0,26,897	0/0:39,0:39:84:0,84,1499	0/0:45,0:45:99:0,105,1772	0/0:36,0:36:66:0,66,1143	0/0:21,0:21:47:0,47,605	0/0:20,0:20:60:0,60,737	0/1:47,5:56:6:6,0,1503	0/1:31,6:37:75:75,0,963	0/0:17,0:17:21:0,21,533	0/0:21,0:21:54:0,54,810	0/0:25,0:25:60:0,60,890	0/0:36,0:36:99:0,99,1485	0/0:32,0:32:80:0,80,1109	0/0:29,0:29:75:0,75,1099	0/0:15,0:15:36:0,36,540	0/0:27,0:27:39:0,39,1010	0/0:25,0:25:72:0,72,1080	0/0:52,0:52:99:0,100,1800	0/0:45,4:51:15:0,15,1430	0/0:37,0:37:99:0,102,1530	0/0:37,2:41:52:0,52,1228	0/0:45,0:45:99:0,101,1671	0/0:37,0:37:99:0,99,1366	NO
NC_056057.1	107919471	.	T	G	982.74	.	AC=1;AF=0.020;AN=50;BaseQRankSum=-1.435e+00;DP=851;ExcessHet=0.0000;FS=9.135;InbreedingCoeff=-0.0341;MLEAC=1;MLEAF=0.020;MQ=60.00;MQRankSum=0.00;QD=25.86;ReadPosRankSum=0.206;SOR=1.189;ANN=G|upstream_gene_variant|MODIFIER|CLCN1|CLCN1|transcript|XM_004008136.5|protein_coding||c.-3057T>G|||||2995|,G|upstream_gene_variant|MODIFIER|CLCN1|CLCN1|transcript|XM_027968891.2|protein_coding||c.-3057T>G|||||…	GT:AD:DP:GQ:PL	0/0:21,0:21:57:0,57,855	0/0:15,0:17:45:0,45,503	0/0:28,0:32:92:0,92,981	0/0:38,0:38:63:0,63,1482	0/0:45,0:45:99:0,105,1772	0/0:33,0:33:96:0,96,1440	0/0:23,0:23:63:0,63,945	0/0:20,0:20:57:0,57,855	0/0:47,0:56:99:0,158,1679	0/0:41,0:41:99:0,104,1432	0/0:18,0:18:12:0,12,634	0/0:21,0:21:0:0,0,656	0/0:25,0:25:60:0,60,890	0/1:9,29:38:99:997,0,259	0/0:32,0:32:80:0,80,1109	0/0:29,0:29:75:0,75,1099	0/0:15,0:15:10:0,10,492	0/0:26,0:26:72:0,72,1080	0/0:27,0:27:46:0,46,957	0/0:52,0:52:99:0,100,1800	0/0:45,0:51:99:0,144,1586	0/0:37,0:37:48:0,48,1290	0/0:37,0:41:99:0,123,1337	0/0:45,0:45:99:0,101,1671	0/0:37,0:37:99:0,99,1366	NO
NC_056057.1	107919589	.	CAG	C	1353.78	.	AC=2;AF=0.040;AN=50;BaseQRankSum=2.02;DP=780;ExcessHet=0.0895;FS=0.979;InbreedingCoeff=-0.0418;MLEAC=2;MLEAF=0.040;MQ=60.00;MQRankSum=0.00;QD=21.49;ReadPosRankSum=1.85;SOR=0.479;ANN=C|upstream_gene_variant|MODIFIER|CLCN1|CLCN1|transcript|XM_004008136.5|protein_coding||c.-2938_-2937delAG|||||2876|,C|upstream_gene_variant|MODIFIER|CLCN1|CLCN1|transcript|XM_027968891.2|protein_coding||c.-2938_-2937d…	GT:AD:DP:GQ:PL	0/0:21,0:21:60:0,60,805	0/0:11,0:11:33:0,33,433	0/0:40,0:40:99:0,106,1519	0/0:32,0:32:90:0,90,1350	0/0:44,0:44:99:0,107,1799	0/0:19,0:19:54:0,54,810	0/0:7,0:7:21:0,21,266	0/0:21,0:21:57:0,57,855	0/0:52,0:52:99:0,116,1800	0/1:16,25:41:99:993,0,596	0/0:16,0:16:48:0,48,596	0/0:15,0:15:45:0,45,532	0/0:24,0:24:72:0,72,882	0/0:36,0:36:99:0,99,1297	0/0:36,0:36:99:0,102,1436	0/0:32,0:32:93:0,93,1395	0/1:12,10:22:99:384,0,474	0/0:31,0:31:90:0,90,1092	0/0:33,0:33:83:0,83,1086	0/0:38,0:38:99:0,100,1479	0/0:48,0:48:99:0,105,1800	0/0:26,0:26:72:0,72,1080	0/0:51,0:51:99:0,106,1800	0/0:45,0:45:99:0,107,1800	0/0:37,0:37:99:0,99,1366	NO
NC_056057.1	107919669	.	C	T	863.82	.	AC=2;AF=0.040;AN=50;BaseQRankSum=0.081;DP=780;ExcessHet=0.0895;FS=2.577;InbreedingCoeff=-0.0417;MLEAC=2;MLEAF=0.040;MQ=60.00;MQRankSum=0.00;QD=16.61;ReadPosRankSum=1.26;SOR=1.296;ANN=T|upstream_gene_variant|MODIFIER|CLCN1|CLCN1|transcript|XM_004008136.5|protein_coding||c.-2859C>T|||||2797|,T|upstream_gene_variant|MODIFIER|CLCN1|CLCN1|transcript|XM_027968891.2|protein_coding||c.-2859C>T|||||2797|,…	GT:AD:DP:GQ:PL	0/0:22,0:22:60:0,60,869	0/0:14,0:14:42:0,42,561	0/0:33,0:33:93:0,93,1395	0/0:31,0:31:93:0,93,1181	0/0:44,0:44:99:0,107,1799	0/0:33,0:33:93:0,93,1395	0/0:15,0:15:45:0,45,558	0/0:17,0:17:48:0,48,720	0/0:52,0:52:99:0,116,1800	0/1:12,20:32:99:583,0,304	0/0:24,0:24:63:0,63,945	0/0:14,0:14:39:0,39,585	0/0:25,0:25:72:0,72,926	0/0:30,0:30:81:0,81,1215	0/0:35,0:35:99:0,99,1315	0/0:29,0:29:78:0,78,1170	0/1:11,9:20:99:304,0,399	0/0:35,0:35:99:0,99,1303	0/0:30,0:30:75:0,75,1123	0/0:37,0:37:99:0,99,1457	0/0:48,0:48:99:0,105,1800	0/0:27,0:27:75:0,75,1125	0/0:47,0:47:99:0,110,1800	0/0:45,0:45:99:0,107,1800	0/0:37,0:37:99:0,99,1366	NO
NC_056057.1	107919831	.	A	G	1260.82	.	AC=2;AF=0.040;AN=50;BaseQRankSum=2.09;DP=794;ExcessHet=0.0895;FS=7.024;InbreedingCoeff=-0.0417;MLEAC=2;MLEAF=0.040;MQ=60.00;MQRankSum=0.00;QD=14.33;ReadPosRankSum=-5.690e-01;SOR=0.647;ANN=G|upstream_gene_variant|MODIFIER|CLCN1|CLCN1|transcript|XM_004008136.5|protein_coding||c.-2697A>G|||||2635|,G|upstream_gene_variant|MODIFIER|CLCN1|CLCN1|transcript|XM_027968891.2|protein_coding||c.-2697A>G|||||2…	GT:AD:DP:GQ:PL	0/0:22,0:22:63:0,63,945	0/0:15,0:15:45:0,45,615	0/0:38,0:38:99:0,102,1472	0/0:31,0:31:87:0,87,1305	0/0:44,0:44:99:0,107,1799	0/0:21,0:21:60:0,60,668	0/0:15,0:15:45:0,45,554	0/0:16,0:16:45:0,45,675	0/0:38,0:38:99:0,105,1333	0/1:28,24:52:99:748,0,805	0/0:20,0:20:57:0,57,855	0/0:31,0:31:90:0,90,1147	0/0:26,0:26:72:0,72,1080	0/0:32,0:32:90:0,90,1350	0/0:25,0:25:72:0,72,950	0/0:29,0:29:84:0,84,1260	0/1:20,16:36:99:536,0,581	0/0:27,0:27:81:0,81,1082	0/0:33,0:33:90:0,90,1350	0/0:38,0:38:99:0,104,1534	0/0:48,0:48:99:0,105,1800	0/0:35,0:35:90:0,90,1350	0/0:39,0:39:99:0,102,1575	0/0:45,0:45:99:0,108,1749	0/0:38,0:38:99:0,105,1419	NO
NC_056057.1	107919887	.	A	T	615.35	.	AC=1;AF=0.020;AN=50;BaseQRankSum=-3.790e-01;DP=756;ExcessHet=0.0000;FS=0.000;InbreedingCoeff=-0.0204;MLEAC=1;MLEAF=0.020;MQ=60.00;MQRankSum=0.00;QD=16.63;ReadPosRankSum=1.55;SOR=0.784;ANN=T|upstream_gene_variant|MODIFIER|CLCN1|CLCN1|transcript|XM_004008136.5|protein_coding||c.-2641A>T|||||2579|,T|upstream_gene_variant|MODIFIER|CLCN1|CLCN1|transcript|XM_027968891.2|protein_coding||c.-2641A>T|||||2…	GT:AD:DP:GQ:PL	0/0:21,0:21:57:0,57,855	0/0:16,0:16:45:0,45,675	0/0:30,0:30:81:0,81,1215	0/0:33,0:33:82:0,82,1270	0/0:44,0:44:99:0,107,1799	0/0:19,0:19:57:0,57,641	0/0:17,0:17:51:0,51,664	0/0:14,0:14:36:0,36,540	0/0:37,0:37:99:0,99,1433	0/0:47,0:47:99:0,120,1800	0/0:18,0:18:39:0,39,683	0/0:30,0:30:81:0,81,1215	0/0:23,0:23:63:0,63,908	0/1:16,21:37:99:630,0,468	0/0:21,0:21:60:0,60,843	0/0:30,0:30:81:0,81,1215	0/0:27,0:27:75:0,75,1125	0/0:28,0:28:81:0,81,1097	0/0:26,0:26:72:0,72,907	0/0:38,0:38:99:0,104,1534	0/0:48,0:48:99:0,105,1800	0/0:31,0:31:87:0,87,1305	0/0:39,0:39:99:0,102,1575	0/0:44,0:44:99:0,100,1686	0/0:38,0:38:99:0,105,1419	NO
NC_056057.1	107919965	.	A	G	1407.82	.	AC=2;AF=0.040;AN=50;BaseQRankSum=1.39;DP=745;ExcessHet=0.0895;FS=0.000;InbreedingCoeff=-0.0417;MLEAC=2;MLEAF=0.040;MQ=60.00;MQRankSum=0.00;QD=16.37;ReadPosRankSum=1.75;SOR=0.693;ANN=G|upstream_gene_variant|MODIFIER|CLCN1|CLCN1|transcript|XM_004008136.5|protein_coding||c.-2563A>G|||||2501|,G|upstream_gene_variant|MODIFIER|CLCN1|CLCN1|transcript|XM_027968891.2|protein_coding||c.-2563A>G|||||2501|,G…	GT:AD:DP:GQ:PL	0/0:19,0:19:57:0,57,758	0/0:20,0:20:60:0,60,743	0/0:22,0:22:60:0,60,900	0/0:42,0:42:99:0,112,1592	0/0:44,0:44:99:0,107,1799	0/0:11,0:11:33:0,33,365	0/0:16,0:16:48:0,48,630	0/0:12,0:12:36:0,36,475	0/0:37,0:37:99:0,99,1433	0/1:27,27:54:99:883,0,784	0/0:16,0:16:42:0,42,630	0/0:21,0:21:60:0,60,834	0/0:22,0:22:63:0,63,859	0/0:34,0:34:96:0,96,1440	0/0:23,0:23:66:0,66,990	0/0:26,0:26:72:0,72,1080	0/1:16,16:32:99:548,0,538	0/0:29,0:29:81:0,81,1215	0/0:21,0:21:60:0,60,763	0/0:38,0:38:99:0,104,1534	0/0:45,0:45:99:0,101,1800	0/0:34,0:34:99:0,99,1349	0/0:39,0:39:99:0,102,1575	0/0:44,0:44:99:0,100,1686	0/0:43,0:43:99:0,116,1535	NO
NC_056057.1	107920710	.	C	T	933.71	.	AC=3;AF=0.060;AN=50;BaseQRankSum=0.938;DP=820;ExcessHet=0.2744;FS=0.819;InbreedingCoeff=-0.0638;MLEAC=3;MLEAF=0.060;MQ=60.00;MQRankSum=0.00;QD=10.49;ReadPosRankSum=0.380;SOR=0.545;ANN=T|upstream_gene_variant|MODIFIER|CLCN1|CLCN1|transcript|XM_004008136.5|protein_coding||c.-1818C>T|||||1756|,T|upstream_gene_variant|MODIFIER|CLCN1|CLCN1|transcript|XM_027968891.2|protein_coding||c.-1818C>T|||||1756|…	GT:AD:DP:GQ:PL	0/0:24,0:24:72:0,72,888	0/0:17,0:17:51:0,51,604	0/0:47,0:47:99:0,112,1758	0/0:47,0:47:99:0,100,1607	0/0:49,0:49:99:0,106,1800	0/1:25,10:35:99:198,0,803	0/1:12,7:19:99:200,0,342	0/0:20,0:20:54:0,54,810	0/1:17,18:35:99:565,0,489	0/0:42,0:42:99:0,99,1485	0/0:27,0:27:72:0,72,1080	0/0:34,0:34:90:0,90,1350	0/0:19,0:19:54:0,54,810	0/0:35,0:35:90:0,90,1359	0/0:25,0:25:60:0,60,900	0/0:19,0:19:57:0,57,755	0/0:30,0:30:81:0,81,1215	0/0:21,0:21:60:0,60,900	0/0:26,0:26:72:0,72,899	0/0:43,0:43:99:0,105,1575	0/0:45,0:45:99:0,101,1800	0/0:34,0:34:99:0,99,1485	0/0:39,0:39:99:0,102,1575	0/0:46,0:46:99:0,103,1738	0/0:38,0:38:99:0,105,1377	NO
NC_056057.1	107920755	.	G	A	683.71	.	AC=3;AF=0.060;AN=50;BaseQRankSum=-1.930e+00;DP=763;ExcessHet=0.2744;FS=7.578;InbreedingCoeff=-0.0638;MLEAC=3;MLEAF=0.060;MQ=60.00;MQRankSum=0.00;QD=8.14;ReadPosRankSum=-1.712e+00;SOR=0.477;ANN=A|upstream_gene_variant|MODIFIER|CLCN1|CLCN1|transcript|XM_004008136.5|protein_coding||c.-1773G>A|||||1711|,A|upstream_gene_variant|MODIFIER|CLCN1|CLCN1|transcript|XM_027968891.2|protein_coding||c.-1773G>A|…	GT:AD:DP:GQ:PL	0/0:30,0:30:90:0,90,1138	0/0:20,0:20:57:0,57,855	0/0:37,0:37:99:0,101,1542	0/0:41,0:41:99:0,106,1463	0/0:46,0:46:99:0,102,1800	0/1:23,9:32:99:143,0,762	0/1:12,7:19:99:104,0,343	0/0:17,0:17:51:0,51,555	0/1:17,16:33:99:466,0,481	0/0:32,0:32:85:0,85,1115	0/0:28,0:28:81:0,81,1215	0/0:30,0:30:81:0,81,1215	0/0:20,0:20:60:0,60,783	0/0:31,0:31:90:0,90,1350	0/0:18,0:18:51:0,51,765	0/0:16,0:16:42:0,42,630	0/0:22,0:22:54:0,54,810	0/0:31,0:31:90:0,90,1350	0/0:20,0:20:54:0,54,810	0/0:36,0:36:96:0,96,1425	0/0:45,0:45:99:0,101,1800	0/0:32,0:32:81:0,81,1215	0/0:39,0:39:99:0,102,1575	0/0:45,0:45:99:0,118,1800	0/0:39,0:39:99:0,105,1524	NO
NC_056057.1	107920951	.	C	T	13815.6	.	AC=25;AF=0.500;AN=50;BaseQRankSum=0.067;DP=733;ExcessHet=0.6186;FS=2.066;InbreedingCoeff=0.1200;MLEAC=25;MLEAF=0.500;MQ=60.00;MQRankSum=0.00;QD=26.72;ReadPosRankSum=0.313;SOR=0.569;ANN=T|upstream_gene_variant|MODIFIER|CLCN1|CLCN1|transcript|XM_004008136.5|protein_coding||c.-1577C>T|||||1515|,T|upstream_gene_variant|MODIFIER|CLCN1|CLCN1|transcript|XM_027968891.2|protein_coding||c.-1577C>T|||||1515…	GT:AD:DP:GQ:PL	0/0:23,0:23:66:0,66,816	0/0:16,0:16:48:0,48,610	0/0:30,0:30:84:0,84,1260	0/1:17,16:33:99:546,0,566	1/1:1,45:46:99:1674,126,0	0/1:6,11:17:99:308,0,200	1/1:0,15:15:45:456,45,0	0/1:12,12:24:99:381,0,410	0/1:16,21:37:99:682,0,487	1/1:0,38:38:99:1353,114,0	0/0:33,0:33:54:0,54,1135	0/1:12,16:28:99:526,0,385	0/0:29,0:29:42:0,42,967	0/1:5,21:26:99:702,0,131	0/0:33,0:33:83:0,83,1063	0/1:12,8:20:99:274,0,324	1/1:0,19:19:57:715,57,0	0/1:8,11:19:99:368,0,243	0/1:6,8:14:99:248,0,209	1/1:0,30:30:89:1181,89,0	1/1:0,49:49:99:2021,147,0	1/1:0,28:28:82:911,82,0	0/1:14,22:36:99:812,0,466	0/1:19,19:38:99:661,0,676	0/0:37,0:37:92:0,92,1360	NO
NC_056057.1	107920993	.	G	C	887.13	.	AC=2;AF=0.040;AN=50;BaseQRankSum=-1.730e-01;DP=792;ExcessHet=0.0895;FS=2.371;InbreedingCoeff=-0.0508;MLEAC=2;MLEAF=0.040;MQ=60.00;MQRankSum=0.00;QD=17.39;ReadPosRankSum=0.309;SOR=0.839;ANN=C|upstream_gene_variant|MODIFIER|CLCN1|CLCN1|transcript|XM_004008136.5|protein_coding||c.-1535G>C|||||1473|,C|upstream_gene_variant|MODIFIER|CLCN1|CLCN1|transcript|XM_027968891.2|protein_coding||c.-1535G>C|||||…	GT:AD:DP:GQ:PGT:PID:PL:PS	0/0:26,0:26:72:.:.:0,72,1080	0/0:14,0:14:27:.:.:0,27,482	0/0:32,0:32:52:.:.:0,52,1090	0/0:36,0:36:33:.:.:0,33,986	0/0:61,0:61:99:.:.:0,106,1800	0/0:18,0:18:38:.:.:0,38,596	0/0:16,0:16:17:.:.:0,17,370	0/0:27,0:27:50:.:.:0,50,862	0/0:36,0:36:96:.:.:0,96,1389	0|1:19,16:35:99:0|1:107920993_G_C:562,0,717:107920993	0/0:33,0:33:41:.:.:0,41,1041	0/0:35,0:35:5:.:.:0,5,1011	0/0:21,0:21:60:.:.:0,60,788	0/0:26,0:26:62:.:.:0,62,832	0/0:34,0:34:24:.:.:0,24,937	0/0:27,0:27:72:.:.:0,72,1080	0|1:7,9:16:99:0|1:107920993_G_C:348,0,264:107920993	0/0:23,0:23:8:.:.:0,8,623	0/0:11,0:11:18:.:.:0,18,385	0/0:34,0:34:73:.:.:0,73,1137	0/0:61,0:61:99:.:.:0,104,1800	0/0:29,0:29:81:.:.:0,81,1215	0/0:51,0:51:74:.:.:0,74,1664	0/0:51,0:51:97:.:.:0,97,1760	0/0:39,0:39:99:.:.:0,100,1426	NO
NC_056057.1	107921016	.	C	T	778.83	.	AC=2;AF=0.040;AN=50;BaseQRankSum=-5.730e-01;DP=765;ExcessHet=0.0895;FS=6.115;InbreedingCoeff=-0.0420;MLEAC=2;MLEAF=0.040;MQ=60.00;MQRankSum=0.00;QD=16.93;ReadPosRankSum=1.37;SOR=1.609;ANN=T|upstream_gene_variant|MODIFIER|CLCN1|CLCN1|transcript|XM_004008136.5|protein_coding||c.-1512C>T|||||1450|,T|upstream_gene_variant|MODIFIER|CLCN1|CLCN1|transcript|XM_027968891.2|protein_coding||c.-1512C>T|||||1…	GT:AD:DP:GQ:PGT:PID:PL:PS	0/0:23,0:23:51:.:.:0,51,765	0/0:15,0:15:45:.:.:0,45,478	0/0:32,0:32:84:.:.:0,84,1260	0/0:40,0:40:37:.:.:0,37,1140	0/0:59,0:59:85:.:.:0,85,1829	0/0:22,0:22:50:.:.:0,50,670	0/0:17,0:17:42:.:.:0,42,630	0/0:26,0:26:75:.:.:0,75,1125	0/0:39,0:39:99:.:.:0,104,1486	0|1:17,12:29:99:0|1:107920993_G_C:432,0,654:107920993	0/0:32,0:32:80:.:.:0,80,1150	0/0:39,0:39:75:.:.:0,75,1385	0/0:23,0:23:60:.:.:0,60,900	0/0:24,0:24:57:.:.:0,57,887	0/0:31,0:31:78:.:.:0,78,1129	0/0:20,0:20:60:.:.:0,60,744	0|1:7,10:17:99:0|1:107920993_G_C:370,0,261:107920993	0/0:22,0:22:60:.:.:0,60,900	0/0:7,0:7:18:.:.:0,18,270	0/0:36,0:36:74:.:.:0,74,1211	0/0:55,0:55:99:.:.:0,100,1946	0/0:26,0:26:72:.:.:0,72,1080	0/0:49,0:49:99:.:.:0,114,1753	0/0:44,0:44:99:.:.:0,99,1616	0/0:37,0:37:99:.:.:0,99,1399	NO
NC_056057.1	107921055	.	TTAAAAA	TAA,T,TA,TAAAA,TATAAAAA	8378.72	.	AC=11,6,4,1,3;AF=0.220,0.120,0.080,0.020,0.060;AN=50;BaseQRankSum=0.792;DP=560;ExcessHet=0.6186;FS=7.410;InbreedingCoeff=0.1197;MLEAC=11,6,4,1,3;MLEAF=0.220,0.120,0.080,0.020,0.060;MQ=60.00;MQRankSum=0.00;QD=26.10;ReadPosRankSum=0.00;SOR=0.419;ANN=TATAAAAA|upstream_gene_variant|MODIFIER|CLCN1|CLCN1|transcript|XM_004008136.5|protein_coding||c.-1473_-1472insA|||||1410|,TAAAA|upstream_gene_variant|M…	GT:AD:DP:GQ:PGT:PID:PL:PS	0/0:25,0,0,0,0,0:25:63:.:.:0,63,891,63,891,891,63,891,891,891,63,891,891,891,891,63,891,891,891,891,891	0/0:10,0,0,0,0,0:10:21:.:.:0,21,315,21,315,315,21,315,315,315,21,315,315,315,315,21,315,315,315,315,315	0/0:13,0,0,0,0,0:13:36:.:.:0,36,540,36,540,540,36,540,540,540,36,540,540,540,540,36,540,540,540,540,540	0/1:10,8,2,3,0,0:23:99:.:.:370,0,320,247,266,592,148,241,445,475,329,346,597,510,677,329,346,597,510,677,677	0/4:10,0,0,0,7,0:19:99:.:.:188,219,613,219,613,613,219,613,613,613,0,372,372,372,338,240,581,581,581,318,633	0|2:5,0,5,0,0,0:10:99:0|1:107921055_TTAAAAA_T:160,175,361,0,186,172,175,361,186,361,175,361,186,361,361,175,361,186,361,361,361:107921055	2/5:0,0,4,0,0,1:5:45:.:.:232,225,242,45,67,72,225,242,67,242,225,242,67,242,242,168,171,0,171,171,162	0/1:8,10,0,0,0,0:18:99:.:.:348,0,306,372,336,708,372,336,708,708,372,336,708,708,708,372,336,708,708,708,708	0|2:23,0,21,0,0,0:44:99:0|1:107921055_TTAAAAA_T:802,871,1819,0,948,885,871,1819,948,1819,871,1819,948,1819,1819,871,1819,948,1819,1819,1819:107921055	1/3:0,14,2,10,0,0:26:99:.:.:1111,354,274,858,240,806,446,0,372,363,939,320,811,438,891,939,320,811,438,891,891	0/0:29,0,0,0,0,0:29:75:.:.:0,75,1125,75,1125,1125,75,1125,1125,1125,75,1125,1125,1125,1125,75,1125,1125,1125,1125,1125	0/1:9,9,0,2,0,0:20:99:.:.:396,0,316,368,352,699,230,285,581,557,368,352,699,581,699,368,352,699,581,699,699	0/0:22,0,0,0,0,0:22:51:.:.:0,51,765,51,765,765,51,765,765,765,51,765,765,765,765,51,765,765,765,765,765	1/2:1,4,2,0,0,0:8:43:.:.:255,43,66,135,0,165,219,82,171,255,219,82,171,255,255,219,82,171,255,255,255	0/0:33,0,0,0,0,0:33:87:.:.:0,87,1305,87,1305,1305,87,1305,1305,1305,87,1305,1305,1305,1305,87,1305,1305,1305,1305,1305	0/5:7,0,0,0,0,1:8:56:.:.:56,57,345,57,345,345,57,345,345,345,57,345,345,345,345,0,294,294,294,294,288	2/3:0,4,4,8,0,0:16:24:.:.:552,320,283,300,134,261,133,24,0,87,465,296,273,132,435,465,296,273,132,435,435	0|5:2,0,0,0,0,9:11:50:0|1:107921046_G_T:341,347,424,347,424,424,347,424,424,424,347,424,424,424,424,0,77,77,77,77,50:107921046	0/1:1,6,0,0,0,0:7:24:.:.:235,0,24,238,42,280,238,42,280,280,238,42,280,280,280,238,42,280,280,280,280	1/3:0,12,5,11,0,0:28:99:.:.:1106,414,333,693,191,638,379,0,228,292,875,370,646,367,822,875,370,646,367,822,822	2/3:0,0,7,24,0,0:31:99:.:.:1309,1179,1114,774,757,685,235,229,0,141,1179,1114,757,229,1114,1179,1114,757,229,1114,1114	1|1:1,8,0,0,0,0:9:17:1|1:107921053_AT_A:304,17,0,306,24,313,306,24,313,313,306,24,313,313,313,306,24,313,313,313,313:107921053	0/1:9,7,3,1,0,0:20:99:.:.:310,0,311,139,220,546,150,284,439,501,241,340,478,507,582,241,340,478,507,582,582	0|1:15,14,0,0,0,0:29:99:0|1:107921055_TTAAA_T:439,0,509,484,550,1034,484,550,1034,1034,484,550,1034,1034,1034,484,550,1034,1034,1034,1034:107921055	0/0:41,0,0,0,0,0:41:99:.:.:0,111,1665,111,1665,1665,111,1665,1665,1665,111,1665,1665,1665,1665,111,1665,1665,1665,1665,1665	NO
NC_056057.1	107921056	.	TA	*,T,AA	1007.04	.	AC=21,6,4;AF=0.420,0.120,0.080;AN=50;BaseQRankSum=-2.530e-01;DP=491;ExcessHet=13.9413;FS=4.734;InbreedingCoeff=-0.4310;MLEAC=21,6,4;MLEAF=0.420,0.120,0.080;MQ=60.00;MQRankSum=0.00;QD=2.96;ReadPosRankSum=-1.540e-01;SOR=0.408;ANN=AA|upstream_gene_variant|MODIFIER|CLCN1|CLCN1|transcript|XM_004008136.5|protein_coding||c.-1472T>A|||||1410|,T|upstream_gene_variant|MODIFIER|CLCN1|CLCN1|transcript|XM_004…	GT:AD:DP:GQ:PGT:PID:PL:PS	0|0:10,0,0,0:10:30:0|1:107921056_T_TA:0,30,309,30,309,309,30,309,309,309:107921056	0/2:6,0,3,0:9:49:.:.:49,66,198,0,132,124,66,198,132,198	0/2:8,0,2,1:11:10:.:.:10,50,393,0,264,238,21,388,235,475	0/1:4,14,2,0:20:69:.:.:552,0,255,510,69,621,579,222,646,779	1/3:3,9,0,7:19:99:.:.:390,135,249,425,253,560,214,0,333,336	0|1:2,5,0,0:8:93:1|0:107921055_TTAAAAA_T:163,0,101,174,93,259,174,93,259,259:107921055	1/3:0,4,0,1:5:30:.:.:235,45,30,225,45,222,171,0,171,165	0/1:7,10,1,0:18:99:.:.:349,0,274,340,188,538,372,268,556,623	0|1:11,21,9,0:41:63:1|0:107921055_TTAAAAA_T:807,0,617,595,63,868,868,526,928,1346:107921055	1/1:0,14,0,0:26:46:.:.:837,80,0,665,46,617,665,46,617,617	0/2:5,0,2,0:7:43:.:.:43,58,204,0,146,140,58,204,146,204	0/1:9,9,0,0:20:99:.:.:396,0,316,368,352,699,368,352,699,699	0/2:1,0,5,0:9:16:.:.:157,156,211,0,41,16,156,211,41,211	0/1:1,4,0,0:8:23:.:.:212,0,23,176,39,212,176,39,212,212	0/2:9,0,3,0:14:56:.:.:56,92,370,0,271,270,92,370,271,370	0/3:6,0,1,2:9:45:.:.:56,76,295,45,234,218,0,232,161,256	1/1:0,8,0,0:16:45:.:.:465,46,0,378,45,348,378,45,348,348	0|3:2,0,0,9:11:50:0|1:107921046_G_T:341,347,424,347,424,424,0,77,77,50:107921046	0/1:1,6,0,0:7:24:.:.:235,0,24,238,42,280,238,42,280,280	1/1:0,11,0,0:28:75:.:.:814,87,0,583,75,530,583,75,530,530	1/1:0,24,0,0:31:88:.:.:1168,94,0,1038,88,973,1038,88,973,973	1|1:1,8,0,0:9:17:1|1:107921053_AT_A:304,17,0,306,24,313,306,24,313,313:107921053	0/1:6,13,0,0:20:99:.:.:472,0,242,498,241,725,498,241,725,725	0|1:5,14,3,0:22:42:1|0:107921055_TTAAA_T:462,0,412,372,42,482,496,312,526,769:107921055	0/2:20,0,8,0:30:99:.:.:166,223,919,0,624,559,223,919,624,919	NO
NC_056057.1	107921150	.	G	A	889.82	.	AC=2;AF=0.040;AN=50;BaseQRankSum=0.577;DP=830;ExcessHet=0.0895;FS=6.963;InbreedingCoeff=-0.0417;MLEAC=2;MLEAF=0.040;MQ=60.00;MQRankSum=0.00;QD=14.35;ReadPosRankSum=1.13;SOR=0.601;ANN=A|upstream_gene_variant|MODIFIER|CLCN1|CLCN1|transcript|XM_004008136.5|protein_coding||c.-1378G>A|||||1316|,A|upstream_gene_variant|MODIFIER|CLCN1|CLCN1|transcript|XM_027968891.2|protein_coding||c.-1378G>A|||||1316|,…	GT:AD:DP:GQ:PL	0/0:28,0:28:68:0,68,871	0/0:30,0:30:90:0,90,1085	0/0:40,0:40:99:0,103,1469	0/0:45,0:45:99:0,105,1535	0/0:48,0:48:99:0,105,1800	0/0:22,0:22:51:0,51,713	0/0:17,0:17:45:0,45,675	0/0:27,0:27:81:0,81,944	0/0:40,0:40:99:0,105,1444	0/1:21,17:38:99:526,0,678	0/0:36,0:36:99:0,108,1328	0/0:32,0:32:84:0,84,1260	0/0:34,0:34:93:0,93,1395	0/0:15,0:15:42:0,42,630	0/0:24,0:24:66:0,66,990	0/0:24,0:24:72:0,72,830	0/1:12,12:24:99:387,0,351	0/0:19,0:19:54:0,54,810	0/0:19,0:19:57:0,57,612	0/0:55,0:55:99:0,110,1800	0/0:47,0:47:99:0,99,1800	0/0:30,0:30:63:0,63,1029	0/0:49,0:49:99:0,106,1707	0/0:48,0:48:99:0,100,1737	0/0:37,0:37:99:0,110,1337	NO
NC_056057.1	107921265	.	T	G	649.82	.	AC=2;AF=0.040;AN=50;BaseQRankSum=0.477;DP=726;ExcessHet=0.0895;FS=3.528;InbreedingCoeff=-0.0417;MLEAC=2;MLEAF=0.040;MQ=60.00;MQRankSum=0.00;QD=10.00;ReadPosRankSum=-6.790e-01;SOR=1.162;ANN=G|upstream_gene_variant|MODIFIER|CLCN1|CLCN1|transcript|XM_004008136.5|protein_coding||c.-1263T>G|||||1201|,G|upstream_gene_variant|MODIFIER|CLCN1|CLCN1|transcript|XM_027968891.2|protein_coding||c.-1263T>G|||||…	GT:AD:DP:GQ:PL	0/0:29,0:29:81:0,81,1215	0/0:22,0:22:60:0,60,900	0/0:34,0:34:96:0,96,1440	0/0:30,0:30:74:0,74,1167	0/0:48,0:48:99:0,105,1800	0/0:24,0:24:66:0,66,990	0/0:13,0:13:39:0,39,507	0/0:18,0:18:48:0,48,720	0/0:40,0:40:99:0,105,1444	0/1:28,12:40:99:323,0,837	0/0:28,0:28:75:0,75,1125	0/0:26,0:26:72:0,72,1074	0/0:25,0:25:72:0,72,960	0/0:20,0:20:60:0,60,749	0/0:21,0:21:60:0,60,827	0/0:18,0:18:54:0,54,752	0/1:14,11:25:99:350,0,451	0/0:19,0:19:57:0,57,758	0/0:21,0:21:57:0,57,855	0/0:30,0:30:84:0,84,1260	0/0:42,0:42:99:0,102,1620	0/0:19,0:19:57:0,57,753	0/0:49,0:49:99:0,113,1717	0/0:47,0:47:99:0,104,1800	0/0:37,0:37:99:0,110,1337	NO
NC_056057.1	107921288	.	G	A	1403.71	.	AC=3;AF=0.060;AN=50;BaseQRankSum=-7.430e-01;DP=746;ExcessHet=0.2744;FS=0.000;InbreedingCoeff=-0.0638;MLEAC=3;MLEAF=0.060;MQ=59.98;MQRankSum=0.00;QD=16.71;ReadPosRankSum=0.073;SOR=0.621;ANN=A|upstream_gene_variant|MODIFIER|CLCN1|CLCN1|transcript|XM_004008136.5|protein_coding||c.-1240G>A|||||1178|,A|upstream_gene_variant|MODIFIER|CLCN1|CLCN1|transcript|XM_027968891.2|protein_coding||c.-1240G>A|||||…	GT:AD:DP:GQ:PL	0/0:28,0:28:81:0,81,1125	0/0:21,0:21:60:0,60,834	0/0:33,0:33:96:0,96,1440	0/0:32,0:32:90:0,90,1350	0/0:48,0:48:99:0,105,1800	0/1:8,13:21:99:344,0,220	0/1:6,8:14:99:288,0,208	0/0:18,0:18:54:0,54,718	0/1:23,26:49:99:801,0,753	0/0:37,0:37:99:0,105,1305	0/0:29,0:29:81:0,81,1215	0/0:24,0:24:72:0,72,950	0/0:20,0:20:60:0,60,789	0/0:24,0:24:72:0,72,930	0/0:21,0:21:60:0,60,827	0/0:20,0:20:57:0,57,855	0/0:28,0:28:84:0,84,999	0/0:24,0:24:72:0,72,933	0/0:21,0:21:60:0,60,839	0/0:30,0:30:81:0,81,1215	0/0:42,0:42:99:0,102,1620	0/0:26,0:26:62:0,62,995	0/0:49,0:49:99:0,113,1717	0/0:44,0:44:99:0,102,1770	0/0:37,0:37:99:0,110,1337	NO
NC_056057.1	107921335	.	G	T	766.82	.	AC=2;AF=0.040;AN=50;BaseQRankSum=0.959;DP=779;ExcessHet=0.0895;FS=3.314;InbreedingCoeff=-0.0417;MLEAC=2;MLEAF=0.040;MQ=60.00;MQRankSum=0.00;QD=11.11;ReadPosRankSum=2.01;SOR=0.679;ANN=T|upstream_gene_variant|MODIFIER|CLCN1|CLCN1|transcript|XM_004008136.5|protein_coding||c.-1193G>T|||||1131|,T|upstream_gene_variant|MODIFIER|CLCN1|CLCN1|transcript|XM_027968891.2|protein_coding||c.-1193G>T|||||1131|,…	GT:AD:DP:GQ:PL	0/0:24,0:24:72:0,72,934	0/0:21,0:21:60:0,60,873	0/0:32,0:32:96:0,96,1315	0/0:36,0:36:99:0,104,1349	0/0:48,0:48:99:0,105,1800	0/0:21,0:21:60:0,60,900	0/0:16,0:16:33:0,33,577	0/0:22,0:22:63:0,63,873	0/0:43,0:43:99:0,114,1582	0/1:28,12:40:99:360,0,916	0/0:31,0:31:90:0,90,1126	0/0:28,0:28:81:0,81,1093	0/0:23,0:23:63:0,63,888	0/0:27,0:27:39:0,39,1032	0/0:23,0:23:60:0,60,900	0/0:19,0:19:57:0,57,707	0/1:15,14:29:99:430,0,442	0/0:30,0:30:87:0,87,1305	0/0:19,0:19:54:0,54,810	0/0:34,0:34:99:0,100,1447	0/0:42,0:42:99:0,102,1620	0/0:34,0:34:58:0,58,1090	0/0:49,0:49:99:0,113,1717	0/0:49,0:49:99:0,103,1800	0/0:37,0:37:99:0,110,1337	NO
NC_056057.1	107921434	.	C	G	499.35	.	AC=1;AF=0.020;AN=50;BaseQRankSum=-1.180e+00;DP=779;ExcessHet=0.0000;FS=0.000;InbreedingCoeff=-0.0204;MLEAC=1;MLEAF=0.020;MQ=60.00;MQRankSum=0.00;QD=19.21;ReadPosRankSum=-4.420e-01;SOR=0.693;ANN=G|upstream_gene_variant|MODIFIER|CLCN1|CLCN1|transcript|XM_004008136.5|protein_coding||c.-1094C>G|||||1032|,G|upstream_gene_variant|MODIFIER|CLCN1|CLCN1|transcript|XM_027968891.2|protein_coding||c.-1094C>G…	GT:AD:DP:GQ:PL	0/0:19,0:19:57:0,57,782	0/0:25,0:25:72:0,72,961	0/0:37,0:37:94:0,94,1464	0/0:42,0:42:99:0,112,1641	0/0:48,0:48:99:0,105,1800	0/0:25,0:25:72:0,72,745	0/0:24,0:24:57:0,57,717	0/0:20,0:20:60:0,60,690	0/0:43,0:43:99:0,114,1582	0/0:40,0:40:99:0,103,1381	0/0:32,0:32:80:0,80,1056	0/0:23,0:23:60:0,60,707	0/0:22,0:22:60:0,60,900	0/1:11,15:26:99:514,0,381	0/0:23,0:23:63:0,63,872	0/0:21,0:21:48:0,48,808	0/0:20,0:20:57:0,57,855	0/0:28,0:28:72:0,72,1080	0/0:26,0:26:72:0,72,1080	0/0:34,0:34:99:0,100,1447	0/0:42,0:42:99:0,102,1620	0/0:33,0:33:93:0,93,1395	0/0:48,0:48:99:0,111,1800	0/0:39,0:39:99:0,99,1485	0/0:37,0:37:99:0,110,1337	NO
NC_056057.1	107921462	.	G	T	1948.03	.	AC=5;AF=0.100;AN=50;BaseQRankSum=0.276;DP=762;ExcessHet=0.9559;FS=0.000;InbreedingCoeff=-0.1111;MLEAC=5;MLEAF=0.100;MQ=60.00;MQRankSum=0.00;QD=12.49;ReadPosRankSum=-6.510e-01;SOR=0.652;ANN=T|upstream_gene_variant|MODIFIER|CLCN1|CLCN1|transcript|XM_004008136.5|protein_coding||c.-1066G>T|||||1004|,T|upstream_gene_variant|MODIFIER|CLCN1|CLCN1|transcript|XM_027968891.2|protein_coding||c.-1066G>T|||||…	GT:AD:DP:GQ:PL	0/0:20,0:20:54:0,54,810	0/0:27,0:27:81:0,81,1067	0/0:33,0:33:92:0,92,1395	0/0:38,0:38:98:0,98,1494	0/0:48,0:48:99:0,105,1800	0/1:14,9:23:99:205,0,345	0/1:12,12:24:99:349,0,303	0/0:17,0:17:51:0,51,604	0/1:23,26:49:99:697,0,706	0/1:31,16:47:99:439,0,867	0/0:28,0:28:81:0,81,951	0/0:22,0:22:63:0,63,812	0/0:20,0:20:57:0,57,855	0/0:28,0:28:81:0,81,1123	0/0:22,0:22:60:0,60,900	0/0:20,0:20:57:0,57,855	0/1:5,8:13:99:295,0,170	0/0:28,0:28:84:0,84,1077	0/0:25,0:25:75:0,75,974	0/0:34,0:34:99:0,100,1447	0/0:42,0:42:99:0,102,1620	0/0:29,0:29:81:0,81,1215	0/0:43,0:43:99:0,99,1800	0/0:39,0:39:99:0,99,1485	0/0:37,0:37:99:0,110,1337	NO
NC_056057.1	107921591	.	C	T	744.71	.	AC=3;AF=0.060;AN=50;BaseQRankSum=0.093;DP=756;ExcessHet=0.2744;FS=0.893;InbreedingCoeff=-0.0638;MLEAC=3;MLEAF=0.060;MQ=60.00;MQRankSum=0.00;QD=9.67;ReadPosRankSum=-3.500e-02;SOR=0.532;ANN=T|upstream_gene_variant|MODIFIER|CLCN1|CLCN1|transcript|XM_004008136.5|protein_coding||c.-937C>T|||||875|,T|upstream_gene_variant|MODIFIER|CLCN1|CLCN1|transcript|XM_027968891.2|protein_coding||c.-937C>T|||||875|…	GT:AD:DP:GQ:PL	0/0:21,0:21:60:0,60,900	0/0:29,0:29:84:0,84,1260	0/0:23,0:23:60:0,60,840	0/0:40,0:40:99:0,100,1357	0/0:43,0:43:99:0,108,1620	0/1:18,8:26:99:173,0,492	0/1:9,8:17:99:183,0,245	0/0:24,0:24:66:0,66,990	0/1:21,13:34:99:418,0,688	0/0:42,0:42:99:0,113,1556	0/0:21,0:21:57:0,57,855	0/0:30,0:30:87:0,87,1305	0/0:21,0:21:60:0,60,798	0/0:36,0:36:99:0,102,1530	0/0:29,0:29:84:0,84,1260	0/0:24,0:24:72:0,72,896	0/0:27,0:27:66:0,66,968	0/0:29,0:29:81:0,81,1140	0/0:32,0:32:90:0,90,1350	0/0:34,0:34:99:0,100,1447	0/0:35,0:35:90:0,90,1350	0/0:32,0:32:90:0,90,1350	0/0:42,0:42:99:0,114,1701	0/0:26,0:26:72:0,72,1080	0/0:37,0:37:99:0,110,1337	NO
NC_056057.1	107921634	.	TC	T	1040.84	.	AC=2;AF=0.040;AN=50;BaseQRankSum=0.924;DP=717;ExcessHet=0.0895;FS=7.398;InbreedingCoeff=-0.0437;MLEAC=2;MLEAF=0.040;MQ=60.00;MQRankSum=0.00;QD=17.95;ReadPosRankSum=1.63;SOR=0.855;ANN=T|upstream_gene_variant|MODIFIER|CLCN1|CLCN1|transcript|XM_004008136.5|protein_coding||c.-893delC|||||831|,T|upstream_gene_variant|MODIFIER|CLCN1|CLCN1|transcript|XM_027968891.2|protein_coding||c.-893delC|||||831|,T|…	GT:AD:DP:GQ:PL	0/0:23,0:23:66:0,66,990	0/0:31,0:31:80:0,80,1025	0/0:21,0:21:30:0,30,594	0/0:43,0:43:95:0,95,1441	0/0:43,0:43:87:0,87,1256	0/0:21,0:21:57:0,57,855	0/0:20,0:20:57:0,57,855	0/0:21,0:21:48:0,48,794	0/0:21,0:21:57:0,57,855	0/1:17,15:32:99:450,0,668	0/0:20,0:20:51:0,51,765	0/0:25,0:25:72:0,72,1080	0/0:23,0:23:69:0,69,858	0/0:32,0:32:93:0,93,1325	0/0:31,0:31:10:0,10,1048	0/0:24,0:24:60:0,60,900	0/1:7,19:26:99:614,0,222	0/0:24,0:24:60:0,60,765	0/0:29,0:29:84:0,84,1260	0/0:49,0:49:99:0,101,1598	0/0:33,0:33:31:0,31,873	0/0:29,0:29:50:0,50,921	0/0:34,0:34:84:0,84,976	0/0:21,0:21:30:0,30,639	0/0:37,0:37:99:0,110,1337	NO
NC_056057.1	107921641	.	CCT	C	8860.89	.	AC=18;AF=0.360;AN=50;BaseQRankSum=0.689;DP=700;ExcessHet=1.9815;FS=1.115;InbreedingCoeff=-0.0417;MLEAC=18;MLEAF=0.360;MQ=60.00;MQRankSum=0.00;QD=21.88;ReadPosRankSum=0.615;SOR=0.797;ANN=C|upstream_gene_variant|MODIFIER|CLCN1|CLCN1|transcript|XM_004008136.5|protein_coding||c.-886_-885delCT|||||824|,C|upstream_gene_variant|MODIFIER|CLCN1|CLCN1|transcript|XM_027968891.2|protein_coding||c.-886_-885de…	GT:AD:DP:GQ:PGT:PID:PL:PS	0/0:23,0:23:53:.:.:0,53,805	0/0:31,0:31:78:.:.:0,78,1168	0/0:23,0:23:53:.:.:0,53,947	0/1:18,14:32:99:.:.:534,0,703	0/0:39,0:39:99:.:.:0,104,1571	0/1:13,6:19:99:.:.:213,0,514	0/1:10,9:19:99:.:.:348,0,393	0/1:9,12:21:99:.:.:451,0,321	0/1:14,8:22:99:.:.:259,0,539	0/1:16,18:34:99:.:.:701,0,613	0/0:19,0:19:48:.:.:0,48,720	0/1:16,8:24:99:.:.:288,0,645	0/0:24,0:24:69:.:.:0,69,1035	0|1:17,16:33:99:0|1:107921641_CCT_C:611,0,625:107921641	0/0:34,0:34:90:.:.:0,90,1350	0/0:24,0:24:72:.:.:0,72,947	0/1:20,8:28:99:.:.:256,0,805	0/0:24,0:24:60:.:.:0,60,765	0/1:17,12:29:99:.:.:453,0,654	1/1:0,38:38:99:.:.:1577,113,0	1/1:0,31:31:93:.:.:1360,93,0	1/1:0,25:25:75:.:.:1118,75,0	0/1:21,14:35:99:.:.:497,0,831	0/1:9,6:15:99:.:.:225,0,356	0/0:37,0:37:99:.:.:0,110,1337	NO
NC_056057.1	107921687	.	C	T	6671.83	.	AC=14;AF=0.280;AN=50;BaseQRankSum=0.497;DP=687;ExcessHet=0.2290;FS=7.089;InbreedingCoeff=0.2061;MLEAC=14;MLEAF=0.280;MQ=60.00;MQRankSum=0.00;QD=21.73;ReadPosRankSum=0.138;SOR=1.064;ANN=T|upstream_gene_variant|MODIFIER|CLCN1|CLCN1|transcript|XM_004008136.5|protein_coding||c.-841C>T|||||779|,T|upstream_gene_variant|MODIFIER|CLCN1|CLCN1|transcript|XM_027968891.2|protein_coding||c.-841C>T|||||779|,T|…	GT:AD:DP:GQ:PL	0/0:25,0:25:72:0,72,994	0/0:22,0:22:60:0,60,900	0/0:17,0:17:51:0,51,650	0/1:18,15:33:99:486,0,605	0/0:29,0:29:81:0,81,1215	0/0:22,0:22:24:0,24,650	0/0:25,0:25:33:0,33,745	0/1:7,9:16:99:328,0,232	0/0:43,0:43:56:0,56,1414	0/1:16,21:37:99:671,0,500	0/0:16,0:16:48:0,48,598	0/1:19,11:30:99:320,0,588	0/0:25,0:25:72:0,72,911	0/0:26,0:26:72:0,72,1080	0/0:30,0:30:90:0,90,1026	0/0:33,0:33:96:0,96,1440	0/1:20,8:28:99:216,0,624	0/0:21,0:21:63:0,63,773	0/1:13,12:25:99:360,0,388	1/1:0,39:39:99:1552,116,0	1/1:0,25:25:75:1070,75,0	1/1:0,28:28:84:1141,84,0	0/1:15,13:28:99:447,0,547	0/1:12,6:18:99:129,0,459	0/0:40,0:40:99:0,106,1365	NO
NC_056057.1	107921899	.	T	C	10139	.	AC=20;AF=0.400;AN=50;BaseQRankSum=0.348;DP=663;ExcessHet=0.3892;FS=1.831;InbreedingCoeff=0.1666;MLEAC=20;MLEAF=0.400;MQ=60.00;MQRankSum=0.00;QD=25.60;ReadPosRankSum=0.819;SOR=0.585;ANN=C|upstream_gene_variant|MODIFIER|CLCN1|CLCN1|transcript|XM_004008136.5|protein_coding||c.-629T>C|||||567|,C|upstream_gene_variant|MODIFIER|CLCN1|CLCN1|transcript|XM_027968891.2|protein_coding||c.-629T>C|||||567|,C|…	GT:AD:DP:GQ:PL	0/0:33,0:33:90:0,90,1350	0/0:16,0:16:48:0,48,546	0/0:10,0:10:30:0,30,362	0/1:18,14:32:99:483,0,637	0/0:12,0:12:36:0,36,446	0/1:12,14:26:99:408,0,260	0/1:12,13:25:99:364,0,258	0/1:9,14:23:99:401,0,249	0/1:20,26:46:99:881,0,597	1/1:0,43:43:99:1629,129,0	0/0:25,0:25:72:0,72,980	0/1:14,15:29:99:482,0,410	0/0:38,0:38:98:0,98,1262	0/1:14,14:28:99:384,0,469	0/0:29,0:29:84:0,84,1260	0/0:22,0:22:66:0,66,842	1/1:0,22:22:66:835,66,0	0/0:29,0:29:84:0,84,1260	0/1:6,15:21:99:495,0,153	1/1:0,38:38:99:1582,114,0	1/1:0,13:13:39:535,39,0	1/1:0,34:34:99:1436,102,0	0/1:3,4:7:92:118,0,92	0/1:5,4:9:99:136,0,168	0/0:38,0:38:99:0,100,1365	NO
NC_056057.1	107921903	.	G	A	117.35	.	AC=1;AF=0.020;AN=50;BaseQRankSum=-2.300e-02;DP=653;ExcessHet=0.0000;FS=0.000;InbreedingCoeff=-0.0206;MLEAC=1;MLEAF=0.020;MQ=60.00;MQRankSum=0.00;QD=9.78;ReadPosRankSum=0.745;SOR=0.223;ANN=A|upstream_gene_variant|MODIFIER|CLCN1|CLCN1|transcript|XM_004008136.5|protein_coding||c.-625G>A|||||563|,A|upstream_gene_variant|MODIFIER|CLCN1|CLCN1|transcript|XM_027968891.2|protein_coding||c.-625G>A|||||563|…	GT:AD:DP:GQ:PL	0/0:33,0:33:90:0,90,1350	0/0:17,0:17:48:0,48,720	0/0:9,0:9:27:0,27,393	0/0:41,0:41:99:0,106,1445	0/1:8,4:12:99:132,0,280	0/0:24,0:24:72:0,72,798	0/0:26,0:26:36:0,36,726	0/0:24,0:24:66:0,66,990	0/0:46,0:46:99:0,113,1715	0/0:39,0:39:99:0,102,1312	0/0:25,0:25:72:0,72,980	0/0:30,0:30:81:0,81,1215	0/0:37,0:37:99:0,99,1360	0/0:24,0:24:66:0,66,990	0/0:29,0:29:78:0,78,1170	0/0:25,0:25:72:0,72,1080	0/0:19,0:19:57:0,57,622	0/0:29,0:29:84:0,84,1260	0/0:20,0:20:57:0,57,855	0/0:43,0:43:99:0,102,1538	0/0:13,0:13:39:0,39,511	0/0:33,0:33:83:0,83,1287	0/0:8,0:8:24:0,24,263	0/0:8,0:8:24:0,24,272	0/0:39,0:39:96:0,96,1440	NO
NC_056057.1	107921986	.	C	T	318.72	.	AC=1;AF=0.020;AN=50;BaseQRankSum=-3.060e-01;DP=606;ExcessHet=0.0000;FS=1.574;InbreedingCoeff=-0.0354;MLEAC=1;MLEAF=0.020;MQ=60.00;MQRankSum=0.00;QD=11.80;ReadPosRankSum=-3.210e-01;SOR=1.270;ANN=T|upstream_gene_variant|MODIFIER|CLCN1|CLCN1|transcript|XM_004008136.5|protein_coding||c.-542C>T|||||480|,T|upstream_gene_variant|MODIFIER|CLCN1|CLCN1|transcript|XM_027968891.2|protein_coding||c.-542C>T|||…	GT:AD:DP:GQ:PL	0/0:34,0:34:99:0,99,1318	0/0:20,0:20:60:0,60,771	0/0:3,0:3:9:0,9,123	0/0:43,0:43:99:0,99,1566	0/0:7,0:7:21:0,21,288	0/0:14,0:14:39:0,39,585	0/0:24,0:24:60:0,60,900	0/0:20,0:20:60:0,60,751	0/0:46,0:46:99:0,113,1715	0/0:40,0:40:99:0,106,1372	0/0:31,0:31:84:0,84,1260	0/0:33,0:33:93:0,93,1395	0/0:34,0:34:99:0,99,1351	0/1:16,11:27:99:333,0,521	0/0:22,0:22:54:0,54,810	0/0:20,0:20:60:0,60,823	0/0:25,0:25:72:0,72,965	0/0:27,0:27:81:0,81,1000	0/0:22,0:22:60:0,60,846	0/0:39,0:39:99:0,99,1172	0/0:5,0:5:0:0,0,74	0/0:22,0:22:60:0,60,900	0/0:6,0:6:12:0,12,180	0/0:5,0:5:15:0,15,168	0/0:35,0:35:99:0,99,1230	NO
NC_056057.1	107922002	.	C	T	1183.01	.	AC=2;AF=0.040;AN=50;BaseQRankSum=-1.323e+00;DP=604;ExcessHet=0.0895;FS=2.268;InbreedingCoeff=-0.0478;MLEAC=2;MLEAF=0.040;MQ=60.00;MQRankSum=0.00;QD=19.08;ReadPosRankSum=0.763;SOR=1.151;ANN=T|upstream_gene_variant|MODIFIER|CLCN1|CLCN1|transcript|XM_004008136.5|protein_coding||c.-526C>T|||||464|,T|upstream_gene_variant|MODIFIER|CLCN1|CLCN1|transcript|XM_027968891.2|protein_coding||c.-526C>T|||||464…	GT:AD:DP:GQ:PL	0/0:34,0:34:99:0,99,1318	0/0:24,0:24:72:0,72,898	0/0:3,0:3:9:0,9,94	0/0:46,0:46:99:0,109,1605	0/0:7,0:7:21:0,21,283	0/0:15,0:15:30:0,30,455	0/0:23,0:23:60:0,60,900	0/0:20,0:20:54:0,54,810	0/0:46,0:46:99:0,113,1715	0/1:15,23:38:99:668,0,464	0/0:35,0:35:99:0,102,1259	0/0:32,0:32:90:0,90,1230	0/0:34,0:34:99:0,99,1351	0/0:25,0:25:72:0,72,957	0/0:18,0:18:51:0,51,765	0/0:21,0:21:57:0,57,855	0/1:7,17:24:99:538,0,221	0/0:26,0:26:75:0,75,1125	0/0:22,0:22:60:0,60,846	0/0:39,0:39:99:0,99,1172	0/0:6,0:6:18:0,18,227	0/0:22,0:22:57:0,57,855	0/0:3,0:3:9:0,9,108	0/0:5,0:5:15:0,15,143	0/0:35,0:35:99:0,102,1290	NO
NC_056057.1	107922007	.	T	C	54.43	.	AC=1;AF=0.020;AN=50;BaseQRankSum=0.712;DP=599;ExcessHet=0.0000;FS=0.000;InbreedingCoeff=-0.0261;MLEAC=1;MLEAF=0.020;MQ=60.00;MQRankSum=0.00;QD=7.78;ReadPosRankSum=1.98;SOR=1.802;ANN=C|upstream_gene_variant|MODIFIER|CLCN1|CLCN1|transcript|XM_004008136.5|protein_coding||c.-521T>C|||||459|,C|upstream_gene_variant|MODIFIER|CLCN1|CLCN1|transcript|XM_027968891.2|protein_coding||c.-521T>C|||||459|,C|dow…	GT:AD:DP:GQ:PL	0/0:34,0:34:99:0,99,1318	0/0:24,0:24:72:0,72,898	0/0:3,0:3:9:0,9,94	0/0:44,0:44:99:0,100,1556	0/1:5,2:7:69:69,0,187	0/0:15,0:15:45:0,45,486	0/0:21,0:21:54:0,54,810	0/0:20,0:20:54:0,54,810	0/0:46,0:46:99:0,113,1715	0/0:42,0:42:99:0,107,1517	0/0:35,0:35:99:0,102,1259	0/0:32,0:32:90:0,90,1230	0/0:34,0:34:99:0,99,1351	0/0:25,0:25:72:0,72,957	0/0:17,0:17:51:0,51,608	0/0:22,0:22:60:0,60,900	0/0:20,0:20:60:0,60,749	0/0:26,0:26:75:0,75,1125	0/0:22,0:22:60:0,60,846	0/0:39,0:39:99:0,99,1172	0/0:6,0:6:18:0,18,227	0/0:22,0:22:60:0,60,900	0/0:3,0:3:9:0,9,79	0/0:5,0:5:15:0,15,143	0/0:35,0:35:99:0,102,1290	NO
NC_056057.1	107922009	.	G	A	375.44	.	AC=1;AF=0.020;AN=50;BaseQRankSum=1.11;DP=595;ExcessHet=0.0000;FS=4.242;InbreedingCoeff=-0.0261;MLEAC=1;MLEAF=0.020;MQ=60.00;MQRankSum=0.00;QD=19.76;ReadPosRankSum=-3.720e-01;SOR=1.802;ANN=A|upstream_gene_variant|MODIFIER|CLCN1|CLCN1|transcript|XM_004008136.5|protein_coding||c.-519G>A|||||457|,A|upstream_gene_variant|MODIFIER|CLCN1|CLCN1|transcript|XM_027968891.2|protein_coding||c.-519G>A|||||457|…	GT:AD:DP:GQ:PL	0/0:34,0:34:99:0,99,1318	0/0:24,0:24:72:0,72,898	0/0:3,0:3:9:0,9,94	0/0:44,0:44:99:0,100,1556	0/0:6,0:6:18:0,18,207	0/0:15,0:15:42:0,42,630	0/0:21,0:21:48:0,48,720	0/1:8,11:19:99:390,0,243	0/0:46,0:46:99:0,113,1715	0/0:42,0:42:99:0,107,1517	0/0:35,0:35:99:0,102,1259	0/0:28,0:28:81:0,81,1075	0/0:34,0:34:99:0,99,1351	0/0:25,0:25:72:0,72,957	0/0:17,0:17:51:0,51,608	0/0:20,0:20:57:0,57,855	0/0:20,0:20:60:0,60,749	0/0:27,0:27:63:0,63,945	0/0:22,0:22:60:0,60,846	0/0:39,0:39:99:0,99,1172	0/0:6,0:6:18:0,18,227	0/0:21,0:21:57:0,57,855	0/0:3,0:3:9:0,9,79	0/0:6,0:6:18:0,18,196	0/0:38,0:38:99:0,105,1422	NO
NC_056057.1	107922274	.	A	G	848.64	.	AC=3;AF=0.060;AN=50;BaseQRankSum=0.204;DP=568;ExcessHet=0.2865;FS=0.912;InbreedingCoeff=0.0506;MLEAC=3;MLEAF=0.060;MQ=60.00;MQRankSum=0.00;QD=12.30;ReadPosRankSum=-2.430e-01;SOR=0.667;ANN=G|upstream_gene_variant|MODIFIER|CLCN1|CLCN1|transcript|XM_004008136.5|protein_coding||c.-254A>G|||||192|,G|upstream_gene_variant|MODIFIER|CLCN1|CLCN1|transcript|XM_027968891.2|protein_coding||c.-254A>G|||||192|…	GT:AD:DP:GQ:PL	0/0:28,0:28:84:0,84,963	0/0:23,0:23:27:0,27,786	0/0:0,0:0:0:0,0,0	0/0:37,0:37:99:0,99,1431	0/0:2,0:2:6:0,6,88	0/1:6,13:19:99:418,0,125	0/1:12,4:16:85:85,0,336	0/0:20,0:20:60:0,60,775	0/1:20,14:34:99:373,0,645	0/0:25,0:25:72:0,72,943	0/0:21,0:21:60:0,60,876	0/0:27,0:27:69:0,69,1035	0/0:32,0:32:80:0,80,1152	0/0:31,0:31:90:0,90,1242	0/0:24,0:24:72:0,72,900	0/0:24,0:24:72:0,72,1002	0/0:26,0:26:62:0,62,860	0/0:27,0:27:51:0,51,890	0/0:18,0:18:48:0,48,720	0/0:46,0:46:99:0,99,1648	0/0:1,0:1:3:0,3,42	0/0:29,0:29:81:0,81,1215	0/0:8,0:8:24:0,24,277	0/0:2,0:2:6:0,6,88	0/0:45,0:45:82:0,82,1407	NO
NC_056057.1	107922324	.	T	C	9081.15	.	AC=21;AF=0.420;AN=50;BaseQRankSum=0.863;DP=564;ExcessHet=0.5132;FS=11.033;InbreedingCoeff=0.1505;MLEAC=24;MLEAF=0.480;MQ=60.00;MQRankSum=0.00;QD=24.48;ReadPosRankSum=0.450;SOR=0.650;ANN=C|upstream_gene_variant|MODIFIER|CLCN1|CLCN1|transcript|XM_004008136.5|protein_coding||c.-204T>C|||||142|,C|upstream_gene_variant|MODIFIER|CLCN1|CLCN1|transcript|XM_027968891.2|protein_coding||c.-204T>C|||||142|,C…	GT:AD:DP:GQ:PL	0/0:27,0:27:65:0,65,980	0/0:19,0:19:48:0,48,720	0/0:0,0:0:0:0,0,0	0/1:25,24:49:99:891,0,853	0/0:0,0:0:0:0,0,0	0/1:6,11:17:99:307,0,151	1/1:0,11:11:33:430,33,0	0/1:10,12:22:99:367,0,284	0/1:23,12:35:99:350,0,675	1/1:0,20:20:60:767,60,0	0/0:26,0:26:47:0,47,909	0/1:14,12:26:99:355,0,427	0/0:36,0:36:99:0,108,1260	0/1:13,15:28:99:512,0,378	0/0:25,0:25:72:0,72,919	0/1:16,17:33:99:600,0,473	1/1:0,21:21:63:821,63,0	0/1:9,12:21:99:438,0,301	0/1:8,8:16:99:274,0,272	1/1:0,44:44:99:1854,132,0	1/1:0,3:3:9:132,9,0	1/1:0,25:25:75:977,75,0	0/0:4,0:4:0:0,0,79	0/0:0,0:0:0:0,0,0	0/0:46,0:46:99:0,106,1532	NO
NC_056057.1	107922413	.	G	A	5666.51	.	AC=17;AF=0.340;AN=50;BaseQRankSum=-3.050e-01;DP=524;ExcessHet=0.3326;FS=0.000;InbreedingCoeff=0.1266;MLEAC=18;MLEAF=0.360;MQ=60.00;MQRankSum=0.00;QD=21.55;ReadPosRankSum=-4.390e-01;SOR=0.666;ANN=A|upstream_gene_variant|MODIFIER|CLCN1|CLCN1|transcript|XM_004008136.5|protein_coding||c.-115G>A|||||53|,A|upstream_gene_variant|MODIFIER|CLCN1|CLCN1|transcript|XM_027968891.2|protein_coding||c.-115G>A|||…	GT:AD:DP:GQ:PGT:PID:PL:PS	0/0:28,0:28:81:.:.:0,81,1215	0/0:26,0:26:63:.:.:0,63,944	0/0:2,0:2:6:.:.:0,6,54	0/1:20,16:36:99:.:.:567,0,715	0/0:1,0:1:3:.:.:0,3,16	0/1:3,12:15:48:.:.:278,0,48	0/1:3,3:6:73:.:.:107,0,73	0/1:13,8:22:99:.:.:207,0,445	0/1:19,7:26:99:.:.:210,0,612	1/1:0,21:21:61:.:.:675,61,0	0/0:26,0:26:63:.:.:0,63,903	0/1:17,12:29:99:.:.:332,0,544	0/0:40,0:40:99:.:.:0,104,1366	0/1:6,13:19:99:.:.:378,0,195	0/0:28,0:28:72:.:.:0,72,1080	0/0:29,0:29:84:.:.:0,84,1260	0/1:2,17:19:28:.:.:500,0,28	0/0:26,0:26:72:.:.:0,72,1080	0/1:6,6:12:99:.:.:171,0,181	1|1:0,36:36:99:1|1:107922413_G_A:1409,107,0:107922413	1/1:0,2:2:6:.:.:87,6,0	1/1:0,21:21:62:.:.:774,62,0	0/0:3,0:3:9:.:.:0,9,96	0/0:0,0:0:0:.:.:0,0,0	0/0:40,0:40:99:.:.:0,114,1710	NO
NC_056057.1	107922480	.	G	T	1024.16	.	AC=3;AF=0.060;AN=50;BaseQRankSum=-5.400e-02;DP=552;ExcessHet=0.2865;FS=2.612;InbreedingCoeff=0.0389;MLEAC=3;MLEAF=0.060;MQ=60.00;MQRankSum=0.00;QD=20.48;ReadPosRankSum=1.16;SOR=1.157;ANN=T|5_prime_UTR_premature_start_codon_gain_variant|LOW|CLCN1|CLCN1|transcript|XM_004008136.5|protein_coding|1/23|c.-48G>T||||||,T|5_prime_UTR_premature_start_codon_gain_variant|LOW|CLCN1|CLCN1|transcript|XM_0279688…	GT:AD:DP:GQ:PGT:PID:PL:PS	0/0:29,0:29:81:.:.:0,81,1215	0/0:25,0:25:66:.:.:0,66,990	0/0:2,0:2:6:.:.:0,6,53	0/0:51,0:51:99:.:.:0,109,1431	0/0:1,0:1:3:.:.:0,3,16	0|1:5,13:18:99:0|1:107922480_G_T:528,0,171:107922480	0|1:5,6:11:99:0|1:107922480_G_T:237,0,192:107922480	0/0:17,0:17:39:.:.:0,39,585	0|1:13,8:21:99:0|1:107922480_G_T:286,0,519:107922480	0/0:39,0:39:99:.:.:0,116,1307	0/0:24,0:24:72:.:.:0,72,830	0/0:35,0:35:99:.:.:0,105,1261	0/0:32,0:32:90:.:.:0,90,1350	0/0:18,0:18:51:.:.:0,51,765	0/0:27,0:27:75:.:.:0,75,1125	0/0:20,0:20:60:.:.:0,60,694	0/0:31,0:31:84:.:.:0,84,1260	0/0:26,0:26:75:.:.:0,75,1125	0/0:7,0:7:21:.:.:0,21,292	0/0:49,0:49:99:.:.:0,108,1495	0/0:1,0:1:3:.:.:0,3,42	0/0:26,0:26:78:.:.:0,78,1114	0/0:2,0:2:6:.:.:0,6,53	0/0:0,0:0:0:.:.:0,0,0	0/0:39,0:39:99:.:.:0,111,1665	NO
NC_056057.1	107922481	.	G	T	1024.16	.	AC=3;AF=0.060;AN=50;BaseQRankSum=0.125;DP=553;ExcessHet=0.2865;FS=2.612;InbreedingCoeff=0.0389;MLEAC=3;MLEAF=0.060;MQ=60.00;MQRankSum=0.00;QD=20.48;ReadPosRankSum=1.17;SOR=1.157;ANN=T|5_prime_UTR_variant|MODIFIER|CLCN1|CLCN1|transcript|XM_004008136.5|protein_coding|1/23|c.-47G>T|||||47|,T|5_prime_UTR_variant|MODIFIER|CLCN1|CLCN1|transcript|XM_027968891.2|protein_coding|1/22|c.-47G>T|||||47|,T|dow…	GT:AD:DP:GQ:PGT:PID:PL:PS	0/0:29,0:29:81:.:.:0,81,1215	0/0:25,0:25:66:.:.:0,66,990	0/0:2,0:2:6:.:.:0,6,53	0/0:51,0:51:99:.:.:0,109,1431	0/0:1,0:1:3:.:.:0,3,16	0|1:5,13:18:99:0|1:107922480_G_T:528,0,171:107922480	0|1:5,6:11:99:0|1:107922480_G_T:237,0,192:107922480	0/0:17,0:17:39:.:.:0,39,585	0|1:13,8:21:99:0|1:107922480_G_T:286,0,519:107922480	0/0:39,0:39:99:.:.:0,116,1307	0/0:24,0:24:72:.:.:0,72,830	0/0:35,0:35:99:.:.:0,105,1261	0/0:32,0:32:90:.:.:0,90,1350	0/0:18,0:18:51:.:.:0,51,765	0/0:27,0:27:75:.:.:0,75,1125	0/0:20,0:20:60:.:.:0,60,694	0/0:31,0:31:84:.:.:0,84,1260	0/0:26,0:26:75:.:.:0,75,1125	0/0:7,0:7:21:.:.:0,21,292	0/0:49,0:49:99:.:.:0,108,1495	0/0:1,0:1:3:.:.:0,3,42	0/0:27,0:27:65:.:.:0,65,1131	0/0:2,0:2:6:.:.:0,6,53	0/0:0,0:0:0:.:.:0,0,0	0/0:39,0:39:99:.:.:0,111,1665	NO
NC_056057.1	107922513	.	A	G	6109.78	.	AC=15;AF=0.300;AN=50;BaseQRankSum=0.431;DP=542;ExcessHet=0.0047;FS=3.098;InbreedingCoeff=0.3980;MLEAC=16;MLEAF=0.320;MQ=60.00;MQRankSum=0.00;QD=28.29;ReadPosRankSum=0.00;SOR=1.008;ANN=G|5_prime_UTR_variant|MODIFIER|CLCN1|CLCN1|transcript|XM_004008136.5|protein_coding|1/23|c.-15A>G|||||15|,G|5_prime_UTR_variant|MODIFIER|CLCN1|CLCN1|transcript|XM_027968891.2|protein_coding|1/22|c.-15A>G|||||15|,G|d…	GT:AD:DP:GQ:PGT:PID:PL:PS	0/0:32,0:32:93:.:.:0,93,1395	0/0:27,0:27:72:.:.:0,72,1080	0/0:2,0:2:6:.:.:0,6,53	0/1:19,15:34:99:.:.:535,0,486	0/0:1,0:1:3:.:.:0,3,16	0/0:17,0:17:51:.:.:0,51,557	0/0:15,0:15:45:.:.:0,45,486	0/1:4,12:16:78:.:.:427,0,78	0/0:27,0:27:43:.:.:0,43,728	1|1:0,29:29:87:1|1:107922511_T_G:1110,87,0:107922511	0/0:29,0:29:72:.:.:0,72,1092	0/1:14,11:25:99:.:.:283,0,446	0/0:31,0:31:90:.:.:0,90,1200	0/1:7,11:18:99:.:.:392,0,226	0/0:28,0:28:81:.:.:0,81,1215	0/0:23,0:23:54:.:.:0,54,831	1/1:1,21:22:24:.:.:746,24,0	0/0:34,0:34:72:.:.:0,72,1177	0/1:6,3:9:98:.:.:98,0,212	1|1:0,42:42:99:1|1:107922489_T_G:1666,125,0:107922489	1/1:0,1:1:3:.:.:45,3,0	1/1:0,21:21:63:.:.:848,63,0	0/0:3,0:3:0:.:.:0,0,42	0/0:0,0:0:0:.:.:0,0,0	0/0:44,0:44:99:.:.:0,100,1338	NO
NC_056057.1	107922527	.	C	T	1277.77	.	AC=3;AF=0.060;AN=50;BaseQRankSum=-2.990e-01;DP=606;ExcessHet=0.2865;FS=0.000;InbreedingCoeff=0.0510;MLEAC=3;MLEAF=0.060;MQ=60.00;MQRankSum=0.00;QD=18.25;ReadPosRankSum=0.134;SOR=0.765;ANN=T|5_prime_UTR_variant|MODIFIER|CLCN1|CLCN1|transcript|XM_004008136.5|protein_coding|1/23|c.-1C>T|||||1|,T|5_prime_UTR_variant|MODIFIER|CLCN1|CLCN1|transcript|XM_027968891.2|protein_coding|1/22|c.-1C>T|||||1|,T|d…	GT:AD:DP:GQ:PL	0/0:35,0:35:99:0,99,1485	0/0:24,0:24:72:0,72,892	0/0:2,0:2:6:0,6,58	0/0:35,0:35:99:0,102,1530	0/0:1,0:1:3:0,3,16	0/0:26,0:26:72:0,72,1080	0/1:11,5:16:99:127,0,277	0/0:25,0:25:72:0,72,1080	0/0:31,0:31:61:0,61,946	0/0:44,0:44:99:0,120,1499	0/0:26,0:26:71:0,71,1062	0/0:25,0:25:72:0,72,926	0/0:35,0:35:99:0,102,1336	0/0:28,0:28:81:0,81,1215	0/0:28,0:28:81:0,81,1215	0/1:7,16:23:99:512,0,206	0/0:33,0:33:93:0,93,1395	0/1:10,21:31:99:666,0,278	0/0:17,0:17:48:0,48,720	0/0:41,0:41:99:0,106,1455	0/0:2,0:2:6:0,6,62	0/0:31,0:31:75:0,75,1004	0/0:3,0:3:9:0,9,70	0/0:0,0:0:0:0,0,0	0/0:42,0:42:99:0,109,1461	NO
NC_056057.1	107922759	.	A	G	8291.52	.	AC=17;AF=0.340;AN=50;BaseQRankSum=0.00;DP=638;ExcessHet=0.0306;FS=8.519;InbreedingCoeff=0.3742;MLEAC=17;MLEAF=0.340;MQ=60.00;MQRankSum=0.00;QD=28.01;ReadPosRankSum=0.00;SOR=1.148;ANN=G|downstream_gene_variant|MODIFIER|CASP2|CASP2|transcript|XM_012177298.4|protein_coding||c.*7028A>G|||||4905|,G|intron_variant|MODIFIER|CLCN1|CLCN1|transcript|XM_004008136.5|protein_coding|1/22|c.180+52A>G||||||,G|in…	GT:AD:DP:GQ:PL	0/0:22,0:22:63:0,63,885	0/0:21,0:21:51:0,51,765	0/0:8,0:8:24:0,24,268	0/1:19,16:35:99:553,0,701	0/0:20,0:20:60:0,60,812	0/0:19,0:19:57:0,57,607	0/0:16,0:16:42:0,42,630	0/1:9,19:28:99:643,0,246	0/0:41,0:41:99:0,100,1255	1/1:0,27:27:81:1021,81,0	0/0:24,0:24:72:0,72,952	0/1:18,10:28:99:299,0,634	0/0:30,0:30:81:0,81,1195	0/1:7,7:14:99:182,0,226	0/0:33,0:33:93:0,93,1395	0/0:28,0:28:81:0,81,1215	1/1:1,19:20:18:752,18,0	0/0:36,0:36:99:0,99,1326	0/1:13,10:23:99:311,0,474	1/1:0,45:45:99:1913,135,0	1/1:0,22:22:66:980,66,0	1/1:0,26:26:78:995,78,0	0/1:5,7:12:99:269,0,179	0/1:5,11:16:99:421,0,165	0/0:37,0:37:99:0,100,1251	NO
NC_056057.1	107922944	.	G	A	7683.82	.	AC=14;AF=0.280;AN=50;BaseQRankSum=-3.940e-01;DP=708;ExcessHet=0.2290;FS=3.071;InbreedingCoeff=0.2062;MLEAC=14;MLEAF=0.280;MQ=60.00;MQRankSum=0.00;QD=21.95;ReadPosRankSum=-8.020e-01;SOR=0.870;ANN=A|intron_variant|MODIFIER|CLCN1|CLCN1|transcript|XM_004008136.5|protein_coding|1/22|c.180+237G>A||||||,A|intron_variant|MODIFIER|CLCN1|CLCN1|transcript|XM_027968891.2|protein_coding|1/21|c.180+237G>A||||||	GT:AD:DP:GQ:PL	0/0:19,0:19:57:0,57,689	0/0:10,0:10:27:0,27,405	0/0:29,0:29:84:0,84,1160	0/1:27,17:44:99:571,0,981	0/0:37,0:37:99:0,104,1616	0/0:13,0:13:33:0,33,495	0/0:13,0:13:39:0,39,417	0/1:10,12:22:99:421,0,351	0/0:40,0:40:99:0,100,1269	0/1:26,15:41:99:415,0,762	0/0:25,0:25:72:0,72,885	0/1:13,14:27:99:401,0,428	0/0:30,0:30:81:0,81,1215	0/0:23,0:23:69:0,69,893	0/0:35,0:35:99:0,99,1361	0/0:12,0:12:36:0,36,477	0/1:14,16:30:99:551,0,417	0/0:23,0:23:69:0,69,908	0/1:12,11:23:99:356,0,364	1/1:0,45:45:99:1697,133,0	1/1:0,23:23:68:904,68,0	1/1:0,28:28:84:1083,84,0	0/1:15,25:40:99:950,0,507	0/1:15,12:27:99:383,0,563	0/0:37,0:37:99:0,99,1364	NO
NC_056057.1	107923190	.	A	G	1320.72	.	AC=3;AF=0.060;AN=50;BaseQRankSum=-7.990e-01;DP=798;ExcessHet=0.2744;FS=13.320;InbreedingCoeff=-0.0639;MLEAC=3;MLEAF=0.060;MQ=60.00;MQRankSum=0.00;QD=13.08;ReadPosRankSum=-6.090e-01;SOR=0.957;ANN=G|intron_variant|MODIFIER|CLCN1|CLCN1|transcript|XM_004008136.5|protein_coding|1/22|c.180+483A>G||||||,G|intron_variant|MODIFIER|CLCN1|CLCN1|transcript|XM_027968891.2|protein_coding|1/21|c.180+483A>G||||||	GT:AD:DP:GQ:PL	0/0:24,0:24:72:0,72,928	0/0:20,0:20:57:0,57,855	0/0:39,0:39:99:0,108,1605	0/0:41,0:41:99:0,104,1590	0/0:38,0:38:99:0,100,1492	0/0:17,0:17:48:0,48,720	0/0:25,0:25:72:0,72,784	0/0:22,0:22:24:0,24,777	0/0:48,0:48:99:0,103,1772	0/1:23,20:43:99:583,0,749	0/0:17,0:17:48:0,48,720	0/0:25,0:25:60:0,60,917	0/0:28,0:28:81:0,81,1024	0/1:16,12:28:99:382,0,462	0/0:28,0:28:75:0,75,1125	0/0:22,0:22:63:0,63,907	0/1:17,13:30:99:385,0,569	0/0:31,0:31:90:0,90,1350	0/0:26,0:26:75:0,75,1125	0/0:42,0:42:99:0,105,1626	0/0:39,0:39:99:0,101,1598	0/0:34,0:34:96:0,96,1440	0/0:43,0:43:99:0,114,1710	0/0:41,0:41:99:0,107,1604	0/0:41,0:41:99:0,99,1359	NO
NC_056057.1	107923242	.	GA	G	10829.8	.	AC=14;AF=0.280;AN=50;BaseQRankSum=1.49;DP=832;ExcessHet=0.2290;FS=0.542;InbreedingCoeff=0.2063;MLEAC=14;MLEAF=0.280;MQ=60.00;MQRankSum=0.00;QD=26.10;ReadPosRankSum=1.47;SOR=0.650;ANN=G|intron_variant|MODIFIER|CLCN1|CLCN1|transcript|XM_004008136.5|protein_coding|1/22|c.180+536delA||||||,G|intron_variant|MODIFIER|CLCN1|CLCN1|transcript|XM_027968891.2|protein_coding|1/21|c.180+536delA||||||	GT:AD:DP:GQ:PGT:PID:PL:PS	0/0:29,0:29:69:.:.:0,69,1035	0/0:16,0:16:45:.:.:0,45,675	0/0:38,0:38:99:.:.:0,99,1485	0|1:22,16:38:99:0|1:107923242_GA_G:585,0,876:107923242	0/0:38,0:38:99:.:.:0,100,1492	0/0:14,0:14:39:.:.:0,39,585	0/0:20,0:20:60:.:.:0,60,644	0|1:11,10:21:99:0|1:107923242_GA_G:387,0,426:107923242	0/0:48,0:48:99:.:.:0,103,1772	0|1:21,25:46:99:0|1:107923242_GA_G:843,0,683:107923242	0/0:19,0:19:57:.:.:0,57,688	0|1:16,9:25:99:0|1:107923242_GA_G:330,0,645:107923242	0/0:30,0:30:81:.:.:0,81,1215	0/0:21,0:21:60:.:.:0,60,900	0/0:31,0:31:90:.:.:0,90,1222	0/0:24,0:24:72:.:.:0,72,896	0|1:15,8:23:99:0|1:107923242_GA_G:246,0,526:107923242	0/0:34,0:34:99:.:.:0,99,1360	0|1:14,8:22:99:0|1:107923242_GA_G:294,0,553:107923242	1/1:0,49:49:99:.:.:2196,148,0	1|1:0,60:60:99:1|1:107923242_GA_G:2679,181,0:107923242	1|1:0,34:34:99:1|1:107923242_GA_G:1495,102,0:107923242	0|1:21,29:50:99:0|1:107923242_GA_G:1154,0,794:107923242	0|1:29,18:47:99:0|1:107923242_GA_G:669,0,1160:107923242	0/0:41,0:41:99:.:.:0,99,1359	NO
NC_056057.1	107923243	.	A	*,G	2489.2	.	AC=14,6;AF=0.280,0.120;AN=50;BaseQRankSum=0.032;DP=848;ExcessHet=0.3892;FS=2.617;InbreedingCoeff=0.1667;MLEAC=14,6;MLEAF=0.280,0.120;MQ=60.00;MQRankSum=0.00;QD=4.70;ReadPosRankSum=0.393;SOR=0.495;ANN=G|intron_variant|MODIFIER|CLCN1|CLCN1|transcript|XM_004008136.5|protein_coding|1/22|c.180+536A>G||||||,G|intron_variant|MODIFIER|CLCN1|CLCN1|transcript|XM_027968891.2|protein_coding|1/21|c.180+536A>G…	GT:AD:DP:GQ:PGT:PID:PL:PS	0/0:29,0,0:29:69:.:.:0,69,1035,69,1035,1035	0/0:16,0,0:16:45:.:.:0,45,675,45,675,675	0/0:38,0,0:38:99:.:.:0,99,1485,99,1485,1485	0|1:22,16,0:38:99:0|1:107923242_GA_G:585,0,876,652,924,1575:107923242	0/0:38,0,0:38:99:.:.:0,100,1492,100,1492,1492	0/2:8,0,7:15:99:.:.:212,236,444,0,208,187	0/2:13,0,12:25:99:.:.:290,329,682,0,353,317	0|1:11,10,0:21:99:0|1:107923242_GA_G:387,0,426,420,457,876:107923242	0/2:31,0,24:55:99:.:.:676,768,1748,0,980,909	1/2:0,25,21:46:99:.:.:1956,789,683,958,0,843	0/0:19,0,0:19:57:.:.:0,57,688,57,688,688	0|1:16,9,0:25:99:0|1:107923242_GA_G:330,0,645,378,672,1050:107923242	0/0:30,0,0:30:81:.:.:0,81,1215,81,1215,1215	0/2:12,0,8:20:99:.:.:208,244,675,0,431,407	0/0:31,0,0:31:90:.:.:0,90,1222,90,1222,1222	0/0:24,0,0:24:72:.:.:0,72,896,72,896,896	1/2:1,8,14:23:99:.:.:878,450,486,273,0,248	0/0:34,0,0:34:99:.:.:0,99,1360,99,1360,1360	0|1:14,8,0:22:99:0|1:107923242_GA_G:294,0,553,336,577,913:107923242	1/1:0,49,0:49:99:.:.:2196,148,0,2137,150,2130	1|1:0,60,0:60:99:1|1:107923242_GA_G:2679,181,0,2679,181,2679:107923242	1|1:0,34,0:34:99:1|1:107923242_GA_G:1495,102,0,1495,102,1495:107923242	0|1:21,29,0:50:99:0|1:107923242_GA_G:1154,0,794,1218,881,2099:107923242	0|1:29,18,0:47:99:0|1:107923242_GA_G:669,0,1160,756,1214,1970:107923242	0/0:41,0,0:41:99:.:.:0,99,1359,99,1359,1359	NO
NC_056057.1	107923244	.	C	G	10830.8	.	AC=14;AF=0.280;AN=50;BaseQRankSum=0.286;DP=839;ExcessHet=0.2290;FS=0.542;InbreedingCoeff=0.2063;MLEAC=14;MLEAF=0.280;MQ=60.00;MQRankSum=0.00;QD=26.22;ReadPosRankSum=1.50;SOR=0.643;ANN=G|intron_variant|MODIFIER|CLCN1|CLCN1|transcript|XM_004008136.5|protein_coding|1/22|c.180+537C>G||||||,G|intron_variant|MODIFIER|CLCN1|CLCN1|transcript|XM_027968891.2|protein_coding|1/21|c.180+537C>G||||||	GT:AD:DP:GQ:PGT:PID:PL:PS	0/0:29,0:29:69:.:.:0,69,1035	0/0:16,0:16:45:.:.:0,45,675	0/0:38,0:38:99:.:.:0,99,1485	0|1:22,16:38:99:0|1:107923242_GA_G:585,0,876:107923242	0/0:38,0:38:99:.:.:0,100,1492	0/0:15,0:15:42:.:.:0,42,630	0/0:25,0:25:69:.:.:0,69,1035	0|1:11,10:21:99:0|1:107923242_GA_G:387,0,426:107923242	0/0:50,0:50:99:.:.:0,109,1708	0|1:21,25:46:99:0|1:107923242_GA_G:843,0,683:107923242	0/0:19,0:19:57:.:.:0,57,688	0|1:16,9:25:99:0|1:107923242_GA_G:330,0,645:107923242	0/0:30,0:30:81:.:.:0,81,1215	0/0:20,0:20:60:.:.:0,60,737	0/0:31,0:31:90:.:.:0,90,1222	0/0:24,0:24:72:.:.:0,72,896	0|1:15,8:23:99:0|1:107923242_GA_G:246,0,526:107923242	0/0:34,0:34:99:.:.:0,99,1360	0|1:14,8:22:99:0|1:107923242_GA_G:294,0,553:107923242	1/1:0,47:48:99:.:.:2196,148,0	1|1:0,60:60:99:1|1:107923242_GA_G:2679,181,0:107923242	1|1:0,34:34:99:1|1:107923242_GA_G:1495,102,0:107923242	0|1:21,29:50:99:0|1:107923242_GA_G:1155,0,794:107923242	0|1:29,18:47:99:0|1:107923242_GA_G:669,0,1160:107923242	0/0:41,0:41:99:.:.:0,99,1359	NO
NC_056057.1	107923257	.	T	C	991.82	.	AC=2;AF=0.040;AN=50;BaseQRankSum=0.600;DP=796;ExcessHet=0.0895;FS=1.995;InbreedingCoeff=-0.0417;MLEAC=2;MLEAF=0.040;MQ=60.00;MQRankSum=0.00;QD=14.17;ReadPosRankSum=0.443;SOR=0.425;ANN=C|intron_variant|MODIFIER|CLCN1|CLCN1|transcript|XM_004008136.5|protein_coding|1/22|c.180+550T>C||||||,C|intron_variant|MODIFIER|CLCN1|CLCN1|transcript|XM_027968891.2|protein_coding|1/21|c.180+550T>C||||||	GT:AD:DP:GQ:PL	0/0:22,0:22:60:0,60,900	0/0:19,0:19:57:0,57,661	0/0:38,0:38:99:0,99,1485	0/0:37,0:37:79:0,79,1414	0/0:38,0:38:99:0,100,1492	0/0:17,0:17:51:0,51,608	0/0:22,0:22:60:0,60,772	0/0:24,0:24:30:0,30,788	0/0:50,0:50:99:0,109,1708	0/1:27,22:49:99:645,0,779	0/0:19,0:19:57:0,57,688	0/0:28,0:28:69:0,69,1064	0/0:22,0:22:60:0,60,900	0/0:22,0:22:57:0,57,855	0/0:31,0:31:84:0,84,1260	0/0:25,0:25:75:0,75,926	0/1:9,12:21:99:370,0,316	0/0:34,0:34:99:0,99,1360	0/0:21,0:21:51:0,51,765	0/0:48,0:48:99:0,113,1799	0/0:50,0:50:99:0,113,1800	0/0:31,0:31:90:0,90,1061	0/0:42,0:42:99:0,102,1639	0/0:45,0:45:99:0,115,1750	0/0:41,0:41:99:0,99,1359	NO
NC_056057.1	107923276	.	G	A	1086.82	.	AC=2;AF=0.040;AN=50;BaseQRankSum=-2.680e-01;DP=792;ExcessHet=0.0895;FS=0.889;InbreedingCoeff=-0.0417;MLEAC=2;MLEAF=0.040;MQ=60.00;MQRankSum=0.00;QD=15.53;ReadPosRankSum=-1.100e-02;SOR=0.582;ANN=A|intron_variant|MODIFIER|CLCN1|CLCN1|transcript|XM_004008136.5|protein_coding|1/22|c.180+569G>A||||||,A|intron_variant|MODIFIER|CLCN1|CLCN1|transcript|XM_027968891.2|protein_coding|1/21|c.180+569G>A||||||	GT:AD:DP:GQ:PL	0/0:22,0:22:60:0,60,900	0/0:22,0:22:63:0,63,744	0/0:30,0:30:87:0,87,1305	0/0:34,0:34:60:0,60,1261	0/0:38,0:38:99:0,105,1575	0/0:19,0:19:57:0,57,631	0/0:23,0:23:57:0,57,855	0/0:24,0:24:30:0,30,812	0/0:50,0:50:99:0,109,1708	0/1:24,22:46:99:666,0,709	0/0:19,0:19:42:0,42,630	0/0:27,0:27:66:0,66,1044	0/0:22,0:22:60:0,60,900	0/0:18,0:18:51:0,51,765	0/0:26,0:26:72:0,72,1080	0/0:32,0:32:90:0,90,1142	0/1:10,14:24:99:444,0,349	0/0:37,0:37:96:0,96,1340	0/0:20,0:20:45:0,45,698	0/0:48,0:48:99:0,113,1799	0/0:50,0:50:99:0,113,1800	0/0:31,0:31:90:0,90,1061	0/0:42,0:42:99:0,102,1639	0/0:45,0:45:99:0,115,1750	0/0:41,0:41:99:0,99,1359	NO
NC_056057.1	107923305	.	G	C	394.35	.	AC=1;AF=0.020;AN=50;BaseQRankSum=0.328;DP=792;ExcessHet=0.0000;FS=6.923;InbreedingCoeff=-0.0204;MLEAC=1;MLEAF=0.020;MQ=60.00;MQRankSum=0.00;QD=17.92;ReadPosRankSum=-8.020e-01;SOR=0.369;ANN=C|intron_variant|MODIFIER|CLCN1|CLCN1|transcript|XM_004008136.5|protein_coding|1/22|c.180+598G>C||||||,C|intron_variant|MODIFIER|CLCN1|CLCN1|transcript|XM_027968891.2|protein_coding|1/21|c.180+598G>C||||||	GT:AD:DP:GQ:PL	0/0:20,0:20:60:0,60,803	0/0:20,0:20:60:0,60,707	0/0:30,0:30:90:0,90,1185	0/0:42,0:42:99:0,103,1541	0/0:38,0:38:99:0,105,1575	0/0:19,0:19:57:0,57,645	0/0:19,0:19:57:0,57,691	0/0:22,0:22:63:0,63,754	0/0:50,0:50:99:0,109,1708	0/0:44,0:44:99:0,101,1610	0/0:16,0:16:42:0,42,630	0/0:30,0:30:81:0,81,1215	0/0:23,0:23:57:0,57,855	0/1:9,13:22:99:409,0,239	0/0:25,0:25:72:0,72,972	0/0:31,0:31:90:0,90,1350	0/0:24,0:24:60:0,60,900	0/0:33,0:33:90:0,90,1350	0/0:24,0:24:72:0,72,934	0/0:48,0:48:99:0,113,1799	0/0:50,0:50:99:0,113,1800	0/0:33,0:33:82:0,82,1002	0/0:42,0:42:99:0,102,1639	0/0:45,0:45:99:0,115,1750	0/0:41,0:41:99:0,99,1359	NO
NC_056057.1	107923333	.	A	G	12662.4	.	AC=20;AF=0.400;AN=50;BaseQRankSum=0.388;DP=812;ExcessHet=0.3892;FS=1.176;InbreedingCoeff=0.1339;MLEAC=19;MLEAF=0.380;MQ=60.00;MQRankSum=0.00;QD=24.44;ReadPosRankSum=-1.160e-01;SOR=0.597;ANN=G|intron_variant|MODIFIER|CLCN1|CLCN1|transcript|XM_004008136.5|protein_coding|1/22|c.180+626A>G||||||,G|intron_variant|MODIFIER|CLCN1|CLCN1|transcript|XM_027968891.2|protein_coding|1/21|c.180+626A>G||||||	GT:AD:DP:GQ:PL	0/0:19,0:19:57:0,57,748	0/0:21,0:21:60:0,60,900	0/0:36,0:36:99:0,99,1485	0/1:24,15:39:99:479,0,846	0/0:38,0:38:99:0,105,1575	0/1:7,10:17:99:264,0,210	0/1:11,6:17:99:166,0,313	0/1:11,15:26:99:480,0,347	0/1:23,24:47:99:801,0,716	1/1:0,47:47:99:1878,141,0	0/0:18,0:18:51:0,51,765	0/1:24,10:34:99:315,0,808	0/0:17,0:17:51:0,51,638	0/1:8,15:23:99:511,0,231	0/0:22,0:22:57:0,57,855	0/0:27,0:27:75:0,75,1060	1/1:1,14:15:3:509,3,0	0/0:36,0:36:87:0,87,1305	0/1:15,9:24:99:236,0,496	1/1:0,53:53:99:2175,158,0	1/1:0,53:53:99:2254,159,0	1/1:0,28:28:84:1026,84,0	0/1:25,25:50:99:869,0,871	0/1:25,20:45:99:729,0,792	0/0:41,0:41:99:0,99,1359	NO
NC_056057.1	107923346	.	C	T	988.82	.	AC=2;AF=0.040;AN=50;BaseQRankSum=-1.336e+00;DP=737;ExcessHet=0.0895;FS=0.000;InbreedingCoeff=-0.0417;MLEAC=2;MLEAF=0.040;MQ=60.00;MQRankSum=0.00;QD=15.95;ReadPosRankSum=0.818;SOR=0.693;ANN=T|intron_variant|MODIFIER|CLCN1|CLCN1|transcript|XM_004008136.5|protein_coding|1/22|c.180+639C>T||||||,T|intron_variant|MODIFIER|CLCN1|CLCN1|transcript|XM_027968891.2|protein_coding|1/21|c.180+639C>T||||||	GT:AD:DP:GQ:PL	0/0:21,0:21:60:0,60,822	0/0:20,0:20:57:0,57,855	0/0:32,0:32:81:0,81,1215	0/0:37,0:37:99:0,101,1511	0/0:38,0:38:99:0,105,1575	0/0:15,0:15:45:0,45,498	0/0:18,0:18:54:0,54,623	0/0:25,0:25:63:0,63,945	0/0:36,0:36:99:0,99,1370	0/1:21,20:41:99:640,0,709	0/0:18,0:18:45:0,45,675	0/0:32,0:32:90:0,90,1350	0/0:18,0:18:45:0,45,675	0/0:21,0:21:60:0,60,900	0/0:19,0:19:42:0,42,712	0/0:27,0:27:72:0,72,1080	0/1:9,12:21:99:372,0,311	0/0:31,0:31:90:0,90,1350	0/0:24,0:24:69:0,69,1035	0/0:40,0:40:99:0,99,1485	0/0:52,0:52:99:0,120,1800	0/0:26,0:26:72:0,72,1080	0/0:41,0:41:99:0,107,1761	0/0:37,0:37:99:0,99,1485	0/0:41,0:41:99:0,99,1359	NO
NC_056057.1	107923379	.	G	C	1162.82	.	AC=2;AF=0.040;AN=50;BaseQRankSum=0.518;DP=722;ExcessHet=0.0895;FS=0.000;InbreedingCoeff=-0.0417;MLEAC=2;MLEAF=0.040;MQ=60.00;MQRankSum=0.00;QD=18.76;ReadPosRankSum=-1.161e+00;SOR=0.787;ANN=C|intron_variant|MODIFIER|CLCN1|CLCN1|transcript|XM_004008136.5|protein_coding|1/22|c.180+672G>C||||||,C|intron_variant|MODIFIER|CLCN1|CLCN1|transcript|XM_027968891.2|protein_coding|1/21|c.180+672G>C||||||	GT:AD:DP:GQ:PL	0/0:23,0:23:27:0,27,831	0/0:22,0:22:51:0,51,828	0/0:34,0:34:93:0,93,1395	0/0:36,0:36:99:0,99,1485	0/0:38,0:38:99:0,105,1575	0/0:15,0:15:45:0,45,478	0/0:18,0:18:45:0,45,675	0/0:20,0:20:60:0,60,797	0/0:36,0:36:99:0,99,1370	0/1:20,22:42:99:757,0,684	0/0:19,0:19:57:0,57,733	0/0:32,0:32:90:0,90,1350	0/0:18,0:18:51:0,51,765	0/0:18,0:18:54:0,54,740	0/0:17,0:17:48:0,48,720	0/0:31,0:31:90:0,90,1350	0/1:8,12:20:99:429,0,274	0/0:28,0:28:81:0,81,1215	0/0:21,0:21:63:0,63,809	0/0:40,0:40:99:0,99,1485	0/0:52,0:52:99:0,120,1800	0/0:24,0:24:72:0,72,892	0/0:41,0:41:99:0,107,1761	0/0:35,0:35:99:0,102,1386	0/0:40,0:40:99:0,111,1363	NO
NC_056057.1	107923390	.	C	T	8910.8	.	AC=14;AF=0.280;AN=50;BaseQRankSum=-2.800e-01;DP=755;ExcessHet=0.2290;FS=5.349;InbreedingCoeff=0.2063;MLEAC=14;MLEAF=0.280;MQ=60.00;MQRankSum=0.00;QD=23.14;ReadPosRankSum=0.979;SOR=0.919;ANN=T|intron_variant|MODIFIER|CLCN1|CLCN1|transcript|XM_004008136.5|protein_coding|1/22|c.180+683C>T||||||,T|intron_variant|MODIFIER|CLCN1|CLCN1|transcript|XM_027968891.2|protein_coding|1/21|c.180+683C>T||||||	GT:AD:DP:GQ:PL	0/0:20,0:20:57:0,57,855	0/0:21,0:21:60:0,60,815	0/0:35,0:35:99:0,99,1485	0/1:18,17:35:99:628,0,672	0/0:38,0:38:99:0,105,1575	0/0:17,0:17:39:0,39,585	0/0:17,0:17:45:0,45,675	0/1:8,14:22:99:450,0,268	0/0:36,0:36:99:0,99,1370	0/1:22,23:45:99:739,0,753	0/0:20,0:20:60:0,60,739	0/1:23,8:31:99:241,0,799	0/0:19,0:19:57:0,57,733	0/0:20,0:20:57:0,57,855	0/0:17,0:17:51:0,51,650	0/0:29,0:29:81:0,81,1215	0/1:13,7:20:99:232,0,483	0/0:27,0:27:71:0,71,1067	0/1:13,8:21:99:237,0,446	1/1:0,39:39:99:1587,116,0	1/1:0,56:56:99:2408,169,0	1/1:0,29:29:87:1089,87,0	0/1:23,24:47:99:830,0,779	0/1:23,17:40:99:518,0,897	0/0:41,0:41:99:0,108,1393	NO
NC_056057.1	107923626	.	C	T	1042.71	.	AC=3;AF=0.060;AN=50;BaseQRankSum=0.147;DP=704;ExcessHet=0.2744;FS=6.274;InbreedingCoeff=-0.0639;MLEAC=3;MLEAF=0.060;MQ=60.00;MQRankSum=0.00;QD=14.90;ReadPosRankSum=0.067;SOR=0.473;ANN=T|intron_variant|MODIFIER|CLCN1|CLCN1|transcript|XM_004008136.5|protein_coding|1/22|c.180+919C>T||||||,T|intron_variant|MODIFIER|CLCN1|CLCN1|transcript|XM_027968891.2|protein_coding|1/21|c.180+919C>T||||||	GT:AD:DP:GQ:PL	0/0:26,0:26:47:0,47,960	0/0:23,0:23:38:0,38,712	0/0:21,0:21:60:0,60,900	0/0:37,0:37:99:0,99,1323	0/0:37,0:37:95:0,95,1427	0/1:6,7:13:99:202,0,160	0/1:12,10:22:99:238,0,289	0/0:24,0:24:56:0,56,832	0/1:14,21:35:99:632,0,409	0/0:34,0:34:99:0,101,1192	0/0:20,0:20:29:0,29,599	0/0:31,0:31:62:0,62,1063	0/0:27,0:27:51:0,51,849	0/0:22,0:22:50:0,50,773	0/0:25,0:25:69:0,69,1035	0/0:20,0:20:54:0,54,810	0/0:22,0:22:60:0,60,900	0/0:24,0:24:71:0,71,938	0/0:24,0:24:72:0,72,871	0/0:49,0:49:99:0,107,1617	0/0:34,0:34:99:0,99,1271	0/0:31,0:31:50:0,50,1147	0/0:32,0:32:63:0,63,1212	0/0:27,0:27:81:0,81,1083	0/0:39,0:39:99:0,105,1414	NO
NC_056057.1	107923696	.	G	GA	594.31	.	AC=1;AF=0.020;AN=50;BaseQRankSum=0.418;DP=633;ExcessHet=0.0000;FS=9.061;InbreedingCoeff=-0.0205;MLEAC=1;MLEAF=0.020;MQ=60.00;MQRankSum=0.00;QD=22.01;ReadPosRankSum=2.15;SOR=0.086;ANN=GA|intron_variant|MODIFIER|CLCN1|CLCN1|transcript|XM_004008136.5|protein_coding|1/22|c.180+989_180+990insA||||||,GA|intron_variant|MODIFIER|CLCN1|CLCN1|transcript|XM_027968891.2|protein_coding|1/21|c.180+989_180+990i…	GT:AD:DP:GQ:PL	0/0:22,0:22:60:0,60,900	0/0:22,0:22:60:0,60,900	0/0:18,0:18:45:0,45,675	0/0:30,0:30:81:0,81,1174	0/0:30,0:30:81:0,81,1215	0/0:15,0:15:42:0,42,630	0/0:11,0:11:27:0,27,405	0/0:24,0:24:66:0,66,990	0/0:38,0:38:99:0,102,1530	0/0:25,0:25:72:0,72,1080	0/0:18,0:18:54:0,54,631	0/0:25,0:25:63:0,63,945	0/0:23,0:23:60:0,60,900	0/1:11,16:27:99:609,0,370	0/0:13,0:13:39:0,39,505	0/0:14,0:14:42:0,42,522	0/0:16,0:16:48:0,48,574	0/0:28,0:28:81:0,81,1215	0/0:30,0:30:75:0,75,1019	0/0:48,0:48:99:0,120,1800	0/0:31,0:31:93:0,93,1263	0/0:19,0:19:51:0,51,765	0/0:33,0:33:90:0,90,1350	0/0:24,0:24:35:0,35,748	0/0:49,0:49:89:0,89,1567	NO
NC_056057.1	107923698	.	G	A	548.82	.	AC=2;AF=0.040;AN=50;BaseQRankSum=1.69;DP=640;ExcessHet=0.0895;FS=13.111;InbreedingCoeff=-0.0418;MLEAC=2;MLEAF=0.040;MQ=60.00;MQRankSum=0.00;QD=14.44;ReadPosRankSum=-2.450e-01;SOR=1.891;ANN=A|intron_variant|MODIFIER|CLCN1|CLCN1|transcript|XM_004008136.5|protein_coding|1/22|c.180+991G>A||||||,A|intron_variant|MODIFIER|CLCN1|CLCN1|transcript|XM_027968891.2|protein_coding|1/21|c.180+991G>A||||||	GT:AD:DP:GQ:PL	0/0:21,0:21:60:0,60,900	0/0:22,0:22:57:0,57,855	0/0:17,0:17:45:0,45,675	0/0:32,0:32:87:0,87,1305	0/0:30,0:30:78:0,78,1170	0/0:16,0:16:45:0,45,675	0/0:11,0:11:24:0,24,360	0/0:25,0:25:63:0,63,945	0/0:39,0:39:99:0,102,1530	0/1:13,12:25:99:331,0,409	0/0:18,0:18:54:0,54,633	0/0:24,0:24:63:0,63,945	0/0:22,0:22:63:0,63,945	0/0:30,0:30:78:0,78,1170	0/0:14,0:14:36:0,36,540	0/0:24,0:24:72:0,72,790	0/1:6,7:13:99:241,0,160	0/0:27,0:27:80:0,80,834	0/0:29,0:29:72:0,72,1014	0/0:48,0:48:99:0,120,1800	0/0:31,0:31:83:0,83,1260	0/0:18,0:18:48:0,48,720	0/0:32,0:32:84:0,84,1260	0/0:24,0:24:60:0,60,900	0/0:45,0:45:99:0,120,1800	NO
NC_056057.1	107923823	.	T	TG	640.83	.	AC=2;AF=0.040;AN=50;BaseQRankSum=0.802;DP=601;ExcessHet=0.0895;FS=3.261;InbreedingCoeff=-0.0435;MLEAC=2;MLEAF=0.040;MQ=60.00;MQRankSum=0.00;QD=19.42;ReadPosRankSum=1.98;SOR=1.342;ANN=TG|intron_variant|MODIFIER|CLCN1|CLCN1|transcript|XM_004008136.5|protein_coding|1/22|c.180+1120dupG||||||INFO_REALIGN_3_PRIME,TG|intron_variant|MODIFIER|CLCN1|CLCN1|transcript|XM_027968891.2|protein_coding|1/21|c.180…	GT:AD:DP:GQ:PGT:PID:PL:PS	0/0:20,0:20:60:.:.:0,60,777	0/0:24,0:24:66:.:.:0,66,990	0/0:11,0:11:16:.:.:0,16,399	0/0:35,0:35:91:.:.:0,91,1154	0/0:22,0:22:42:.:.:0,42,818	0/0:18,0:18:48:.:.:0,48,720	0/0:21,0:21:60:.:.:0,60,679	0/0:23,0:23:63:.:.:0,63,820	0/0:39,0:39:43:.:.:0,43,1081	0|1:7,7:14:99:0|1:107923823_T_TG:222,0,227:107923823	0/0:23,0:23:69:.:.:0,69,854	0/0:23,0:23:60:.:.:0,60,876	0/0:19,0:19:12:.:.:0,12,627	0/0:30,0:30:74:.:.:0,74,1097	0/0:21,0:21:57:.:.:0,57,855	0/0:28,0:28:81:.:.:0,81,1215	0|1:6,13:19:99:0|1:107923823_T_TG:442,0,174:107923823	0/0:22,0:22:62:.:.:0,62,893	0/0:25,0:25:72:.:.:0,72,976	0/0:32,0:32:79:.:.:0,79,1159	0/0:28,0:28:81:.:.:0,81,1215	0/0:25,0:25:72:.:.:0,72,961	0/0:23,0:23:60:.:.:0,60,848	0/0:14,0:14:42:.:.:0,42,578	0/0:38,0:38:44:.:.:0,44,1228	NO
NC_056057.1	107923839	.	T	C	10505.9	.	AC=25;AF=0.500;AN=50;BaseQRankSum=1.17;DP=575;ExcessHet=0.6186;FS=0.578;InbreedingCoeff=0.1187;MLEAC=25;MLEAF=0.500;MQ=60.00;MQRankSum=0.00;QD=26.07;ReadPosRankSum=0.388;SOR=0.800;ANN=C|intron_variant|MODIFIER|CLCN1|CLCN1|transcript|XM_004008136.5|protein_coding|1/22|c.180+1132T>C||||||,C|intron_variant|MODIFIER|CLCN1|CLCN1|transcript|XM_027968891.2|protein_coding|1/21|c.180+1132T>C||||||	GT:AD:DP:GQ:PGT:PID:PL:PS	0/0:23,0:23:54:.:.:0,54,904	0/0:23,0:23:54:.:.:0,54,777	0/0:7,0:7:18:.:.:0,18,270	0/1:12,11:23:99:.:.:392,0,359	1/1:0,20:20:60:.:.:844,60,0	0/1:5,11:16:99:.:.:378,0,129	1/1:0,23:23:69:.:.:756,69,0	0/1:9,15:24:99:.:.:476,0,270	0/1:15,15:30:99:.:.:492,0,398	1|1:0,15:15:45:1|1:107923823_T_TG:639,45,0:107923823	0/0:25,0:25:72:.:.:0,72,888	0/1:9,11:20:99:.:.:365,0,292	0/0:18,0:18:38:.:.:0,38,642	0/1:18,11:29:99:.:.:327,0,555	0/0:22,0:22:60:.:.:0,60,900	0/1:11,19:30:99:.:.:669,0,311	1|1:0,20:20:60:1|1:107923823_T_TG:826,60,0:107923823	0/1:10,11:21:99:.:.:396,0,354	0/1:20,8:28:99:.:.:250,0,617	1/1:0,29:29:86:.:.:1146,86,0	1/1:0,24:24:72:.:.:1047,72,0	1/1:0,23:23:69:.:.:885,69,0	0/1:6,11:17:99:.:.:392,0,134	0/1:5,6:11:99:.:.:229,0,139	0/0:42,0:42:99:.:.:0,100,1442	NO
NC_056057.1	107923920	.	T	C	741.95	.	AC=2;AF=0.040;AN=50;BaseQRankSum=1.43;DP=579;ExcessHet=0.0895;FS=1.342;InbreedingCoeff=-0.0462;MLEAC=2;MLEAF=0.040;MQ=60.00;MQRankSum=0.00;QD=20.05;ReadPosRankSum=0.605;SOR=1.162;ANN=C|intron_variant|MODIFIER|CLCN1|CLCN1|transcript|XM_004008136.5|protein_coding|1/22|c.180+1213T>C||||||,C|intron_variant|MODIFIER|CLCN1|CLCN1|transcript|XM_027968891.2|protein_coding|1/21|c.180+1213T>C||||||	GT:AD:DP:GQ:PL	0/0:21,0:21:60:0,60,853	0/0:27,0:27:81:0,81,937	0/0:6,0:6:18:0,18,228	0/0:37,0:37:61:0,61,973	0/0:6,0:6:12:0,12,180	0/0:18,0:18:51:0,51,765	0/0:22,0:22:60:0,60,756	0/0:16,0:16:48:0,48,606	0/0:44,0:44:9:0,9,935	0/1:9,12:21:99:395,0,230	0/0:31,0:31:84:0,84,1260	0/0:22,0:22:24:0,24,811	0/0:25,0:25:75:0,75,950	0/0:34,0:34:99:0,99,1308	0/0:24,0:24:72:0,72,922	0/0:33,0:33:90:0,90,1350	0/1:6,10:16:99:370,0,202	0/0:21,0:21:60:0,60,831	0/0:20,0:20:54:0,54,810	0/0:39,0:39:80:0,80,1181	0/0:8,0:8:24:0,24,274	0/0:26,0:26:75:0,75,861	0/0:8,0:8:24:0,24,276	0/0:7,0:7:21:0,21,270	0/0:44,0:44:99:0,100,1614	NO
NC_056057.1	107923967	.	C	T	677.98	.	AC=2;AF=0.040;AN=50;BaseQRankSum=-5.790e-01;DP=588;ExcessHet=0.0895;FS=1.293;InbreedingCoeff=-0.0471;MLEAC=2;MLEAF=0.040;MQ=60.00;MQRankSum=0.00;QD=17.84;ReadPosRankSum=1.04;SOR=1.022;ANN=T|intron_variant|MODIFIER|CLCN1|CLCN1|transcript|XM_004008136.5|protein_coding|1/22|c.180+1260C>T||||||,T|intron_variant|MODIFIER|CLCN1|CLCN1|transcript|XM_027968891.2|protein_coding|1/21|c.180+1260C>T||||||	GT:AD:DP:GQ:PL	0/0:26,0:26:75:0,75,1036	0/0:29,0:29:81:0,81,1083	0/0:4,0:4:12:0,12,155	0/0:42,0:42:99:0,102,1655	0/0:7,0:7:21:0,21,246	0/0:21,0:21:60:0,60,763	0/0:21,0:21:60:0,60,749	0/0:16,0:16:39:0,39,585	0/0:41,0:41:99:0,108,1462	0/1:9,13:22:99:385,0,311	0/0:35,0:35:99:0,99,1450	0/0:25,0:25:33:0,33,927	0/0:29,0:29:84:0,84,1105	0/0:34,0:34:99:0,99,1308	0/0:22,0:22:66:0,66,885	0/0:29,0:29:81:0,81,1097	0/1:7,9:16:99:316,0,244	0/0:21,0:21:60:0,60,831	0/0:20,0:20:60:0,60,785	0/0:39,0:39:88:0,88,1407	0/0:7,0:7:21:0,21,248	0/0:27,0:27:65:0,65,974	0/0:5,0:5:9:0,9,135	0/0:4,0:4:12:0,12,106	0/0:44,0:44:99:0,100,1614	NO
NC_056057.1	107923986	.	G	A	3360.63	.	AC=8;AF=0.160;AN=50;BaseQRankSum=0.298;DP=622;ExcessHet=0.0173;FS=6.934;InbreedingCoeff=0.3834;MLEAC=8;MLEAF=0.160;MQ=60.00;MQRankSum=0.00;QD=21.27;ReadPosRankSum=-2.550e-01;SOR=0.366;ANN=A|intron_variant|MODIFIER|CLCN1|CLCN1|transcript|XM_004008136.5|protein_coding|1/22|c.180+1279G>A||||||,A|intron_variant|MODIFIER|CLCN1|CLCN1|transcript|XM_027968891.2|protein_coding|1/21|c.180+1279G>A||||||	GT:AD:DP:GQ:PGT:PID:PL:PS	0/0:28,0:28:81:.:.:0,81,1011	0/0:28,0:28:69:.:.:0,69,972	0/0:4,0:4:12:.:.:0,12,140	0/0:46,0:46:99:.:.:0,109,1580	1|1:0,6:6:18:1|1:107923986_G_A:252,18,0:107923986	0|1:16,9:25:99:0|1:107923986_G_A:323,0,621:107923986	1|1:0,23:23:69:1|1:107923986_G_A:991,69,0:107923986	0/0:13,0:13:39:.:.:0,39,505	0|1:15,21:36:99:0|1:107923986_G_A:783,0,548:107923986	0/0:24,0:24:72:.:.:0,72,936	0/0:34,0:34:99:.:.:0,99,1294	0/0:30,0:30:90:.:.:0,90,1075	0/0:32,0:32:93:.:.:0,93,1244	0/0:34,0:34:90:.:.:0,90,1350	0/0:27,0:27:72:.:.:0,72,1080	0|1:15,21:36:99:0|1:107923986_G_A:824,0,543:107923986	0/0:19,0:19:51:.:.:0,51,765	0|1:24,8:32:99:0|1:107923986_G_A:240,0,940:107923986	0/0:22,0:22:54:.:.:0,54,810	0/0:38,0:38:99:.:.:0,100,1445	0/0:5,0:5:15:.:.:0,15,182	0/0:26,0:26:69:.:.:0,69,1035	0/0:4,0:4:12:.:.:0,12,146	0/0:5,0:5:12:.:.:0,12,180	0/0:44,0:44:99:.:.:0,100,1614	NO
NC_056057.1	107924008	.	T	A	4673.86	.	AC=11;AF=0.220;AN=50;BaseQRankSum=1.22;DP=623;ExcessHet=0.3203;FS=1.016;InbreedingCoeff=0.1049;MLEAC=12;MLEAF=0.240;MQ=60.00;MQRankSum=0.00;QD=20.15;ReadPosRankSum=-3.800e-02;SOR=0.616;ANN=A|intron_variant|MODIFIER|CLCN1|CLCN1|transcript|XM_004008136.5|protein_coding|1/22|c.180+1301T>A||||||,A|intron_variant|MODIFIER|CLCN1|CLCN1|transcript|XM_027968891.2|protein_coding|1/21|c.180+1301T>A||||||	GT:AD:DP:GQ:PGT:PID:PL:PS	0/0:26,0:26:75:.:.:0,75,1036	0/0:27,0:27:72:.:.:0,72,1040	0/0:5,0:5:0:.:.:0,0,147	0/0:48,0:48:99:.:.:0,113,1509	1|1:0,6:6:18:1|1:107923986_G_A:270,18,0:107923986	0|1:15,8:23:99:0|1:107923986_G_A:271,0,603:107923986	1|1:0,23:23:69:1|1:107923986_G_A:974,69,0:107923986	0/0:19,0:19:54:.:.:0,54,810	0|1:18,18:36:99:0|1:107923986_G_A:689,0,601:107923986	0/1:12,18:30:99:.:.:573,0,386	0/0:31,0:31:81:.:.:0,81,1211	0/0:28,0:28:81:.:.:0,81,1039	0/0:32,0:32:90:.:.:0,90,1337	0/1:15,14:29:99:.:.:451,0,539	0/0:29,0:29:75:.:.:0,75,1125	0|1:14,21:35:99:0|1:107923986_G_A:826,0,521:107923986	0/1:9,11:20:99:.:.:399,0,292	0|1:22,8:30:99:0|1:107923986_G_A:263,0,896:107923986	0/0:18,0:18:54:.:.:0,54,679	0/0:38,0:38:52:.:.:0,52,1115	0/0:5,0:5:0:.:.:0,0,139	0/0:29,0:29:81:.:.:0,81,1215	0/0:2,0:2:6:.:.:0,6,90	0/0:6,0:6:12:.:.:0,12,180	0/0:44,0:44:99:.:.:0,100,1614	NO
NC_056057.1	107924056	.	C	T	1273.78	.	AC=3;AF=0.060;AN=50;BaseQRankSum=-2.590e-01;DP=647;ExcessHet=0.2744;FS=5.752;InbreedingCoeff=-0.0654;MLEAC=3;MLEAF=0.060;MQ=60.00;MQRankSum=0.00;QD=15.73;ReadPosRankSum=-8.240e-01;SOR=1.020;ANN=T|intron_variant|MODIFIER|CLCN1|CLCN1|transcript|XM_004008136.5|protein_coding|1/22|c.180+1349C>T||||||,T|intron_variant|MODIFIER|CLCN1|CLCN1|transcript|XM_027968891.2|protein_coding|1/21|c.180+1349C>T||||…	GT:AD:DP:GQ:PGT:PID:PL:PS	0/0:33,0:33:99:.:.:0,99,1194	0/0:29,0:29:75:.:.:0,75,1094	0/0:5,0:5:12:.:.:0,12,180	0/0:44,0:44:99:.:.:0,120,1800	0/0:15,0:15:45:.:.:0,45,578	0|1:16,9:25:99:0|1:107924056_C_T:306,0,638:107924056	0/1:13,10:23:99:.:.:315,0,362	0/0:20,0:20:60:.:.:0,60,722	0|1:15,18:33:99:0|1:107924056_C_T:682,0,568:107924056	0/0:34,0:34:99:.:.:0,99,1485	0/0:23,0:23:53:.:.:0,53,810	0/0:32,0:32:81:.:.:0,81,1215	0/0:29,0:29:78:.:.:0,78,1170	0/0:32,0:32:90:.:.:0,90,1350	0/0:31,0:31:90:.:.:0,90,1174	0/0:31,0:31:90:.:.:0,90,1188	0/0:19,0:19:57:.:.:0,57,748	0/0:32,0:32:90:.:.:0,90,1350	0/0:20,0:20:60:.:.:0,60,801	0/0:39,0:39:99:.:.:0,100,1467	0/0:12,0:12:33:.:.:0,33,495	0/0:25,0:25:72:.:.:0,72,916	0/0:7,0:7:21:.:.:0,21,274	0/0:9,0:9:27:.:.:0,27,366	0/0:44,0:44:99:.:.:0,100,1614	NO
NC_056057.1	107924076	.	A	G	9592.72	.	AC=21;AF=0.420;AN=50;BaseQRankSum=-1.920e-01;DP=694;ExcessHet=2.4280;FS=3.342;InbreedingCoeff=-0.0674;MLEAC=21;MLEAF=0.420;MQ=60.00;MQRankSum=0.00;QD=21.70;ReadPosRankSum=-1.290e-01;SOR=0.927;ANN=G|intron_variant|MODIFIER|CLCN1|CLCN1|transcript|XM_004008136.5|protein_coding|1/22|c.180+1369A>G||||||,G|intron_variant|MODIFIER|CLCN1|CLCN1|transcript|XM_027968891.2|protein_coding|1/21|c.180+1369A>G||…	GT:AD:DP:GQ:PGT:PID:PL:PS	0/0:35,0:35:55:.:.:0,55,1114	0/0:30,0:30:81:.:.:0,81,1215	0/0:11,0:11:33:.:.:0,33,478	0/1:20,18:38:99:.:.:631,0,497	0/1:8,15:23:99:.:.:594,0,288	0|1:18,14:32:99:0|1:107924056_C_T:530,0,714:107924056	1/1:0,26:26:78:.:.:1007,78,0	0/1:11,13:24:99:.:.:369,0,353	0|1:14,17:31:99:0|1:107924056_C_T:672,0,537:107924056	0/1:25,14:39:99:.:.:401,0,803	0/0:24,0:24:60:.:.:0,60,910	0/1:16,14:30:99:.:.:426,0,530	0/0:30,0:30:81:.:.:0,81,1215	0/0:34,0:34:60:.:.:0,60,1230	0/0:33,0:33:99:.:.:0,99,1230	0/1:11,24:35:99:.:.:794,0,355	0/1:10,11:21:99:.:.:362,0,343	0/1:23,11:34:99:.:.:291,0,757	0/1:11,9:20:99:.:.:270,0,373	1/1:0,30:30:90:.:.:1243,90,0	1/1:0,13:13:39:.:.:585,39,0	1/1:0,24:24:72:.:.:1024,72,0	0/1:4,4:8:99:.:.:134,0,134	0/1:6,8:14:99:.:.:277,0,225	0/0:44,0:44:99:.:.:0,100,1614	NO
NC_056057.1	107924096	.	T	A	1486.24	.	AC=4;AF=0.080;AN=50;BaseQRankSum=0.557;DP=697;ExcessHet=0.5608;FS=1.576;InbreedingCoeff=-0.0870;MLEAC=4;MLEAF=0.080;MQ=60.00;MQRankSum=0.00;QD=13.39;ReadPosRankSum=0.508;SOR=0.889;ANN=A|intron_variant|MODIFIER|CLCN1|CLCN1|transcript|XM_004008136.5|protein_coding|1/22|c.180+1389T>A||||||,A|intron_variant|MODIFIER|CLCN1|CLCN1|transcript|XM_027968891.2|protein_coding|1/21|c.180+1389T>A||||||	GT:AD:DP:GQ:PGT:PID:PL:PS	0/0:37,0:37:96:.:.:0,96,1292	0/0:24,0:24:66:.:.:0,66,990	0/0:18,0:18:54:.:.:0,54,733	0/0:39,0:39:92:.:.:0,92,1346	0/1:17,7:24:99:.:.:218,0,693	0|1:21,14:35:99:0|1:107924056_C_T:525,0,814:107924056	0/1:15,10:25:99:.:.:277,0,484	0/0:23,0:23:63:.:.:0,63,834	0|1:14,13:27:99:0|1:107924056_C_T:500,0,549:107924056	0/0:38,0:38:99:.:.:0,108,1404	0/0:24,0:24:63:.:.:0,63,945	0/0:28,0:28:81:.:.:0,81,1215	0/0:28,0:28:81:.:.:0,81,1215	0/0:32,0:32:90:.:.:0,90,1350	0/0:36,0:36:99:.:.:0,99,1281	0/0:34,0:34:99:.:.:0,99,1302	0/0:20,0:20:57:.:.:0,57,855	0/0:37,0:37:99:.:.:0,99,1324	0/0:18,0:18:54:.:.:0,54,672	0/0:32,0:32:90:.:.:0,90,1350	0/0:16,0:16:48:.:.:0,48,715	0/0:26,0:26:72:.:.:0,72,1080	0/0:11,0:11:33:.:.:0,33,410	0/0:20,0:20:60:.:.:0,60,767	0/0:44,0:44:99:.:.:0,100,1614	NO
NC_056057.1	107924116	.	C	A	11802.7	.	AC=23;AF=0.460;AN=50;BaseQRankSum=-3.300e-01;DP=756;ExcessHet=0.6471;FS=0.571;InbreedingCoeff=0.1143;MLEAC=23;MLEAF=0.460;MQ=60.00;MQRankSum=0.00;QD=24.24;ReadPosRankSum=0.231;SOR=0.806;ANN=A|intron_variant|MODIFIER|CLCN1|CLCN1|transcript|XM_004008136.5|protein_coding|1/22|c.180+1409C>A||||||,A|intron_variant|MODIFIER|CLCN1|CLCN1|transcript|XM_027968891.2|protein_coding|1/21|c.180+1409C>A||||||	GT:AD:DP:GQ:PGT:PID:PL:PS	0/0:37,0:37:69:.:.:0,69,1302	0/0:29,0:29:84:.:.:0,84,1260	0/0:21,0:21:63:.:.:0,63,919	0/1:16,18:34:99:.:.:518,0,496	0/1:7,18:25:99:.:.:723,0,240	0|1:20,13:33:99:0|1:107924056_C_T:486,0,748:107924056	1/1:0,23:23:69:.:.:918,69,0	0/1:16,10:26:99:.:.:274,0,445	0|1:12,14:26:99:0|1:107924056_C_T:533,0,458:107924056	1/1:0,46:46:99:.:.:1637,138,0	0/0:24,0:24:72:.:.:0,72,942	0/1:15,13:28:99:.:.:425,0,496	0/0:31,0:31:90:.:.:0,90,1350	0/0:37,0:37:71:.:.:0,71,1296	0/0:33,0:33:93:.:.:0,93,1395	0/1:15,21:36:99:.:.:677,0,507	1/1:0,21:21:63:.:.:843,63,0	0/1:24,17:41:99:.:.:416,0,808	0/1:11,7:18:99:.:.:238,0,333	1/1:0,33:33:98:.:.:1186,98,0	1/1:0,20:20:60:.:.:900,60,0	1/1:0,34:34:99:.:.:1303,102,0	0/1:9,5:14:99:.:.:171,0,348	0/1:13,16:29:99:.:.:569,0,480	0/0:44,0:44:99:.:.:0,100,1614	NO
NC_056057.1	107924221	.	A	T	9254.64	.	AC=17;AF=0.340;AN=50;BaseQRankSum=-5.330e-01;DP=797;ExcessHet=1.2719;FS=0.000;InbreedingCoeff=0.0196;MLEAC=17;MLEAF=0.340;MQ=60.00;MQRankSum=0.00;QD=21.32;ReadPosRankSum=-1.180e-01;SOR=0.753;ANN=T|intron_variant|MODIFIER|CLCN1|CLCN1|transcript|XM_004008136.5|protein_coding|1/22|c.180+1514A>T||||||,T|intron_variant|MODIFIER|CLCN1|CLCN1|transcript|XM_027968891.2|protein_coding|1/21|c.180+1514A>T|||…	GT:AD:DP:GQ:PL	0/0:28,0:28:75:0,75,1125	0/0:24,0:24:72:0,72,930	0/0:25,0:25:65:0,65,990	0/1:15,18:33:99:681,0,544	0/0:34,0:34:92:0,92,1395	0/1:15,12:27:99:351,0,428	0/1:18,10:28:99:334,0,485	0/1:14,7:21:99:229,0,441	0/1:16,21:37:99:664,0,482	0/1:21,23:44:99:713,0,701	0/0:27,0:27:72:0,72,1080	0/1:14,17:31:99:536,0,457	0/0:35,0:35:99:0,99,1485	0/0:35,0:35:64:0,64,1310	0/0:27,0:27:72:0,72,1080	0/0:30,0:30:72:0,72,1080	0/1:13,13:26:99:382,0,431	0/0:38,0:38:99:0,99,1407	0/1:10,7:17:99:229,0,366	1/1:0,39:39:99:1601,117,0	1/1:0,30:30:89:1251,89,0	1/1:0,41:41:99:1492,122,0	0/1:14,13:27:99:439,0,489	0/1:20,13:33:99:388,0,662	0/0:44,0:44:99:0,100,1614	NO
NC_056057.1	107924244	.	G	A	1342.71	.	AC=3;AF=0.060;AN=50;BaseQRankSum=1.18;DP=773;ExcessHet=0.2744;FS=0.000;InbreedingCoeff=-0.0638;MLEAC=3;MLEAF=0.060;MQ=60.00;MQRankSum=0.00;QD=13.84;ReadPosRankSum=-6.100e-01;SOR=0.737;ANN=A|intron_variant|MODIFIER|CLCN1|CLCN1|transcript|XM_004008136.5|protein_coding|1/22|c.180+1537G>A||||||,A|intron_variant|MODIFIER|CLCN1|CLCN1|transcript|XM_027968891.2|protein_coding|1/21|c.180+1537G>A||||||	GT:AD:DP:GQ:PL	0/0:25,0:25:72:0,72,1080	0/0:27,0:27:72:0,72,1080	0/0:22,0:22:54:0,54,848	0/0:38,0:38:97:0,97,1436	0/0:35,0:35:89:0,89,1497	0/1:15,11:26:99:281,0,447	0/1:19,10:29:99:331,0,509	0/0:21,0:21:60:0,60,805	0/1:18,24:42:99:760,0,505	0/0:40,0:40:99:0,105,1575	0/0:21,0:21:60:0,60,853	0/0:31,0:31:93:0,93,1237	0/0:36,0:36:99:0,102,1407	0/0:31,0:31:81:0,81,1215	0/0:27,0:27:81:0,81,1029	0/0:22,0:22:60:0,60,900	0/0:24,0:24:60:0,60,953	0/0:37,0:37:99:0,99,1314	0/0:17,0:17:45:0,45,675	0/0:39,0:39:99:0,101,1620	0/0:33,0:33:99:0,99,1449	0/0:38,0:38:99:0,99,1458	0/0:29,0:29:84:0,84,1231	0/0:36,0:36:91:0,91,1316	0/0:45,0:45:97:0,97,1609	NO
NC_056057.1	107924322	.	T	TC	10485.6	.	AC=19;AF=0.380;AN=50;BaseQRankSum=-1.419e+00;DP=794;ExcessHet=0.9278;FS=0.538;InbreedingCoeff=0.0662;MLEAC=19;MLEAF=0.380;MQ=60.00;MQRankSum=0.00;QD=21.53;ReadPosRankSum=-9.900e-02;SOR=0.635;ANN=TC|intron_variant|MODIFIER|CLCN1|CLCN1|transcript|XM_004008136.5|protein_coding|1/22|c.181-1608dupC||||||INFO_REALIGN_3_PRIME,TC|intron_variant|MODIFIER|CLCN1|CLCN1|transcript|XM_027968891.2|protein_codin…	GT:AD:DP:GQ:PL	0/0:19,0:19:57:0,57,755	0/0:22,0:22:60:0,60,900	0/0:28,0:28:81:0,81,1165	0/1:19,16:35:99:468,0,622	1/1:0,45:45:99:1736,135,0	0/0:27,0:27:78:0,78,1170	0/1:13,11:24:99:350,0,428	0/1:9,6:15:99:179,0,287	0/0:36,0:36:99:0,108,1183	0/1:17,19:36:99:621,0,546	0/0:19,0:19:54:0,54,810	0/1:17,15:32:99:474,0,556	0/0:37,0:37:99:0,99,1430	0/0:23,0:23:60:0,60,900	0/0:23,0:23:60:0,60,900	0/1:14,15:29:99:487,0,437	0/1:11,16:27:99:529,0,314	0/1:27,14:41:99:413,0,913	0/1:15,9:24:99:271,0,505	1/1:0,41:41:99:1568,123,0	1/1:0,36:36:99:1382,108,0	1/1:0,29:29:87:1120,87,0	0/1:20,15:35:99:422,0,665	0/1:22,16:38:99:496,0,704	0/0:44,0:44:99:0,105,1665	NO
NC_056057.1	107924448	.	T	C	972.71	.	AC=3;AF=0.060;AN=50;BaseQRankSum=0.647;DP=759;ExcessHet=0.2744;FS=4.290;InbreedingCoeff=-0.0638;MLEAC=3;MLEAF=0.060;MQ=59.86;MQRankSum=0.00;QD=12.47;ReadPosRankSum=-5.020e-01;SOR=0.912;ANN=C|intron_variant|MODIFIER|CLCN1|CLCN1|transcript|XM_004008136.5|protein_coding|1/22|c.181-1486T>C||||||,C|intron_variant|MODIFIER|CLCN1|CLCN1|transcript|XM_027968891.2|protein_coding|1/21|c.181-1486T>C||||||	GT:AD:DP:GQ:PL	0/0:29,0:29:81:0,81,1215	0/0:20,0:20:60:0,60,823	0/0:32,0:32:87:0,87,1305	0/0:30,0:30:84:0,84,1260	0/0:41,0:41:99:0,102,1700	0/1:13,11:24:99:255,0,438	0/1:13,11:24:99:336,0,368	0/0:20,0:20:54:0,54,810	0/1:17,13:30:99:411,0,556	0/0:37,0:37:99:0,104,1367	0/0:19,0:19:54:0,54,810	0/0:31,0:31:90:0,90,1196	0/0:26,0:26:72:0,72,1080	0/0:25,0:25:72:0,72,987	0/0:21,0:21:60:0,60,900	0/0:27,0:27:72:0,72,1080	0/0:19,0:19:54:0,54,810	0/0:38,0:38:99:0,104,1357	0/0:20,0:20:54:0,54,810	0/0:39,0:39:99:0,101,1587	0/0:36,0:36:99:0,99,1415	0/0:37,0:37:99:0,99,1485	0/0:40,0:40:99:0,104,1297	0/0:44,0:44:99:0,99,1557	0/0:41,0:41:99:0,105,1564	NO
NC_056057.1	107924483	.	C	T	880.82	.	AC=2;AF=0.040;AN=50;BaseQRankSum=1.16;DP=750;ExcessHet=0.0895;FS=7.450;InbreedingCoeff=-0.0417;MLEAC=2;MLEAF=0.040;MQ=60.00;MQRankSum=0.00;QD=16.01;ReadPosRankSum=-5.830e-01;SOR=0.615;ANN=T|intron_variant|MODIFIER|CLCN1|CLCN1|transcript|XM_004008136.5|protein_coding|1/22|c.181-1451C>T||||||,T|intron_variant|MODIFIER|CLCN1|CLCN1|transcript|XM_027968891.2|protein_coding|1/21|c.181-1451C>T||||||	GT:AD:DP:GQ:PL	0/0:31,0:31:81:0,81,1175	0/0:21,0:21:54:0,54,810	0/0:35,0:35:90:0,90,1350	0/0:28,0:28:81:0,81,1064	0/0:40,0:40:99:0,110,1736	0/0:21,0:21:57:0,57,855	0/0:21,0:21:60:0,60,754	0/0:22,0:22:63:0,63,777	0/0:27,0:27:72:0,72,1017	0/1:14,19:33:99:636,0,467	0/0:23,0:23:60:0,60,886	0/0:28,0:28:69:0,69,976	0/0:22,0:22:60:0,60,861	0/0:25,0:25:60:0,60,910	0/0:23,0:23:63:0,63,945	0/0:25,0:25:72:0,72,992	0/1:14,8:22:99:268,0,485	0/0:37,0:37:99:0,99,1313	0/0:21,0:21:60:0,60,839	0/0:37,0:37:99:0,99,1485	0/0:36,0:36:99:0,99,1415	0/0:41,0:41:99:0,99,1478	0/0:40,0:40:99:0,104,1297	0/0:44,0:44:99:0,99,1471	0/0:43,0:43:99:0,112,1635	NO
NC_056057.1	107924522	.	T	C	4716.02	.	AC=8;AF=0.160;AN=50;BaseQRankSum=1.12;DP=769;ExcessHet=0.0173;FS=5.670;InbreedingCoeff=0.3669;MLEAC=8;MLEAF=0.160;MQ=60.00;MQRankSum=0.00;QD=25.49;ReadPosRankSum=1.07;SOR=1.099;ANN=C|intron_variant|MODIFIER|CLCN1|CLCN1|transcript|XM_004008136.5|protein_coding|1/22|c.181-1412T>C||||||,C|intron_variant|MODIFIER|CLCN1|CLCN1|transcript|XM_027968891.2|protein_coding|1/21|c.181-1412T>C||||||	GT:AD:DP:GQ:PGT:PID:PL:PS	0/0:29,0:29:87:.:.:0,87,1117	0/0:19,0:19:57:.:.:0,57,736	0/0:33,0:33:87:.:.:0,87,1305	0/0:34,0:34:99:.:.:0,102,1347	1|1:0,51:51:99:1|1:107924522_T_C:2228,153,0:107924522	0/1:16,7:23:99:.:.:156,0,431	1/1:0,18:18:54:.:.:706,54,0	0/0:26,0:26:69:.:.:0,69,1035	0/1:14,16:30:99:.:.:537,0,441	0/0:33,0:33:99:.:.:0,99,1149	0/0:23,0:23:60:.:.:0,60,900	0/0:28,0:28:1:.:.:0,1,930	0/0:22,0:22:60:.:.:0,60,900	0/0:24,0:24:63:.:.:0,63,945	0/0:23,0:23:63:.:.:0,63,872	0/1:12,15:27:99:.:.:534,0,364	0/0:20,0:20:60:.:.:0,60,778	0/1:17,19:36:99:.:.:606,0,458	0/0:21,0:21:60:.:.:0,60,839	0/0:35,0:35:99:.:.:0,99,1357	0/0:36,0:36:99:.:.:0,99,1415	0/0:42,0:42:99:.:.:0,105,1539	0/0:40,0:40:99:.:.:0,104,1297	0/0:44,0:44:99:.:.:0,99,1471	0/0:43,0:43:99:.:.:0,112,1635	NO
NC_056057.1	107924528	.	G	A	875.65	.	AC=1;AF=0.020;AN=50;BaseQRankSum=-9.950e-01;DP=766;ExcessHet=0.0000;FS=0.000;InbreedingCoeff=-0.0309;MLEAC=1;MLEAF=0.020;MQ=60.00;MQRankSum=0.00;QD=17.87;ReadPosRankSum=-4.000e-02;SOR=0.541;ANN=A|intron_variant|MODIFIER|CLCN1|CLCN1|transcript|XM_004008136.5|protein_coding|1/22|c.181-1406G>A||||||,A|intron_variant|MODIFIER|CLCN1|CLCN1|transcript|XM_027968891.2|protein_coding|1/21|c.181-1406G>A||||…	GT:AD:DP:GQ:PGT:PID:PL:PS	0/0:26,0:26:71:.:.:0,71,1021	0/0:19,0:19:54:.:.:0,54,810	0/0:31,0:31:90:.:.:0,90,1350	0/0:38,0:38:99:.:.:0,111,1665	0|1:23,26:49:99:0|1:107924522_T_C:890,0,823:107924522	0/0:21,0:21:60:.:.:0,60,724	0/0:17,0:17:51:.:.:0,51,585	0/0:25,0:25:72:.:.:0,72,1080	0/0:31,0:31:90:.:.:0,90,1350	0/0:34,0:34:99:.:.:0,102,1272	0/0:23,0:23:60:.:.:0,60,900	0/0:27,0:27:0:.:.:0,0,927	0/0:25,0:25:66:.:.:0,66,990	0/0:21,0:21:60:.:.:0,60,877	0/0:24,0:24:69:.:.:0,69,1035	0/0:27,0:27:75:.:.:0,75,1125	0/0:20,0:20:60:.:.:0,60,778	0/0:36,0:36:99:.:.:0,99,1344	0/0:24,0:24:72:.:.:0,72,956	0/0:38,0:38:99:.:.:0,100,1331	0/0:36,0:36:99:.:.:0,99,1415	0/0:42,0:42:99:.:.:0,105,1539	0/0:40,0:40:99:.:.:0,104,1297	0/0:44,0:44:99:.:.:0,99,1471	0/0:43,0:43:99:.:.:0,112,1635	NO
NC_056057.1	107924577	.	C	T	1208.83	.	AC=4;AF=0.080;AN=50;BaseQRankSum=0.278;DP=794;ExcessHet=0.5608;FS=10.955;InbreedingCoeff=-0.0848;MLEAC=4;MLEAF=0.080;MQ=60.00;MQRankSum=0.00;QD=11.30;ReadPosRankSum=0.678;SOR=1.293;ANN=T|intron_variant|MODIFIER|CLCN1|CLCN1|transcript|XM_004008136.5|protein_coding|1/22|c.181-1357C>T||||||,T|intron_variant|MODIFIER|CLCN1|CLCN1|transcript|XM_027968891.2|protein_coding|1/21|c.181-1357C>T||||||	GT:AD:DP:GQ:PGT:PID:PL:PS	0/0:29,0:29:78:.:.:0,78,1170	0/0:23,0:23:60:.:.:0,60,900	0/0:33,0:33:90:.:.:0,90,1350	0/0:39,0:39:88:.:.:0,88,1382	0/0:44,0:44:99:.:.:0,105,1657	0/1:17,10:27:99:.:.:222,0,527	0/1:5,11:16:99:.:.:411,0,161	0/0:23,0:23:66:.:.:0,66,990	0/1:16,21:37:99:.:.:600,0,420	0/0:27,0:27:81:.:.:0,81,974	0/0:28,0:28:78:.:.:0,78,1170	0|1:25,2:27:9:0|1:107924569_C_A:9,0,1044:107924569	0/0:28,0:28:81:.:.:0,81,1075	0/0:22,0:22:51:.:.:0,51,794	0/0:32,0:32:90:.:.:0,90,1350	0/0:27,0:27:78:.:.:0,78,1170	0/0:22,0:22:17:.:.:0,17,726	0/0:34,0:34:90:.:.:0,90,1244	0/0:22,0:22:60:.:.:0,60,900	0/0:44,0:44:99:.:.:0,99,1584	0/0:36,0:36:99:.:.:0,99,1415	0/0:42,0:42:99:.:.:0,105,1539	0/0:40,0:40:99:.:.:0,104,1297	0/0:45,0:45:99:.:.:0,104,1611	0/0:45,0:45:99:.:.:0,105,1459	NO
NC_056057.1	107924599	.	T	G	11188.6	.	AC=17;AF=0.340;AN=50;BaseQRankSum=1.39;DP=800;ExcessHet=1.2719;FS=2.554;InbreedingCoeff=0.0196;MLEAC=17;MLEAF=0.340;MQ=59.99;MQRankSum=0.00;QD=24.01;ReadPosRankSum=-3.120e-01;SOR=0.759;ANN=G|intron_variant|MODIFIER|CLCN1|CLCN1|transcript|XM_004008136.5|protein_coding|1/22|c.181-1335T>G||||||,G|intron_variant|MODIFIER|CLCN1|CLCN1|transcript|XM_027968891.2|protein_coding|1/21|c.181-1335T>G||||||	GT:AD:DP:GQ:PL	0/0:25,0:25:45:0,45,864	0/0:20,0:20:60:0,60,811	0/0:36,0:36:99:0,99,1485	0/1:17,14:31:99:514,0,484	0/0:44,0:44:99:0,105,1657	0/1:16,10:26:99:237,0,510	0/1:5,11:16:99:382,0,167	0/1:10,15:25:99:471,0,274	0/1:16,20:36:99:651,0,488	0/1:15,16:31:99:539,0,513	0/0:25,0:25:72:0,72,948	0/1:14,12:26:99:426,0,483	0/0:29,0:29:45:0,45,1021	0/0:19,0:19:57:0,57,760	0/0:27,0:27:75:0,75,1125	0/0:26,0:26:72:0,72,1006	0/1:8,15:23:99:557,0,260	0/0:30,0:30:81:0,81,1215	0/1:14,11:25:99:381,0,469	1/1:0,40:40:99:1655,119,0	1/1:0,53:53:99:2292,159,0	1/1:0,40:40:99:1583,120,0	0/1:28,24:52:99:881,0,1003	0/1:23,19:42:99:655,0,809	0/0:40,0:40:99:0,102,1244	NO
NC_056057.1	107924609	.	C	T	605.71	.	AC=3;AF=0.060;AN=50;BaseQRankSum=-1.027e+00;DP=788;ExcessHet=0.2744;FS=0.000;InbreedingCoeff=-0.0638;MLEAC=3;MLEAF=0.060;MQ=60.00;MQRankSum=0.00;QD=8.30;ReadPosRankSum=0.798;SOR=0.627;ANN=T|intron_variant|MODIFIER|CLCN1|CLCN1|transcript|XM_004008136.5|protein_coding|1/22|c.181-1325C>T||||||,T|intron_variant|MODIFIER|CLCN1|CLCN1|transcript|XM_027968891.2|protein_coding|1/21|c.181-1325C>T||||||	GT:AD:DP:GQ:PGT:PID:PL:PS	0/0:27,0:27:72:.:.:0,72,1080	0/0:23,0:23:54:.:.:0,54,853	0/0:33,0:33:90:.:.:0,90,1350	0/0:39,0:39:99:.:.:0,99,1485	0/0:44,0:44:99:.:.:0,105,1657	0/0:24,0:24:60:.:.:0,60,900	0|1:17,2:19:33:0|1:107924601_T_TC:33,0,647:107924601	0/0:26,0:26:75:.:.:0,75,1125	0/0:39,0:39:99:.:.:0,99,1290	0/1:18,15:33:99:.:.:415,0,674	0/0:25,0:25:72:.:.:0,72,948	0/0:27,0:27:81:.:.:0,81,1101	0/0:31,0:31:51:.:.:0,51,1083	0/0:21,0:21:60:.:.:0,60,797	0/0:27,0:27:75:.:.:0,75,1125	0/0:26,0:26:72:.:.:0,72,1080	0/1:15,6:21:99:.:.:187,0,612	0/0:26,0:26:75:.:.:0,75,1125	0/0:24,0:24:69:.:.:0,69,1035	0/0:44,0:44:99:.:.:0,103,1628	0/0:34,0:34:99:.:.:0,99,1485	0/0:39,0:39:99:.:.:0,100,1360	0/0:51,0:51:99:.:.:0,120,1800	0/0:42,0:42:99:.:.:0,105,1615	0/0:40,0:40:99:.:.:0,102,1244	NO
NC_056057.1	107924683	.	C	T	1182.71	.	AC=3;AF=0.060;AN=50;BaseQRankSum=-5.050e-01;DP=765;ExcessHet=0.2744;FS=4.522;InbreedingCoeff=-0.0639;MLEAC=3;MLEAF=0.060;MQ=60.00;MQRankSum=0.00;QD=16.20;ReadPosRankSum=0.485;SOR=1.000;ANN=T|intron_variant|MODIFIER|CLCN1|CLCN1|transcript|XM_004008136.5|protein_coding|1/22|c.181-1251C>T||||||,T|intron_variant|MODIFIER|CLCN1|CLCN1|transcript|XM_027968891.2|protein_coding|1/21|c.181-1251C>T||||||	GT:AD:DP:GQ:PL	0/0:19,0:19:57:0,57,741	0/0:34,0:34:90:0,90,1337	0/0:34,0:34:96:0,96,1440	0/0:28,0:28:49:0,49,1043	0/0:44,0:44:99:0,105,1657	0/1:12,4:16:85:85,0,385	0/1:4,12:16:85:385,0,85	0/0:24,0:24:66:0,66,990	0/1:16,25:41:99:742,0,510	0/0:38,0:38:96:0,96,1292	0/0:21,0:21:51:0,51,765	0/0:26,0:26:36:0,36,968	0/0:29,0:29:45:0,45,1082	0/0:24,0:24:60:0,60,953	0/0:21,0:21:60:0,60,786	0/0:24,0:24:60:0,60,925	0/0:26,0:26:29:0,29,873	0/0:25,0:25:72:0,72,860	0/0:28,0:28:81:0,81,1109	0/0:46,0:46:99:0,111,1755	0/0:34,0:34:99:0,99,1485	0/0:32,0:32:93:0,93,1395	0/0:51,0:51:99:0,120,1800	0/0:42,0:42:99:0,105,1615	0/0:37,0:37:99:0,103,1327	NO
NC_056057.1	107924729	.	G	A	558.35	.	AC=1;AF=0.020;AN=50;BaseQRankSum=-2.927e+00;DP=797;ExcessHet=0.0000;FS=10.863;InbreedingCoeff=-0.0204;MLEAC=1;MLEAF=0.020;MQ=60.00;MQRankSum=0.00;QD=11.88;ReadPosRankSum=-1.618e+00;SOR=0.928;ANN=A|intron_variant|MODIFIER|CLCN1|CLCN1|transcript|XM_004008136.5|protein_coding|1/22|c.181-1205G>A||||||,A|intron_variant|MODIFIER|CLCN1|CLCN1|transcript|XM_027968891.2|protein_coding|1/21|c.181-1205G>A|||…	GT:AD:DP:GQ:PL	0/0:19,0:19:57:0,57,755	0/0:34,0:34:99:0,99,1265	0/0:35,0:35:99:0,99,1316	0/0:31,0:31:93:0,93,1221	0/0:44,0:44:99:0,105,1657	0/0:19,0:19:57:0,57,593	0/0:14,0:14:42:0,42,524	0/0:25,0:25:69:0,69,1035	0/0:37,0:37:99:0,108,1275	0/1:24,23:47:99:573,0,757	0/0:21,0:21:60:0,60,900	0/0:32,0:32:90:0,90,1291	0/0:21,0:21:60:0,60,900	0/0:28,0:28:81:0,81,1029	0/0:20,0:20:60:0,60,771	0/0:30,0:30:74:0,74,1097	0/0:32,0:32:90:0,90,1350	0/0:27,0:27:81:0,81,1012	0/0:32,0:32:90:0,90,1350	0/0:46,0:46:99:0,111,1755	0/0:34,0:34:99:0,99,1485	0/0:27,0:27:75:0,75,1125	0/0:51,0:51:99:0,120,1800	0/0:48,0:48:99:0,119,1784	0/0:41,0:41:93:0,93,1362	NO
NC_056057.1	107924805	.	C	G	10147.8	.	AC=14;AF=0.280;AN=50;BaseQRankSum=0.360;DP=813;ExcessHet=0.2290;FS=1.804;InbreedingCoeff=0.2063;MLEAC=14;MLEAF=0.280;MQ=60.00;MQRankSum=0.00;QD=25.06;ReadPosRankSum=0.865;SOR=0.752;ANN=G|intron_variant|MODIFIER|CLCN1|CLCN1|transcript|XM_004008136.5|protein_coding|1/22|c.181-1129C>G||||||,G|intron_variant|MODIFIER|CLCN1|CLCN1|transcript|XM_027968891.2|protein_coding|1/21|c.181-1129C>G||||||	GT:AD:DP:GQ:PGT:PID:PL:PS	0/0:21,0:21:47:.:.:0,47,713	0/0:27,0:27:72:.:.:0,72,1080	0/0:45,0:45:99:.:.:0,120,1800	0|1:16,21:37:99:0|1:107924805_C_G:830,0,602:107924805	0/0:44,0:44:99:.:.:0,105,1657	0/0:19,0:19:51:.:.:0,51,765	0/0:12,0:12:36:.:.:0,36,417	0|1:11,10:21:99:0|1:107924805_C_G:387,0,429:107924805	0/0:37,0:37:99:.:.:0,108,1275	0/1:21,19:40:99:.:.:548,0,668	0/0:30,0:30:81:.:.:0,81,1215	0/1:21,14:35:99:.:.:492,0,816	0/0:22,0:22:60:.:.:0,60,869	0/0:25,0:25:71:.:.:0,71,909	0/0:25,0:25:72:.:.:0,72,921	0/0:32,0:32:90:.:.:0,90,1350	0|1:16,22:38:99:0|1:107924805_C_G:804,0,519:107924805	0/0:25,0:25:72:.:.:0,72,918	0|1:18,16:34:99:0|1:107924805_C_G:589,0,704:107924805	1|1:0,44:44:99:1|1:107924805_C_G:1963,132,0:107924805	1|1:0,39:39:99:1|1:107924805_C_G:1749,117,0:107924805	1|1:0,28:28:84:1|1:107924805_C_G:1257,84,0:107924805	0|1:26,24:50:99:0|1:107924805_C_G:929,0,1011:107924805	0|1:22,17:39:99:0|1:107924805_C_G:648,0,838:107924805	0/0:39,0:39:99:.:.:0,101,1168	NO
NC_056057.1	107924810	.	A	G	15904.9	.	AC=24;AF=0.480;AN=50;BaseQRankSum=1.07;DP=819;ExcessHet=0.2900;FS=3.570;InbreedingCoeff=0.1987;MLEAC=24;MLEAF=0.480;MQ=59.97;MQRankSum=0.00;QD=27.61;ReadPosRankSum=0.223;SOR=0.644;ANN=G|intron_variant|MODIFIER|CLCN1|CLCN1|transcript|XM_004008136.5|protein_coding|1/22|c.181-1124A>G||||||,G|intron_variant|MODIFIER|CLCN1|CLCN1|transcript|XM_027968891.2|protein_coding|1/21|c.181-1124A>G||||||	GT:AD:DP:GQ:PGT:PID:PL:PS	0/0:20,0:20:60:.:.:0,60,741	0/0:27,0:27:72:.:.:0,72,1080	0/0:45,0:45:99:.:.:0,120,1800	0|1:16,21:37:99:0|1:107924805_C_G:830,0,602:107924805	1/1:0,45:45:99:.:.:1883,135,0	0/1:11,6:17:99:.:.:165,0,294	1/1:0,14:14:42:.:.:501,42,0	0|1:11,11:22:99:0|1:107924805_C_G:426,0,426:107924805	0/1:29,18:47:99:.:.:537,0,924	1/1:0,41:41:99:.:.:1584,122,0	0/0:30,0:30:81:.:.:0,81,1215	0/1:19,13:32:99:.:.:463,0,738	0/0:22,0:22:60:.:.:0,60,869	0/0:25,0:25:71:.:.:0,71,909	0/0:25,0:25:72:.:.:0,72,921	0/1:15,13:28:99:.:.:460,0,431	1|1:0,37:37:99:1|1:107924805_C_G:1579,111,0:107924805	0/1:10,15:26:99:.:.:417,0,319	0|1:17,14:31:99:0|1:107924805_C_G:533,0,672:107924805	1|1:0,44:44:99:1|1:107924805_C_G:1956,132,0:107924805	1|1:0,39:39:99:1|1:107924805_C_G:1749,117,0:107924805	1|1:0,28:28:84:1|1:107924805_C_G:1257,84,0:107924805	0|1:26,24:50:99:0|1:107924805_C_G:929,0,1011:107924805	0|1:22,17:39:99:0|1:107924805_C_G:648,0,838:107924805	0/0:39,0:39:99:.:.:0,101,1168	NO
NC_056057.1	107925097	.	G	C	563.71	.	AC=3;AF=0.060;AN=50;BaseQRankSum=0.177;DP=713;ExcessHet=0.2744;FS=0.000;InbreedingCoeff=-0.0638;MLEAC=3;MLEAF=0.060;MQ=60.00;MQRankSum=0.00;QD=8.17;ReadPosRankSum=-2.340e-01;SOR=0.690;ANN=C|intron_variant|MODIFIER|CLCN1|CLCN1|transcript|XM_004008136.5|protein_coding|1/22|c.181-837G>C||||||,C|intron_variant|MODIFIER|CLCN1|CLCN1|transcript|XM_027968891.2|protein_coding|1/21|c.181-837G>C||||||	GT:AD:DP:GQ:PL	0/0:24,0:24:66:0,66,990	0/0:20,0:20:54:0,54,810	0/0:31,0:31:90:0,90,1322	0/0:39,0:39:99:0,100,1500	0/0:39,0:39:99:0,100,1515	0/1:13,9:22:99:208,0,405	0/1:18,3:21:29:29,0,470	0/0:25,0:25:72:0,72,1016	0/1:15,11:26:99:356,0,497	0/0:23,0:23:60:0,60,900	0/0:20,0:20:57:0,57,855	0/0:29,0:29:81:0,81,1215	0/0:28,0:28:81:0,81,1215	0/0:20,0:20:60:0,60,797	0/0:30,0:30:75:0,75,1036	0/0:25,0:25:75:0,75,906	0/0:20,0:20:60:0,60,775	0/0:21,0:21:60:0,60,747	0/0:34,0:34:99:0,99,1311	0/0:42,0:42:99:0,101,1649	0/0:38,0:38:99:0,100,1522	0/0:32,0:32:90:0,90,1350	0/0:36,0:36:93:0,93,1395	0/0:26,0:26:61:0,61,929	0/0:39,0:39:99:0,101,1168	NO
NC_056057.1	107925123	.	G	A	748.71	.	AC=3;AF=0.060;AN=50;BaseQRankSum=-5.500e-02;DP=718;ExcessHet=0.2744;FS=1.962;InbreedingCoeff=-0.0638;MLEAC=3;MLEAF=0.060;MQ=60.00;MQRankSum=0.00;QD=10.55;ReadPosRankSum=-7.990e-01;SOR=0.942;ANN=A|intron_variant|MODIFIER|CLCN1|CLCN1|transcript|XM_004008136.5|protein_coding|1/22|c.181-811G>A||||||,A|intron_variant|MODIFIER|CLCN1|CLCN1|transcript|XM_027968891.2|protein_coding|1/21|c.181-811G>A||||||	GT:AD:DP:GQ:PL	0/0:24,0:24:72:0,72,896	0/0:21,0:21:60:0,60,900	0/0:33,0:33:99:0,99,1381	0/0:38,0:38:99:0,104,1356	0/0:39,0:39:99:0,100,1515	0/1:11,9:20:99:214,0,365	0/1:15,4:19:76:76,0,443	0/0:26,0:26:78:0,78,1040	0/1:17,15:32:99:488,0,554	0/0:20,0:20:57:0,57,855	0/0:19,0:19:57:0,57,755	0/0:28,0:28:81:0,81,1215	0/0:29,0:29:81:0,81,1215	0/0:22,0:22:66:0,66,842	0/0:25,0:25:72:0,72,1080	0/0:27,0:27:78:0,78,1170	0/0:23,0:23:69:0,69,850	0/0:23,0:23:60:0,60,840	0/0:35,0:35:99:0,99,1485	0/0:42,0:42:99:0,101,1649	0/0:38,0:38:99:0,100,1522	0/0:30,0:30:90:0,90,1272	0/0:37,0:37:99:0,100,1478	0/0:27,0:27:81:0,81,1049	0/0:39,0:39:99:0,101,1168	NO
NC_056057.1	107925161	.	G	A	770.82	.	AC=2;AF=0.040;AN=50;BaseQRankSum=-2.268e+00;DP=723;ExcessHet=0.0895;FS=2.381;InbreedingCoeff=-0.0417;MLEAC=2;MLEAF=0.040;MQ=60.00;MQRankSum=0.00;QD=15.42;ReadPosRankSum=2.13;SOR=0.548;ANN=A|intron_variant|MODIFIER|CLCN1|CLCN1|transcript|XM_004008136.5|protein_coding|1/22|c.181-773G>A||||||,A|intron_variant|MODIFIER|CLCN1|CLCN1|transcript|XM_027968891.2|protein_coding|1/21|c.181-773G>A||||||	GT:AD:DP:GQ:PL	0/0:25,0:25:72:0,72,1080	0/0:26,0:26:72:0,72,911	0/0:33,0:33:90:0,90,1350	0/0:34,0:34:90:0,90,1323	0/0:35,0:35:93:0,93,1395	0/0:19,0:19:51:0,51,765	0/0:16,0:16:48:0,48,562	0/0:28,0:28:81:0,81,1033	0/0:36,0:36:96:0,96,1440	0/1:11,12:23:99:299,0,369	0/0:19,0:19:48:0,48,720	0/0:24,0:24:60:0,60,907	0/0:19,0:19:54:0,54,810	0/0:28,0:28:81:0,81,1085	0/0:26,0:26:72:0,72,907	0/0:33,0:33:84:0,84,1260	0/1:10,17:27:99:495,0,337	0/0:26,0:26:72:0,72,979	0/0:35,0:35:99:0,99,1195	0/0:42,0:42:99:0,101,1649	0/0:40,0:40:99:0,102,1530	0/0:24,0:24:66:0,66,990	0/0:37,0:37:99:0,102,1530	0/0:28,0:28:71:0,71,1119	0/0:39,0:39:99:0,101,1168	NO
NC_056057.1	107925168	.	C	T	741.35	.	AC=1;AF=0.020;AN=50;BaseQRankSum=-5.790e-01;DP=738;ExcessHet=0.0000;FS=0.000;InbreedingCoeff=-0.0204;MLEAC=1;MLEAF=0.020;MQ=60.00;MQRankSum=0.00;QD=23.91;ReadPosRankSum=0.544;SOR=0.495;ANN=T|intron_variant|MODIFIER|CLCN1|CLCN1|transcript|XM_004008136.5|protein_coding|1/22|c.181-766C>T||||||,T|intron_variant|MODIFIER|CLCN1|CLCN1|transcript|XM_027968891.2|protein_coding|1/21|c.181-766C>T||||||	GT:AD:DP:GQ:PL	0/0:25,0:25:72:0,72,1080	0/0:27,0:27:81:0,81,967	0/0:30,0:30:84:0,84,1260	0/0:34,0:34:87:0,87,1305	0/0:34,0:34:99:0,99,1378	0/0:21,0:21:54:0,54,810	0/0:16,0:16:48:0,48,596	0/0:28,0:28:81:0,81,1033	0/0:36,0:36:89:0,89,1260	0/0:27,0:27:78:0,78,1170	0/0:18,0:18:51:0,51,765	0/0:22,0:22:60:0,60,900	0/0:20,0:20:57:0,57,855	0/1:9,22:31:99:756,0,271	0/0:28,0:28:35:0,35,930	0/0:33,0:33:90:0,90,1350	0/0:28,0:28:81:0,81,1055	0/0:26,0:26:72:0,72,979	0/0:35,0:35:99:0,99,1195	0/0:50,0:50:99:0,103,1609	0/0:40,0:40:99:0,102,1530	0/0:24,0:24:66:0,66,990	0/0:37,0:37:99:0,102,1530	0/0:29,0:29:69:0,69,1035	0/0:39,0:39:99:0,101,1168	NO
NC_056057.1	107925276	.	G	A	1257.71	.	AC=3;AF=0.060;AN=50;BaseQRankSum=-1.119e+00;DP=718;ExcessHet=0.2744;FS=2.082;InbreedingCoeff=-0.0638;MLEAC=3;MLEAF=0.060;MQ=60.00;MQRankSum=0.00;QD=18.23;ReadPosRankSum=-1.620e-01;SOR=0.428;ANN=A|intron_variant|MODIFIER|CLCN1|CLCN1|transcript|XM_004008136.5|protein_coding|1/22|c.181-658G>A||||||,A|intron_variant|MODIFIER|CLCN1|CLCN1|transcript|XM_027968891.2|protein_coding|1/21|c.181-658G>A||||||	GT:AD:DP:GQ:PL	0/0:29,0:29:84:0,84,1017	0/0:23,0:23:60:0,60,900	0/0:21,0:21:47:0,47,868	0/0:38,0:38:99:0,101,1480	0/0:30,0:30:80:0,80,1215	0/1:11,10:21:99:323,0,295	0/1:5,9:14:99:266,0,165	0/0:20,0:20:60:0,60,809	0/1:12,22:34:99:698,0,371	0/0:39,0:39:99:0,99,1303	0/0:19,0:19:57:0,57,767	0/0:26,0:26:78:0,78,950	0/0:21,0:21:60:0,60,815	0/0:29,0:29:81:0,81,1045	0/0:21,0:21:60:0,60,900	0/0:23,0:23:60:0,60,854	0/0:24,0:24:72:0,72,922	0/0:27,0:27:72:0,72,1080	0/0:29,0:29:45:0,45,1067	0/0:50,0:50:99:0,103,1609	0/0:36,0:36:99:0,101,1402	0/0:29,0:29:81:0,81,1215	0/0:40,0:40:99:0,99,1455	0/0:34,0:34:99:0,99,1485	0/0:37,0:37:99:0,100,1360	NO
NC_056057.1	107925307	.	T	C	1051.71	.	AC=3;AF=0.060;AN=50;BaseQRankSum=0.263;DP=715;ExcessHet=0.2744;FS=2.929;InbreedingCoeff=-0.0638;MLEAC=3;MLEAF=0.060;MQ=60.00;MQRankSum=0.00;QD=16.96;ReadPosRankSum=0.928;SOR=1.097;ANN=C|intron_variant|MODIFIER|CLCN1|CLCN1|transcript|XM_004008136.5|protein_coding|1/22|c.181-627T>C||||||,C|intron_variant|MODIFIER|CLCN1|CLCN1|transcript|XM_027968891.2|protein_coding|1/21|c.181-627T>C||||||	GT:AD:DP:GQ:PL	0/0:30,0:30:90:0,90,1055	0/0:21,0:21:57:0,57,855	0/0:19,0:19:57:0,57,740	0/0:37,0:37:99:0,100,1500	0/0:33,0:33:93:0,93,1395	0/1:12,8:20:99:239,0,361	0/1:5,9:14:99:266,0,155	0/0:20,0:20:60:0,60,747	0/1:12,16:28:99:576,0,411	0/0:38,0:38:99:0,99,1442	0/0:22,0:22:60:0,60,885	0/0:22,0:24:66:0,66,815	0/0:21,0:21:60:0,60,898	0/0:28,0:28:81:0,81,1085	0/0:22,0:22:60:0,60,893	0/0:23,0:23:57:0,57,855	0/0:27,0:27:72:0,72,1080	0/0:32,0:32:93:0,93,1395	0/0:24,0:24:72:0,72,964	0/0:50,0:50:99:0,103,1609	0/0:36,0:36:99:0,101,1402	0/0:29,0:29:81:0,81,1170	0/0:40,0:40:99:0,103,1608	0/0:37,0:37:95:0,95,1486	0/0:37,0:37:99:0,100,1360	NO
NC_056057.1	107925335	.	T	C	10363.6	.	AC=17;AF=0.340;AN=50;BaseQRankSum=1.21;DP=713;ExcessHet=1.2719;FS=0.559;InbreedingCoeff=0.0196;MLEAC=17;MLEAF=0.340;MQ=60.00;MQRankSum=0.00;QD=24.56;ReadPosRankSum=0.412;SOR=0.786;ANN=C|intron_variant|MODIFIER|CLCN1|CLCN1|transcript|XM_004008136.5|protein_coding|1/22|c.181-599T>C||||||,C|intron_variant|MODIFIER|CLCN1|CLCN1|transcript|XM_027968891.2|protein_coding|1/21|c.181-599T>C||||||	GT:AD:DP:GQ:PL	0/0:26,0:26:72:0,72,1040	0/0:18,0:18:51:0,51,765	0/0:19,0:19:41:0,41,732	0/1:11,24:35:99:822,0,310	0/0:35,0:35:89:0,89,1428	0/1:9,9:18:99:254,0,254	0/1:7,8:15:99:255,0,196	0/1:11,11:22:99:350,0,328	0/1:12,17:29:99:560,0,342	0/1:12,21:33:99:690,0,362	0/0:21,0:21:60:0,60,795	0/1:8,15:23:99:557,0,265	0/0:22,0:22:60:0,60,851	0/0:25,0:25:72:0,72,1080	0/0:23,0:23:69:0,69,866	0/0:19,0:19:54:0,54,810	0/1:13,8:21:99:271,0,446	0/0:34,0:34:99:0,99,1314	0/1:20,7:27:99:177,0,686	1/1:0,50:50:99:2129,150,0	1/1:1,38:39:99:1595,107,0	1/1:0,29:29:87:1184,87,0	0/1:20,24:44:99:900,0,678	0/1:19,18:37:99:655,0,535	0/0:37,0:37:99:0,100,1360	NO
NC_056057.1	107925417	.	G	A	1033.82	.	AC=2;AF=0.040;AN=50;BaseQRankSum=-2.240e-01;DP=742;ExcessHet=0.0895;FS=3.431;InbreedingCoeff=-0.0417;MLEAC=2;MLEAF=0.040;MQ=60.00;MQRankSum=0.00;QD=16.15;ReadPosRankSum=0.690;SOR=0.368;ANN=A|intron_variant|MODIFIER|CLCN1|CLCN1|transcript|XM_004008136.5|protein_coding|1/22|c.181-517G>A||||||,A|intron_variant|MODIFIER|CLCN1|CLCN1|transcript|XM_027968891.2|protein_coding|1/21|c.181-517G>A||||||	GT:AD:DP:GQ:PL	0/0:21,0:21:60:0,60,900	0/0:19,0:19:57:0,57,760	0/0:25,0:25:72:0,72,972	0/0:36,0:36:90:0,90,1241	0/0:38,0:38:99:0,99,1455	0/0:25,0:25:33:0,33,685	0/0:19,0:19:45:0,45,675	0/0:23,0:23:66:0,66,990	0/0:33,0:33:99:0,99,1162	0/1:15,21:36:99:673,0,446	0/0:20,0:20:45:0,45,732	0/0:21,0:21:60:0,60,827	0/0:28,0:28:81:0,81,986	0/0:28,0:28:81:0,81,1215	0/0:28,0:28:81:0,81,1215	0/0:20,0:20:60:0,60,729	0/1:13,15:28:99:384,0,448	0/0:35,0:35:99:0,99,1152	0/0:28,0:28:78:0,78,1170	0/0:42,0:42:99:0,110,1683	0/0:38,0:38:99:0,109,1578	0/0:35,0:35:89:0,89,1366	0/0:45,0:45:99:0,100,1518	0/0:31,0:31:90:0,90,1350	0/0:37,0:37:99:0,100,1360	NO
NC_056057.1	107925529	.	G	A	265.35	.	AC=1;AF=0.020;AN=50;BaseQRankSum=-8.850e-01;DP=747;ExcessHet=0.0000;FS=0.000;InbreedingCoeff=-0.0204;MLEAC=1;MLEAF=0.020;MQ=60.00;MQRankSum=0.00;QD=11.06;ReadPosRankSum=-4.690e-01;SOR=0.534;ANN=A|intron_variant|MODIFIER|CLCN1|CLCN1|transcript|XM_004008136.5|protein_coding|1/22|c.181-405G>A||||||,A|intron_variant|MODIFIER|CLCN1|CLCN1|transcript|XM_027968891.2|protein_coding|1/21|c.181-405G>A||||||	GT:AD:DP:GQ:PL	0/0:24,0:24:72:0,72,956	0/0:31,0:31:90:0,90,1350	0/1:14,10:24:99:280,0,498	0/0:29,0:29:80:0,80,1215	0/0:42,0:42:99:0,105,1660	0/0:19,0:19:57:0,57,580	0/0:13,0:13:39:0,39,441	0/0:20,0:20:57:0,57,855	0/0:34,0:34:93:0,93,1395	0/0:34,0:34:99:0,99,1341	0/0:21,0:21:60:0,60,815	0/0:32,0:32:90:0,90,1174	0/0:28,0:28:78:0,78,1170	0/0:24,0:24:60:0,60,945	0/0:22,0:22:60:0,60,900	0/0:34,0:34:60:0,60,1188	0/0:29,0:29:81:0,81,1215	0/0:23,0:23:60:0,60,900	0/0:23,0:23:66:0,66,990	0/0:42,0:42:99:0,99,1485	0/0:37,0:37:99:0,102,1530	0/0:38,0:38:99:0,100,1317	0/0:42,0:42:99:0,100,1658	0/0:45,0:45:99:0,106,1767	0/0:37,0:37:99:0,100,1360	NO
NC_056057.1	107925548	.	T	A	11091.8	.	AC=14;AF=0.280;AN=50;BaseQRankSum=-1.259e+00;DP=766;ExcessHet=0.2290;FS=1.911;InbreedingCoeff=0.2063;MLEAC=14;MLEAF=0.280;MQ=60.00;MQRankSum=0.00;QD=29.74;ReadPosRankSum=0.285;SOR=0.581;ANN=A|intron_variant|MODIFIER|CLCN1|CLCN1|transcript|XM_004008136.5|protein_coding|1/22|c.181-386T>A||||||,A|intron_variant|MODIFIER|CLCN1|CLCN1|transcript|XM_027968891.2|protein_coding|1/21|c.181-386T>A||||||	GT:AD:DP:GQ:PGT:PID:PL:PS	0/0:26,0:26:72:.:.:0,72,1080	0/0:30,0:30:90:.:.:0,90,1108	0/0:25,0:25:58:.:.:0,58,978	0|1:11,17:28:99:0|1:107925548_T_A:677,0,402:107925548	0/0:42,0:42:99:.:.:0,105,1660	0/0:18,0:18:48:.:.:0,48,720	0/0:13,0:13:36:.:.:0,36,540	0|1:10,10:20:99:0|1:107925548_T_A:390,0,390:107925548	0/0:36,0:36:99:.:.:0,99,1485	0|1:15,21:36:99:0|1:107925548_T_A:825,0,567:107925548	0/0:25,0:25:75:.:.:0,75,927	0|1:13,17:30:99:0|1:107925548_T_A:654,0,495:107925548	0/0:29,0:29:72:.:.:0,72,1080	0/0:24,0:24:60:.:.:0,60,945	0/0:23,0:23:60:.:.:0,60,900	0/0:29,0:29:38:.:.:0,38,1066	0|1:10,19:29:99:0|1:107925548_T_A:768,0,363:107925548	0/0:18,0:18:51:.:.:0,51,765	0|1:9,9:18:99:0|1:107925548_T_A:351,0,351:107925548	1|1:0,33:33:99:1|1:107925548_T_A:1468,99,0:107925548	1|1:0,44:44:99:1|1:107925548_T_A:1960,132,0:107925548	1|1:0,45:45:99:1|1:107925548_T_A:1987,135,0:107925548	0|1:17,25:42:99:0|1:107925548_T_A:990,0,627:107925548	0|1:20,28:48:99:0|1:107925548_T_A:1070,0,756:107925548	0/0:39,0:39:99:.:.:0,102,1530	NO
NC_056057.1	107925549	.	T	A	11946.6	.	AC=17;AF=0.340;AN=50;BaseQRankSum=-6.690e-01;DP=768;ExcessHet=1.2719;FS=0.000;InbreedingCoeff=0.0196;MLEAC=17;MLEAF=0.340;MQ=60.00;MQRankSum=0.00;QD=27.28;ReadPosRankSum=-7.600e-02;SOR=0.718;ANN=A|intron_variant|MODIFIER|CLCN1|CLCN1|transcript|XM_004008136.5|protein_coding|1/22|c.181-385T>A||||||,A|intron_variant|MODIFIER|CLCN1|CLCN1|transcript|XM_027968891.2|protein_coding|1/21|c.181-385T>A||||||	GT:AD:DP:GQ:PGT:PID:PL:PS	0/0:26,0:26:72:.:.:0,72,1080	0/0:30,0:30:90:.:.:0,90,1108	0/0:25,0:25:72:.:.:0,72,1080	0|1:11,17:28:99:0|1:107925548_T_A:677,0,402:107925548	0/0:42,0:42:99:.:.:0,105,1660	0|1:11,7:18:99:0|1:107925545_T_C:205,0,303:107925545	0/1:7,6:13:99:.:.:212,0,185	0|1:10,10:20:99:0|1:107925548_T_A:390,0,390:107925548	0/1:21,13:34:99:.:.:425,0,752	0|1:15,21:36:99:0|1:107925548_T_A:825,0,567:107925548	0/0:25,0:25:75:.:.:0,75,927	0|1:13,17:30:99:0|1:107925548_T_A:654,0,495:107925548	0/0:29,0:29:72:.:.:0,72,1080	0/0:24,0:24:60:.:.:0,60,945	0/0:23,0:23:60:.:.:0,60,900	0/0:29,0:29:38:.:.:0,38,1066	0|1:10,19:29:99:0|1:107925548_T_A:768,0,363:107925548	0/0:18,0:18:51:.:.:0,51,765	0|1:9,9:18:99:0|1:107925548_T_A:351,0,351:107925548	1|1:0,33:33:99:1|1:107925548_T_A:1468,99,0:107925548	1|1:0,44:44:99:1|1:107925548_T_A:1960,132,0:107925548	1|1:0,45:45:99:1|1:107925548_T_A:1987,135,0:107925548	0|1:17,25:42:99:0|1:107925548_T_A:990,0,627:107925548	0|1:20,28:48:99:0|1:107925548_T_A:1070,0,756:107925548	0/0:39,0:39:99:.:.:0,102,1530	NO
NC_056057.1	107925598	.	G	A	215.35	.	AC=1;AF=0.020;AN=50;BaseQRankSum=0.417;DP=776;ExcessHet=0.0000;FS=0.000;InbreedingCoeff=-0.0204;MLEAC=1;MLEAF=0.020;MQ=60.00;MQRankSum=0.00;QD=14.36;ReadPosRankSum=0.112;SOR=0.551;ANN=A|intron_variant|MODIFIER|CLCN1|CLCN1|transcript|XM_004008136.5|protein_coding|1/22|c.181-336G>A||||||,A|intron_variant|MODIFIER|CLCN1|CLCN1|transcript|XM_027968891.2|protein_coding|1/21|c.181-336G>A||||||	GT:AD:DP:GQ:PL	0/0:31,0:31:90:0,90,1350	0/0:37,0:37:99:0,102,1377	0/0:20,0:20:57:0,57,855	0/0:31,0:31:90:0,90,1350	0/0:43,0:43:99:0,113,1692	0/0:13,0:13:39:0,39,473	0/0:12,0:12:33:0,33,495	0/0:14,0:14:42:0,42,512	0/0:40,0:40:99:0,107,1321	0/0:34,0:34:87:0,87,1305	0/0:25,0:25:72:0,72,939	0/0:31,0:31:90:0,90,1350	0/0:27,0:27:81:0,81,937	0/1:8,7:15:99:230,0,255	0/0:31,0:31:87:0,87,1305	0/0:31,0:31:90:0,90,1350	0/0:30,0:30:81:0,81,1215	0/0:21,0:21:60:0,60,759	0/0:22,0:22:60:0,60,762	0/0:44,0:44:99:0,106,1723	0/0:43,0:43:99:0,120,1800	0/0:43,0:43:99:0,111,1636	0/0:42,0:42:99:0,111,1712	0/0:58,0:58:99:0,120,1800	0/0:38,0:38:99:0,101,1376	NO
NC_056057.1	107925659	.	T	TC	1130.72	.	AC=3;AF=0.060;AN=50;BaseQRankSum=-1.037e+00;DP=624;ExcessHet=0.0000;FS=8.861;InbreedingCoeff=0.6287;MLEAC=3;MLEAF=0.060;MQ=59.84;MQRankSum=0.00;QD=25.13;ReadPosRankSum=-6.130e-01;SOR=0.156;ANN=TC|intron_variant|MODIFIER|CLCN1|CLCN1|transcript|XM_004008136.5|protein_coding|1/22|c.181-272dupC||||||INFO_REALIGN_3_PRIME,TC|intron_variant|MODIFIER|CLCN1|CLCN1|transcript|XM_027968891.2|protein_coding|1…	GT:AD:DP:GQ:PGT:PID:PL:PS	0/0:31,0:31:60:.:.:0,60,900	0/0:32,0:32:63:.:.:0,63,945	0/0:26,0:26:66:.:.:0,66,990	0/0:32,0:32:67:.:.:0,67,1074	0/0:43,0:43:99:.:.:0,99,1560	0/0:5,0:5:12:.:.:0,12,180	0/0:10,0:10:24:.:.:0,24,360	0/0:14,0:14:33:.:.:0,33,495	0/0:40,0:40:99:.:.:0,107,1321	0/0:31,0:31:68:.:.:0,68,972	0/0:27,0:27:57:.:.:0,57,855	0/0:14,0:14:42:.:.:0,42,614	0/0:21,0:21:39:.:.:0,39,585	0|0:13,0:13:39:0|1:107925659_T_TG:0,39,580:107925659	0/0:15,0:15:42:.:.:0,42,630	0|0:16,0:17:48:0|1:107925659_T_TTG:0,48,720:107925659	0/0:17,0:18:50:.:.:0,50,654	0/0:18,0:18:36:.:.:0,36,540	0|0:8,0:8:23:0|1:107925659_T_TG:0,23,319:107925659	0/0:25,0:25:33:.:.:0,33,594	0/0:43,0:43:99:.:.:0,120,1800	1|1:0,17:17:51:1|1:107925659_T_TC:745,51,0:107925659	0/0:42,0:42:99:.:.:0,108,1501	0|1:16,12:28:99:0|1:107925659_T_TC:421,0,575:107925659	0/0:42,0:42:99:.:.:0,112,1395	NO
NC_056057.1	107925663	.	A	C	6183.53	.	AC=15;AF=0.300;AN=50;BaseQRankSum=0.566;DP=559;ExcessHet=0.5145;FS=8.842;InbreedingCoeff=0.0210;MLEAC=17;MLEAF=0.340;MQ=60.00;MQRankSum=0.00;QD=21.10;ReadPosRankSum=-2.930e-01;SOR=1.127;ANN=C|intron_variant|MODIFIER|CLCN1|CLCN1|transcript|XM_004008136.5|protein_coding|1/22|c.181-271A>C||||||,C|intron_variant|MODIFIER|CLCN1|CLCN1|transcript|XM_027968891.2|protein_coding|1/21|c.181-271A>C||||||	GT:AD:DP:GQ:PGT:PID:PL:PS	0/0:24,0:24:0:.:.:0,0,244	0/0:26,0:26:0:.:.:0,0,340	0/0:28,0:28:67:.:.:0,67,1041	0/1:8,10:18:99:.:.:354,0,182	0/0:43,0:43:99:.:.:0,99,1560	0/0:2,0:2:6:.:.:0,6,51	0|0:2,0:2:6:0|1:107925662_CA_C:0,6,90:107925662	0/1:2,6:8:28:.:.:176,0,28	0/1:30,14:44:99:.:.:381,0,751	0/1:10,15:25:99:.:.:397,0,322	0|0:13,0:13:39:0|1:107925660_C_A:0,39,574:107925660	0/1:5,8:13:99:.:.:262,0,139	0/0:17,0:17:0:.:.:0,0,0	0|0:14,0:14:42:0|1:107925659_T_TG:0,42,625:107925659	0|1:15,2:17:23:0|1:107925657_C_CT:23,0,512:107925657	0|0:16,1:17:16:0|1:107925659_T_TTG:0,16,685:107925659	0/1:7,10:17:99:.:.:316,0,190	0/0:14,0:14:0:.:.:0,0,308	0|0:8,0:8:23:0|1:107925659_T_TG:0,23,319:107925659	1/1:0,28:28:84:.:.:1160,84,0	1/1:0,30:30:90:.:.:1321,90,0	1|1:0,18:18:54:1|1:107925659_T_TC:779,54,0:107925659	0/1:29,18:47:99:.:.:613,0,799	0|1:16,12:28:99:0|1:107925659_T_TC:421,0,575:107925659	0/0:42,0:42:99:.:.:0,112,1395	NO
NC_056057.1	107925678	.	T	C	31.69	.	AC=1;AF=0.020;AN=50;BaseQRankSum=1.23;DP=527;ExcessHet=0.0000;FS=3.233;InbreedingCoeff=-0.0065;MLEAC=1;MLEAF=0.020;MQ=60.00;MQRankSum=0.00;QD=1.98;ReadPosRankSum=-2.042e+00;SOR=2.303;ANN=C|intron_variant|MODIFIER|CLCN1|CLCN1|transcript|XM_004008136.5|protein_coding|1/22|c.181-256T>C||||||,C|intron_variant|MODIFIER|CLCN1|CLCN1|transcript|XM_027968891.2|protein_coding|1/21|c.181-256T>C||||||	GT:AD:DP:GQ:PGT:PID:PL:PS	0/0:20,0:20:0:.:.:0,0,189	0/0:19,0:19:0:.:.:0,0,157	0/0:25,0:25:63:.:.:0,63,810	0|1:14,2:16:43:0|1:107925668_A_C:43,0,512:107925668	0/0:39,0:39:50:.:.:0,50,1127	0/0:4,0:4:12:.:.:0,12,155	0/0:1,0:1:3:.:.:0,3,42	0/0:6,0:6:18:.:.:0,18,224	0/0:41,0:41:99:.:.:0,114,1710	0/0:24,0:24:72:.:.:0,72,820	0/0:22,0:22:0:.:.:0,0,235	0/0:10,0:10:30:.:.:0,30,391	0/0:16,0:16:0:.:.:0,0,0	0/0:19,0:19:0:.:.:0,0,71	0/0:19,0:19:0:.:.:0,0,453	0/0:19,0:19:0:.:.:0,0,390	0/0:12,0:12:36:.:.:0,36,489	0/0:15,0:15:0:.:.:0,0,274	0/0:7,0:7:21:.:.:0,21,292	0/0:28,0:28:81:.:.:0,81,1215	0/0:34,0:34:99:.:.:0,99,1297	0/0:13,0:13:39:.:.:0,39,548	0/0:47,0:47:99:.:.:0,104,1793	0/0:29,0:29:54:.:.:0,54,930	0/0:42,0:42:99:.:.:0,112,1395	NO
NC_056057.1	107925716	.	A	T	6761.15	.	AC=14;AF=0.280;AN=50;BaseQRankSum=0.569;DP=634;ExcessHet=0.2290;FS=16.457;InbreedingCoeff=-0.0114;MLEAC=17;MLEAF=0.340;MQ=60.00;MQRankSum=0.00;QD=24.50;ReadPosRankSum=0.281;SOR=1.271;ANN=T|intron_variant|MODIFIER|CLCN1|CLCN1|transcript|XM_004008136.5|protein_coding|1/22|c.181-218A>T||||||,T|intron_variant|MODIFIER|CLCN1|CLCN1|transcript|XM_027968891.2|protein_coding|1/21|c.181-218A>T||||||	GT:AD:DP:GQ:PL	0/0:22,0:22:0:0,0,456	0/0:23,0:23:0:0,0,547	0/0:33,0:33:93:0,93,1395	0/1:6,7:13:99:217,0,178	0/0:45,0:45:99:0,118,1649	0/0:12,0:12:36:0,36,390	0/0:8,0:8:24:0,24,291	0/1:4,6:10:99:203,0,137	0/0:36,0:36:99:0,99,1331	0/1:10,17:27:99:557,0,317	0/0:22,0:22:0:0,0,542	0/1:7,2:9:57:57,0,233	0/0:18,0:18:0:0,0,399	0/0:16,0:16:0:0,0,301	0/0:20,0:20:0:0,0,599	0/0:23,0:23:0:0,0,562	0/1:5,8:13:99:295,0,164	0/0:24,0:24:27:0,27,784	0/1:8,3:11:93:93,0,263	1/1:0,35:35:99:1416,104,0	1/1:0,38:38:99:1648,114,0	1/1:0,22:22:66:862,66,0	0/1:36,27:63:99:963,0,1296	0/1:22,13:35:99:464,0,763	0/0:41,0:41:99:0,107,1506	NO
NC_056057.1	107925725	.	T	G	607.68	.	AC=3;AF=0.060;AN=50;BaseQRankSum=-1.181e+00;DP=770;ExcessHet=0.2744;FS=3.661;InbreedingCoeff=-0.1018;MLEAC=3;MLEAF=0.060;MQ=60.00;MQRankSum=0.00;QD=9.65;ReadPosRankSum=-5.680e-01;SOR=1.298;ANN=G|intron_variant|MODIFIER|CLCN1|CLCN1|transcript|XM_004008136.5|protein_coding|1/22|c.181-209T>G||||||,G|intron_variant|MODIFIER|CLCN1|CLCN1|transcript|XM_027968891.2|protein_coding|1/21|c.181-209T>G||||||	GT:AD:DP:GQ:PL	0/0:28,0:28:38:0,38,841	0/0:24,0:24:66:0,66,990	0/0:34,0:34:99:0,99,1485	0/0:28,0:28:67:0,67,833	0/0:47,0:47:99:0,108,1678	0/1:9,7:16:99:144,0,259	0/1:5,4:9:99:140,0,133	0/0:12,0:12:36:0,36,463	0/1:25,13:38:99:350,0,835	0/0:30,0:30:90:0,90,1157	0/0:22,0:22:36:0,36,720	0/0:18,0:18:23:0,23,491	0/0:21,0:21:0:0,0,538	0/0:16,0:16:0:0,0,356	0/0:17,0:17:51:0,51,660	0/0:23,0:23:9:0,9,727	0/0:22,0:22:0:0,0,561	0/0:26,0:26:69:0,69,1035	0/0:11,0:11:33:0,33,390	0/0:61,0:61:99:0,110,1800	0/0:51,0:51:99:0,120,1800	0/0:39,0:39:88:0,88,1226	0/0:74,0:74:99:0,120,1800	0/0:52,0:52:95:0,95,1784	0/0:41,0:41:99:0,107,1506	NO
NC_056057.1	107925838	.	G	A	9434.81	.	AC=14;AF=0.280;AN=50;BaseQRankSum=-8.090e-01;DP=824;ExcessHet=0.2290;FS=1.748;InbreedingCoeff=0.2062;MLEAC=14;MLEAF=0.280;MQ=59.83;MQRankSum=0.00;QD=23.77;ReadPosRankSum=0.169;SOR=0.794;ANN=A|intron_variant|MODIFIER|CLCN1|CLCN1|transcript|XM_004008136.5|protein_coding|1/22|c.181-96G>A||||||,A|intron_variant|MODIFIER|CLCN1|CLCN1|transcript|XM_027968891.2|protein_coding|1/21|c.181-96G>A||||||	GT:AD:DP:GQ:PL	0/0:23,0:23:27:0,27,824	0/0:21,0:21:60:0,60,869	0/0:34,0:34:99:0,102,1393	0/1:9,21:30:99:694,0,292	0/0:42,0:42:99:0,100,1568	0/0:21,0:21:60:0,60,900	0/0:22,0:22:62:0,62,702	0/1:10,3:13:55:55,0,347	0/0:44,0:44:99:0,114,1556	0/1:20,19:39:99:517,0,528	0/0:26,0:26:75:0,75,1125	0/1:15,15:30:99:397,0,509	0/0:29,0:29:81:0,81,1215	0/0:30,0:30:90:0,90,1164	0/0:23,0:23:60:0,60,815	0/0:20,0:20:57:0,57,855	0/1:9,16:25:99:527,0,267	0/0:29,0:29:81:0,81,1215	0/1:10,7:17:99:207,0,297	1/1:0,47:47:99:1863,140,0	1/1:0,52:52:99:2129,156,0	1/1:0,37:37:99:1368,110,0	0/1:22,26:48:99:920,0,783	0/1:33,26:59:99:806,0,1224	0/0:43,0:43:99:0,103,1508	NO
NC_056057.1	107925877	.	C	T	4402.77	.	AC=11;AF=0.220;AN=50;BaseQRankSum=0.642;DP=817;ExcessHet=1.5962;FS=1.488;InbreedingCoeff=-0.0490;MLEAC=11;MLEAF=0.220;MQ=59.76;MQRankSum=0.00;QD=16.80;ReadPosRankSum=0.102;SOR=0.791;ANN=T|intron_variant|MODIFIER|CLCN1|CLCN1|transcript|XM_004008136.5|protein_coding|1/22|c.181-57C>T||||||,T|intron_variant|MODIFIER|CLCN1|CLCN1|transcript|XM_027968891.2|protein_coding|1/21|c.181-57C>T||||||	GT:AD:DP:GQ:PL	0/0:20,0:20:45:0,45,675	0/0:26,0:26:78:0,78,1006	0/0:31,0:31:78:0,78,1170	0/1:22,13:35:99:458,0,840	0/0:42,0:42:99:0,100,1568	0/1:10,8:18:99:220,0,264	0/0:19,0:19:57:0,57,667	0/1:4,6:10:99:221,0,103	0/1:30,26:56:99:753,0,956	0/0:36,0:36:99:0,101,1174	1/1:0,25:25:74:930,74,0	0/1:16,14:30:99:436,0,365	0/1:13,13:26:99:419,0,441	0/0:30,0:30:75:0,75,1055	0/0:20,0:20:60:0,60,777	0/1:12,7:19:99:169,0,393	0/0:24,0:24:69:0,69,1035	0/1:12,15:27:99:513,0,396	0/1:5,11:16:99:328,0,161	0/0:39,0:39:99:0,99,1459	0/0:54,0:54:99:0,120,1800	0/0:42,0:42:99:0,99,1457	0/0:50,0:50:99:0,116,1800	0/0:55,0:55:99:0,119,1800	0/0:43,0:43:99:0,103,1508	NO
NC_056057.1	107925996	.	A	G	12790.8	.	AC=17;AF=0.340;AN=50;BaseQRankSum=0.396;DP=901;ExcessHet=1.2719;FS=1.159;InbreedingCoeff=0.0184;MLEAC=17;MLEAF=0.340;MQ=60.00;MQRankSum=0.00;QD=23.47;ReadPosRankSum=0.089;SOR=0.577;ANN=G|synonymous_variant|LOW|CLCN1|CLCN1|transcript|XM_004008136.5|protein_coding|2/23|c.243A>G|p.Thr81Thr|305/3159|243/2970|81/989||,G|synonymous_variant|LOW|CLCN1|CLCN1|transcript|XM_027968891.2|protein_coding|2/22|c…	GT:AD:DP:GQ:PL	0/0:21,0:21:60:0,60,831	0/0:26,0:26:72:0,72,1006	0/0:38,0:38:99:0,103,1448	0/1:10,21:31:99:779,0,288	0/0:42,0:42:99:0,100,1568	0/1:14,20:34:99:529,0,376	0/1:14,11:25:99:271,0,342	0/1:5,7:12:99:257,0,141	0/1:42,29:71:99:777,0,1257	0/1:18,27:45:99:866,0,486	0/0:21,0:21:63:0,63,771	0/1:10,8:18:99:280,0,363	0/0:33,0:33:42:0,42,1109	0/0:26,0:26:72:0,72,1080	0/0:22,0:22:17:0,17,694	0/0:31,0:31:84:0,84,1260	0/1:11,11:22:99:314,0,334	0/0:33,0:33:90:0,90,1350	0/1:13,15:28:99:496,0,447	1/1:0,38:38:99:1523,114,0	1/1:0,72:72:99:3153,217,0	1/1:0,40:40:99:1545,120,0	0/1:32,29:61:99:1049,0,1109	0/1:22,26:48:99:987,0,758	0/0:45,0:45:99:0,99,1528	NO
NC_056057.1	107926009	.	G	A	418.35	.	AC=1;AF=0.020;AN=50;BaseQRankSum=1.95;DP=840;ExcessHet=0.0000;FS=1.648;InbreedingCoeff=-0.0204;MLEAC=1;MLEAF=0.020;MQ=60.00;MQRankSum=0.00;QD=18.19;ReadPosRankSum=-2.770e-01;SOR=0.921;ANN=A|missense_variant|MODERATE|CLCN1|CLCN1|transcript|XM_004008136.5|protein_coding|2/23|c.256G>A|p.Ala86Thr|318/3159|256/2970|86/989||,A|missense_variant|MODERATE|CLCN1|CLCN1|transcript|XM_027968891.2|protein_codi…	GT:AD:DP:GQ:PL	0/0:18,0:18:54:0,54,649	0/0:27,0:27:81:0,81,1014	0/0:40,0:40:99:0,114,1641	0/0:28,0:28:81:0,81,1215	0/0:42,0:42:99:0,100,1568	0/0:34,0:34:99:0,99,1007	0/0:28,0:28:81:0,81,803	0/0:13,0:13:39:0,39,466	0/0:56,0:56:99:0,120,1800	0/0:44,0:44:99:0,117,1427	0/0:21,0:21:63:0,63,771	0/0:19,0:19:57:0,57,703	0/0:32,0:32:84:0,84,1260	0/1:11,12:23:99:433,0,324	0/0:21,0:21:60:0,60,797	0/0:28,0:28:69:0,69,1010	0/0:27,0:27:72:0,72,1080	0/0:30,0:30:81:0,81,1215	0/0:26,0:26:72:0,72,972	0/0:38,0:38:99:0,100,1392	0/0:65,0:65:99:0,120,1800	0/0:37,0:37:99:0,99,1469	0/0:54,0:54:99:0,120,1800	0/0:43,0:43:99:0,99,1665	0/0:45,0:45:99:0,99,1528	NO
NC_056057.1	107926059	.	C	T	11911.6	.	AC=17;AF=0.340;AN=50;BaseQRankSum=-6.750e-01;DP=866;ExcessHet=1.2719;FS=0.542;InbreedingCoeff=0.0196;MLEAC=17;MLEAF=0.340;MQ=60.00;MQRankSum=0.00;QD=22.26;ReadPosRankSum=0.447;SOR=0.645;ANN=T|splice_region_variant&intron_variant|LOW|CLCN1|CLCN1|transcript|XM_004008136.5|protein_coding|2/22|c.301+5C>T||||||,T|splice_region_variant&intron_variant|LOW|CLCN1|CLCN1|transcript|XM_027968891.2|protein_co…	GT:AD:DP:GQ:PL	0/0:21,0:21:57:0,57,855	0/0:28,0:28:81:0,81,1033	0/0:32,0:32:90:0,90,1350	0/1:13,15:28:99:568,0,489	0/0:42,0:42:99:0,100,1568	0/1:14,18:32:99:471,0,387	0/1:13,13:26:99:310,0,363	0/1:4,9:13:99:296,0,128	0/1:32,24:56:99:696,0,907	0/1:25,25:50:99:767,0,633	0/0:14,0:14:42:0,42,534	0/1:15,10:25:99:342,0,517	0/0:32,0:32:90:0,90,1350	0/0:26,0:26:72:0,72,1080	0/0:21,0:21:54:0,54,810	0/0:25,0:25:72:0,72,870	0/1:13,15:28:99:543,0,415	0/0:30,0:30:90:0,90,1188	0/1:11,20:31:99:584,0,331	1/1:0,41:41:99:1695,123,0	1/1:0,69:69:99:2822,205,0	1/1:0,38:38:99:1396,113,0	0/1:29,26:55:99:917,0,1048	0/1:25,18:43:99:540,0,920	0/0:45,0:45:99:0,99,1528	NO
NC_056057.1	107926248	.	A	G	10716.6	.	AC=17;AF=0.340;AN=50;BaseQRankSum=0.460;DP=819;ExcessHet=1.2719;FS=1.140;InbreedingCoeff=0.0195;MLEAC=17;MLEAF=0.340;MQ=60.00;MQRankSum=0.00;QD=21.52;ReadPosRankSum=0.049;SOR=0.702;ANN=G|intron_variant|MODIFIER|CLCN1|CLCN1|transcript|XM_004008136.5|protein_coding|2/22|c.301+194A>G||||||,G|intron_variant|MODIFIER|CLCN1|CLCN1|transcript|XM_027968891.2|protein_coding|2/21|c.301+194A>G||||||	GT:AD:DP:GQ:PGT:PID:PL:PS	0/0:16,0:16:48:.:.:0,48,600	0/0:12,0:12:36:.:.:0,36,475	0/0:38,0:38:99:.:.:0,102,1502	0|1:12,10:22:99:0|1:107926248_A_G:328,0,405:107926248	0/0:42,0:42:99:.:.:0,100,1568	0/1:11,8:19:99:.:.:243,0,266	0/1:15,8:23:99:.:.:231,0,438	0/1:5,11:16:99:.:.:345,0,161	0/1:23,20:43:99:.:.:565,0,646	0/1:34,23:57:99:.:.:604,0,1129	0/0:17,0:17:45:.:.:0,45,675	0|1:12,11:23:99:0|1:107926248_A_G:360,0,349:107926248	0/0:33,0:33:57:.:.:0,57,1120	0/0:20,0:20:57:.:.:0,57,855	0/0:24,0:24:69:.:.:0,69,1035	0/0:24,0:24:30:.:.:0,30,798	0/1:18,11:29:99:.:.:307,0,546	0/0:38,0:38:99:.:.:0,99,1370	0/1:12,23:35:99:.:.:651,0,321	1/1:0,39:39:99:.:.:1547,117,0	1/1:0,66:66:99:.:.:2711,198,0	1/1:0,35:35:99:.:.:1306,105,0	0/1:22,17:39:99:.:.:623,0,756	0/1:24,28:52:99:.:.:931,0,793	0/0:45,0:45:99:.:.:0,99,1660	NO
NC_056057.1	107926419	.	CT	C	11335.6	.	AC=17;AF=0.340;AN=50;BaseQRankSum=0.00;DP=764;ExcessHet=1.2719;FS=0.544;InbreedingCoeff=0.0195;MLEAC=17;MLEAF=0.340;MQ=60.00;MQRankSum=0.00;QD=24.91;ReadPosRankSum=0.228;SOR=0.777;ANN=C|intron_variant|MODIFIER|CLCN1|CLCN1|transcript|XM_004008136.5|protein_coding|2/22|c.302-26delT||||||INFO_REALIGN_3_PRIME,C|intron_variant|MODIFIER|CLCN1|CLCN1|transcript|XM_027968891.2|protein_coding|2/21|c.302-26…	GT:AD:DP:GQ:PGT:PID:PL:PS	0/0:12,0:12:33:.:.:0,33,495	0/0:20,0:20:60:.:.:0,60,790	0/0:30,0:30:80:.:.:0,80,1215	0/1:18,14:32:99:.:.:498,0,646	0/0:42,0:42:99:.:.:0,100,1568	0|1:4,9:13:99:0|1:107926419_CT_C:366,0,141:107926419	0|1:6,7:13:99:0|1:107926419_CT_C:276,0,231:107926419	0/1:9,10:19:99:.:.:368,0,323	0|1:25,16:41:99:0|1:107926419_CT_C:597,0,994:107926419	0/1:27,22:49:99:.:.:782,0,996	0/0:22,0:22:60:.:.:0,60,815	0/1:8,14:22:99:.:.:527,0,271	0/0:20,0:20:54:.:.:0,54,810	0/0:31,0:31:90:.:.:0,90,1350	0/0:12,0:12:33:.:.:0,33,495	0/0:21,0:21:57:.:.:0,57,855	0/1:17,10:27:99:.:.:343,0,616	0/0:40,0:40:99:.:.:0,108,1508	0/1:8,9:17:99:.:.:331,0,287	1/1:0,38:38:99:.:.:1607,114,0	1/1:0,60:60:99:.:.:2547,181,0	1/1:0,38:38:99:.:.:1613,114,0	0/1:26,26:52:99:.:.:941,0,939	0/1:18,16:34:99:.:.:575,0,660	0/0:45,0:45:99:.:.:0,99,1660	NO
NC_056057.1	107926425	.	C	T	1209.71	.	AC=3;AF=0.060;AN=50;BaseQRankSum=-4.920e-01;DP=745;ExcessHet=0.2744;FS=0.000;InbreedingCoeff=-0.0638;MLEAC=3;MLEAF=0.060;MQ=60.00;MQRankSum=0.00;QD=18.06;ReadPosRankSum=-7.460e-01;SOR=0.641;ANN=T|intron_variant|MODIFIER|CLCN1|CLCN1|transcript|XM_004008136.5|protein_coding|2/22|c.302-22C>T||||||,T|intron_variant|MODIFIER|CLCN1|CLCN1|transcript|XM_027968891.2|protein_coding|2/21|c.302-22C>T||||||	GT:AD:DP:GQ:PGT:PID:PL:PS	0/0:11,0:11:33:.:.:0,33,423	0/0:23,0:23:54:.:.:0,54,835	0/0:30,0:30:80:.:.:0,80,1215	0/0:32,0:32:90:.:.:0,90,1350	0/0:42,0:42:99:.:.:0,100,1568	0|1:4,9:13:99:0|1:107926419_CT_C:366,0,141:107926419	0|1:6,7:13:99:0|1:107926419_CT_C:276,0,231:107926419	0/0:18,0:18:48:.:.:0,48,720	0|1:25,16:41:99:0|1:107926419_CT_C:597,0,989:107926419	0/0:47,0:47:99:.:.:0,120,1669	0/0:22,0:22:60:.:.:0,60,815	0/0:21,0:21:57:.:.:0,57,855	0/0:21,0:21:51:.:.:0,51,765	0/0:31,0:31:87:.:.:0,87,1305	0/0:12,0:12:36:.:.:0,36,449	0/0:21,0:21:60:.:.:0,60,806	0/0:25,0:25:72:.:.:0,72,1080	0/0:42,0:42:99:.:.:0,111,1665	0/0:16,0:16:45:.:.:0,45,675	0/0:38,0:38:99:.:.:0,111,1665	0/0:57,0:57:99:.:.:0,120,1800	0/0:36,0:36:99:.:.:0,99,1485	0/0:50,0:50:99:.:.:0,120,1800	0/0:34,0:34:99:.:.:0,99,1424	0/0:45,0:45:99:.:.:0,99,1660	NO
NC_056057.1	107926436	.	T	C	10920.7	.	AC=17;AF=0.340;AN=50;BaseQRankSum=-4.500e-02;DP=756;ExcessHet=1.2719;FS=0.544;InbreedingCoeff=0.0195;MLEAC=17;MLEAF=0.340;MQ=60.00;MQRankSum=0.00;QD=23.90;ReadPosRankSum=-7.430e-01;SOR=0.620;ANN=C|intron_variant|MODIFIER|CLCN1|CLCN1|transcript|XM_004008136.5|protein_coding|2/22|c.302-11T>C||||||,C|intron_variant|MODIFIER|CLCN1|CLCN1|transcript|XM_027968891.2|protein_coding|2/21|c.302-11T>C||||||	GT:AD:DP:GQ:PL	0/0:12,0:12:36:0,36,501	0/0:25,0:25:72:0,72,880	0/0:27,0:27:72:0,72,1080	0/1:21,16:37:99:586,0,622	0/0:42,0:42:99:0,100,1568	0/1:4,9:13:99:269,0,128	0/1:6,9:15:99:331,0,202	0/1:7,11:18:99:404,0,235	0/1:25,15:40:99:417,0,787	0/1:26,24:50:99:683,0,780	0/0:19,0:19:54:0,54,810	0/1:7,13:20:99:483,0,220	0/0:17,0:17:42:0,42,630	0/0:29,0:29:81:0,81,1215	0/0:12,0:12:36:0,36,449	0/0:24,0:24:30:0,30,834	0/1:15,11:26:99:348,0,549	0/0:39,0:39:99:0,102,1468	0/1:7,8:15:99:255,0,215	1/1:0,41:41:99:1752,123,0	1/1:0,58:58:99:2457,174,0	1/1:0,38:38:99:1465,113,0	0/1:28,26:54:99:926,0,1051	0/1:16,16:32:99:580,0,568	0/0:45,0:45:99:0,99,1660	NO
NC_056057.1	107926674	.	G	T	8862.71	.	AC=17;AF=0.340;AN=50;BaseQRankSum=-3.260e-01;DP=732;ExcessHet=1.2719;FS=7.726;InbreedingCoeff=0.0232;MLEAC=17;MLEAF=0.340;MQ=60.00;MQRankSum=0.00;QD=22.38;ReadPosRankSum=-4.980e-01;SOR=1.027;ANN=T|intron_variant|MODIFIER|CLCN1|CLCN1|transcript|XM_004008136.5|protein_coding|3/22|c.433+96G>T||||||,T|intron_variant|MODIFIER|CLCN1|CLCN1|transcript|XM_027968891.2|protein_coding|3/21|c.433+96G>T||||||	GT:AD:DP:GQ:PL	0/0:15,0:15:45:0,45,576	0/0:27,0:27:72:0,72,1080	0/0:32,0:32:93:0,93,1395	0/1:8,17:25:99:668,0,272	0/0:40,0:40:99:0,105,1575	0/1:12,13:25:99:263,0,325	0/1:1,8:9:15:261,0,15	0/1:19,7:26:99:203,0,581	0/1:19,11:30:99:359,0,607	0/1:18,21:39:99:561,0,563	0/0:24,0:24:72:0,72,944	0/1:13,20:33:99:661,0,411	0/0:27,0:27:72:0,72,1080	0/0:20,0:20:60:0,60,801	0/0:29,0:29:81:0,81,1215	0/0:21,0:21:60:0,60,809	0/1:13,10:23:99:302,0,440	0/0:44,0:44:99:0,105,1527	0/1:9,5:14:99:155,0,300	1/1:0,38:38:99:1520,114,0	1/1:0,40:40:99:1691,120,0	1/1:0,31:31:93:1209,93,0	0/1:19,16:35:99:507,0,652	0/1:12,16:28:99:538,0,419	0/0:45,0:45:99:0,99,1660	NO
NC_056057.1	107926770	.	T	A	7789.64	.	AC=17;AF=0.340;AN=50;BaseQRankSum=-1.440e-01;DP=702;ExcessHet=1.2719;FS=0.546;InbreedingCoeff=0.0196;MLEAC=17;MLEAF=0.340;MQ=59.99;MQRankSum=0.00;QD=19.33;ReadPosRankSum=-2.580e-01;SOR=0.766;ANN=A|intron_variant|MODIFIER|CLCN1|CLCN1|transcript|XM_004008136.5|protein_coding|3/22|c.433+192T>A||||||,A|intron_variant|MODIFIER|CLCN1|CLCN1|transcript|XM_027968891.2|protein_coding|3/21|c.433+192T>A||||||	GT:AD:DP:GQ:PL	0/0:16,0:16:48:0,48,618	0/0:24,0:24:72:0,72,934	0/0:25,0:25:63:0,63,1018	0/1:8,22:30:99:521,0,143	0/0:33,0:33:90:0,90,1283	0/1:11,8:19:99:208,0,299	0/1:8,11:19:99:300,0,163	0/1:14,5:19:99:140,0,459	0/1:24,21:45:99:603,0,725	0/1:15,14:29:99:409,0,470	0/0:22,0:22:60:0,60,895	0/1:12,17:29:99:556,0,414	0/0:23,0:23:60:0,60,900	0/0:20,0:20:51:0,51,765	0/0:31,0:31:90:0,90,1154	0/0:16,0:16:39:0,39,585	0/1:14,10:24:99:267,0,481	0/0:36,0:36:99:0,99,1367	0/1:16,6:22:99:129,0,568	1/1:0,38:38:99:1317,111,0	1/1:0,43:43:99:1525,127,0	1/1:0,33:33:97:1219,97,0	0/1:15,9:24:99:250,0,510	0/1:16,13:29:99:381,0,505	0/0:41,0:41:99:0,111,1549	NO
NC_056057.1	107926857	.	G	A	7172.64	.	AC=17;AF=0.340;AN=50;BaseQRankSum=-4.610e-01;DP=650;ExcessHet=1.2719;FS=3.535;InbreedingCoeff=0.0196;MLEAC=17;MLEAF=0.340;MQ=60.00;MQRankSum=0.00;QD=20.49;ReadPosRankSum=-3.330e-01;SOR=0.894;ANN=A|intron_variant|MODIFIER|CLCN1|CLCN1|transcript|XM_004008136.5|protein_coding|3/22|c.433+279G>A||||||,A|intron_variant|MODIFIER|CLCN1|CLCN1|transcript|XM_027968891.2|protein_coding|3/21|c.433+279G>A||||||	GT:AD:DP:GQ:PL	0/0:20,0:20:60:0,60,823	0/0:20,0:20:60:0,60,695	0/0:22,0:22:60:0,60,900	0/1:14,18:32:99:581,0,463	0/0:27,0:27:81:0,81,1182	0/1:7,8:15:99:255,0,247	0/1:11,8:19:99:209,0,300	0/1:15,2:17:32:32,0,541	0/1:22,21:43:99:673,0,622	0/1:15,12:27:99:404,0,490	0/0:32,0:32:90:0,90,1350	0/1:19,17:36:99:534,0,619	0/0:26,0:26:72:0,72,1048	0/0:28,0:28:81:0,81,1215	0/0:23,0:23:66:0,66,990	0/0:20,0:20:57:0,57,855	0/1:13,14:27:99:426,0,448	0/0:34,0:34:99:0,99,1236	0/1:16,8:24:99:228,0,460	1/1:0,35:35:99:1449,105,0	1/1:0,20:20:60:894,60,0	1/1:0,30:30:90:1125,90,0	0/1:4,7:11:99:230,0,144	0/1:9,5:14:99:168,0,351	0/0:33,0:33:99:0,99,1242	NO
NC_056057.1	107926891	.	CTT	C	7702.61	.	AC=17;AF=0.340;AN=50;BaseQRankSum=0.655;DP=616;ExcessHet=1.2719;FS=0.861;InbreedingCoeff=0.0196;MLEAC=17;MLEAF=0.340;MQ=59.97;MQRankSum=0.00;QD=24.00;ReadPosRankSum=-4.170e-01;SOR=0.750;ANN=C|intron_variant|MODIFIER|CLCN1|CLCN1|transcript|XM_004008136.5|protein_coding|3/22|c.434-257_434-256delTT||||||INFO_REALIGN_3_PRIME,C|intron_variant|MODIFIER|CLCN1|CLCN1|transcript|XM_027968891.2|protein_codi…	GT:AD:DP:GQ:PGT:PID:PL:PS	0/0:21,0:21:60:.:.:0,60,781	0/0:19,0:19:57:.:.:0,57,625	0/0:16,0:16:42:.:.:0,42,630	0|1:15,17:32:99:0|1:107926891_CTT_C:660,0,562:107926891	0/0:25,0:25:60:.:.:0,60,900	0|1:6,9:15:99:0|1:107926891_CTT_C:360,0,225:107926891	0|1:9,7:16:99:0|1:107926891_CTT_C:267,0,357:107926891	0|1:15,2:17:39:0|1:107926891_CTT_C:39,0,624:107926891	0|1:20,19:39:99:0|1:107926891_CTT_C:738,0,783:107926891	0|1:16,13:29:99:0|1:107926891_CTT_C:498,0,633:107926891	0/0:32,0:32:93:.:.:0,93,1395	0|1:17,16:33:99:0|1:107926891_CTT_C:615,0,666:107926891	0/0:29,0:29:81:.:.:0,81,1215	0/0:34,0:34:90:.:.:0,90,1350	0/0:24,0:24:72:.:.:0,72,866	0/0:21,0:21:63:.:.:0,63,819	0|1:12,13:25:99:0|1:107926891_CTT_C:510,0,465:107926891	0/0:32,0:32:90:.:.:0,90,1232	0|1:12,11:23:99:0|1:107926891_CTT_C:426,0,464:107926891	1|1:0,32:32:96:1|1:107926891_CTT_C:1440,96,0:107926891	1|1:0,14:14:42:1|1:107926891_CTT_C:594,42,0:107926891	1|1:0,28:28:84:1|1:107926891_CTT_C:1240,84,0:107926891	0|1:3,6:9:99:0|1:107926891_CTT_C:243,0,108:107926891	0|1:6,3:9:99:0|1:107926891_CTT_C:108,0,243:107926891	0/0:30,0:30:81:.:.:0,81,1215	NO
NC_056057.1	107926897	.	A	G	7739.64	.	AC=17;AF=0.340;AN=50;BaseQRankSum=0.210;DP=610;ExcessHet=1.2719;FS=0.413;InbreedingCoeff=0.0196;MLEAC=17;MLEAF=0.340;MQ=59.97;MQRankSum=0.00;QD=24.04;ReadPosRankSum=-1.900e-02;SOR=0.737;ANN=G|intron_variant|MODIFIER|CLCN1|CLCN1|transcript|XM_004008136.5|protein_coding|3/22|c.434-253A>G||||||,G|intron_variant|MODIFIER|CLCN1|CLCN1|transcript|XM_027968891.2|protein_coding|3/21|c.434-253A>G||||||	GT:AD:DP:GQ:PGT:PID:PL:PS	0/0:21,0:21:60:.:.:0,60,781	0/0:20,0:20:60:.:.:0,60,755	0/0:15,0:15:42:.:.:0,42,630	0|1:15,17:32:99:0|1:107926891_CTT_C:660,0,562:107926891	0/0:21,0:21:57:.:.:0,57,855	0|1:6,9:15:99:0|1:107926891_CTT_C:360,0,225:107926891	0|1:9,7:16:99:0|1:107926891_CTT_C:267,0,357:107926891	0|1:15,2:17:39:0|1:107926891_CTT_C:39,0,624:107926891	0|1:21,19:40:99:0|1:107926891_CTT_C:735,0,812:107926891	0|1:16,13:29:99:0|1:107926891_CTT_C:498,0,633:107926891	0/0:32,0:32:93:.:.:0,93,1395	0|1:17,16:33:99:0|1:107926891_CTT_C:615,0,666:107926891	0/0:32,0:32:90:.:.:0,90,1350	0/0:33,0:33:99:.:.:0,99,1316	0/0:26,0:26:72:.:.:0,72,904	0/0:21,0:21:63:.:.:0,63,819	0|1:12,13:25:99:0|1:107926891_CTT_C:510,0,465:107926891	0/0:32,0:32:90:.:.:0,90,1232	0|1:11,11:22:99:0|1:107926891_CTT_C:429,0,429:107926891	1|1:0,32:32:96:1|1:107926891_CTT_C:1440,96,0:107926891	1|1:0,14:14:42:1|1:107926891_CTT_C:594,42,0:107926891	1|1:0,29:29:87:1|1:107926891_CTT_C:1277,87,0:107926891	0|1:3,6:9:99:0|1:107926891_CTT_C:243,0,108:107926891	0|1:6,3:9:99:0|1:107926891_CTT_C:108,0,243:107926891	0/0:30,0:30:84:.:.:0,84,1260	NO
NC_056057.1	107926927	.	CT	C	1076.74	.	AC=3;AF=0.060;AN=50;BaseQRankSum=-1.580e-01;DP=578;ExcessHet=0.2744;FS=2.074;InbreedingCoeff=-0.0655;MLEAC=3;MLEAF=0.060;MQ=59.86;MQRankSum=0.00;QD=16.31;ReadPosRankSum=0.359;SOR=0.793;ANN=C|intron_variant|MODIFIER|CLCN1|CLCN1|transcript|XM_004008136.5|protein_coding|3/22|c.434-222delT||||||,C|intron_variant|MODIFIER|CLCN1|CLCN1|transcript|XM_027968891.2|protein_coding|3/21|c.434-222delT||||||	GT:AD:DP:GQ:PL	0/0:21,0:21:60:0,60,781	0/0:20,0:20:54:0,54,810	0/0:5,0:5:15:0,15,197	0/0:37,0:37:93:0,93,1395	0/0:13,0:13:36:0,36,540	0/1:7,6:13:99:231,0,274	0/1:13,8:21:99:296,0,522	0/0:14,0:14:36:0,36,540	0/1:17,15:32:99:579,0,667	0/0:27,0:27:81:0,81,1029	0/0:31,0:31:90:0,90,1350	0/0:28,0:28:72:0,72,1080	0/0:31,0:31:90:0,90,1350	0/0:31,0:31:90:0,90,1167	0/0:28,0:28:81:0,81,1033	0/0:20,0:20:54:0,54,810	0/0:25,0:25:72:0,72,1080	0/0:34,0:34:99:0,99,1278	0/0:25,0:25:72:0,72,938	0/0:28,0:28:69:0,69,1035	0/0:7,0:7:21:0,21,259	0/0:32,0:32:81:0,81,1215	0/0:7,0:7:15:0,15,225	0/0:10,0:10:27:0,27,405	0/0:33,0:33:90:0,90,1350	NO
NC_056057.1	107927052	.	G	A	5983.56	.	AC=17;AF=0.340;AN=50;BaseQRankSum=-6.740e-01;DP=590;ExcessHet=1.2719;FS=3.010;InbreedingCoeff=0.0106;MLEAC=17;MLEAF=0.340;MQ=60.00;MQRankSum=0.00;QD=18.52;ReadPosRankSum=0.838;SOR=0.794;ANN=A|intron_variant|MODIFIER|CLCN1|CLCN1|transcript|XM_004008136.5|protein_coding|3/22|c.434-98G>A||||||,A|intron_variant|MODIFIER|CLCN1|CLCN1|transcript|XM_027968891.2|protein_coding|3/21|c.434-98G>A||||||	GT:AD:DP:GQ:PL	0/0:22,0:22:60:0,60,873	0/0:19,0:19:54:0,54,810	0/0:7,0:7:21:0,21,207	0/1:16,18:34:99:550,0,574	0/0:3,0:3:9:0,9,109	0/1:14,5:19:99:152,0,391	0/1:16,9:25:99:233,0,462	0/1:13,5:18:99:123,0,421	0/1:16,18:34:99:435,0,482	0/1:19,18:37:99:511,0,646	0/0:37,0:37:99:0,99,1485	0/1:17,13:30:99:419,0,620	0/0:28,0:28:81:0,81,1215	0/0:24,0:24:66:0,66,990	0/0:27,0:27:72:0,72,1006	0/0:19,0:19:57:0,57,713	0/1:10,13:23:99:474,0,346	0/0:29,0:29:87:0,87,1083	0/1:15,13:28:99:391,0,462	1/1:0,34:34:99:1263,100,0	1/1:0,6:6:18:249,18,0	1/1:0,27:27:81:1064,81,0	0/1:1,3:4:30:79,0,30	0/1:2,2:4:75:75,0,78	0/0:40,0:40:99:0,99,1330	NO
NC_056057.1	107927103	.	G	A	5141.01	.	AC=13;AF=0.260;AN=50;BaseQRankSum=-2.480e-01;DP=565;ExcessHet=0.1528;FS=0.000;InbreedingCoeff=0.1701;MLEAC=14;MLEAF=0.280;MQ=60.00;MQRankSum=0.00;QD=22.55;ReadPosRankSum=0.624;SOR=0.721;ANN=A|intron_variant|MODIFIER|CLCN1|CLCN1|transcript|XM_004008136.5|protein_coding|3/22|c.434-47G>A||||||,A|intron_variant|MODIFIER|CLCN1|CLCN1|transcript|XM_027968891.2|protein_coding|3/21|c.434-47G>A||||||	GT:AD:DP:GQ:PL	0/0:19,0:19:15:0,15,650	0/0:21,0:21:60:0,60,754	0/0:6,0:6:0:0,0,126	0/1:11,12:23:99:447,0,334	0/0:3,0:3:9:0,9,104	0/0:20,0:20:60:0,60,639	0/0:23,0:23:60:0,60,900	0/1:11,3:14:83:83,0,383	0/0:40,0:40:99:0,103,1340	0/1:19,15:34:99:410,0,639	0/0:29,0:29:81:0,81,1215	0/1:20,17:37:99:533,0,713	0/0:25,0:25:0:0,0,771	0/0:29,0:29:81:0,81,1165	0/0:28,0:28:81:0,81,1215	0/0:18,0:18:51:0,51,765	0/1:10,14:24:99:466,0,342	0/0:24,0:24:66:0,66,990	0/1:9,15:24:99:520,0,304	1/1:0,36:36:99:1348,106,0	1/1:0,7:7:21:292,21,0	1/1:0,26:26:78:999,78,0	0/1:1,2:3:36:81,0,36	0/0:2,0:2:0:0,0,9	0/0:38,0:38:99:0,102,1530	NO
NC_056057.1	107927292	.	A	G	984.18	.	AC=3;AF=0.060;AN=50;BaseQRankSum=1.08;DP=519;ExcessHet=0.2996;FS=4.028;InbreedingCoeff=0.0310;MLEAC=3;MLEAF=0.060;MQ=60.00;MQRankSum=0.00;QD=11.18;ReadPosRankSum=0.848;SOR=0.905;ANN=G|intron_variant|MODIFIER|CLCN1|CLCN1|transcript|XM_004008136.5|protein_coding|4/22|c.562+14A>G||||||,G|intron_variant|MODIFIER|CLCN1|CLCN1|transcript|XM_027968891.2|protein_coding|4/21|c.562+14A>G||||||	GT:AD:DP:GQ:PL	0/0:23,0:23:66:0,66,990	0/0:24,0:24:66:0,66,990	0/0:1,0:1:3:0,3,37	0/0:28,0:28:71:0,71,911	0/0:0,0:0:0:0,0,0	0/1:13,10:23:99:247,0,289	0/1:9,8:17:99:249,0,208	0/0:21,0:21:57:0,57,855	0/1:29,19:48:99:514,0,945	0/0:38,0:38:93:0,93,1395	0/0:15,0:15:45:0,45,574	0/0:29,0:29:81:0,81,1215	0/0:14,0:14:39:0,39,585	0/0:31,0:31:93:0,93,1193	0/0:20,0:20:60:0,60,740	0/0:21,0:21:60:0,60,900	0/0:25,0:25:72:0,72,1080	0/0:14,0:14:42:0,42,558	0/0:17,0:17:51:0,51,602	0/0:45,0:45:99:0,100,1595	0/0:1,0:1:3:0,3,12	0/0:24,0:24:72:0,72,951	0/0:1,0:1:3:0,3,16	0/0:3,0:3:0:0,0,61	0/0:34,0:34:96:0,96,1440	NO
NC_056057.1	107927437	.	TG	T	32.23	.	AC=1;AF=0.020;AN=50;BaseQRankSum=-1.418e+00;DP=536;ExcessHet=0.0000;FS=0.000;InbreedingCoeff=-0.0316;MLEAC=1;MLEAF=0.020;MQ=60.00;MQRankSum=0.00;QD=2.48;ReadPosRankSum=-4.950e-01;SOR=0.551;ANN=T|intron_variant|MODIFIER|CLCN1|CLCN1|transcript|XM_004008136.5|protein_coding|4/22|c.563-70delG||||||INFO_REALIGN_3_PRIME,T|intron_variant|MODIFIER|CLCN1|CLCN1|transcript|XM_027968891.2|protein_coding|4/21…	GT:AD:DP:GQ:PL	0/0:17,0:17:36:0,36,629	0/0:26,0:26:62:0,62,798	0/0:6,0:6:18:0,18,210	0/0:51,0:51:99:0,102,1690	0/0:2,0:2:6:0,6,62	0/1:11,2:13:46:46,0,427	0/0:11,0:11:17:0,17,376	0/0:17,0:17:20:0,20,543	0/0:46,0:46:99:0,99,1506	0/0:38,0:38:99:0,111,1665	0/0:16,0:16:3:0,3,453	0/0:25,0:25:43:0,43,748	0/0:21,0:21:47:0,47,712	0/0:31,0:31:77:0,77,1068	0/0:21,0:21:47:0,47,717	0/0:18,0:18:23:0,23,587	0/0:22,0:22:35:0,35,661	0/0:16,0:16:3:0,3,484	0/0:13,0:13:0:0,0,316	0/0:42,0:42:99:0,104,1566	0/0:7,0:7:21:0,21,254	0/0:27,0:27:80:0,80,932	0/0:4,0:4:12:0,12,97	0/0:1,0:1:3:0,3,12	0/0:44,0:44:99:0,100,1404	NO
NC_056057.1	107927707	.	A	C	1077.92	.	AC=3;AF=0.060;AN=50;BaseQRankSum=0.680;DP=519;ExcessHet=0.2744;FS=2.632;InbreedingCoeff=-0.1642;MLEAC=4;MLEAF=0.080;MQ=60.00;MQRankSum=0.00;QD=13.31;ReadPosRankSum=-1.653e+00;SOR=0.450;ANN=C|intron_variant|MODIFIER|CLCN1|CLCN1|transcript|XM_004008136.5|protein_coding|5/22|c.696+65A>C||||||,C|intron_variant|MODIFIER|CLCN1|CLCN1|transcript|XM_027968891.2|protein_coding|5/21|c.696+65A>C||||||	GT:AD:DP:GQ:PGT:PID:PL:PS	0/0:12,0:12:0:.:.:0,0,291	0/0:18,0:18:7:.:.:0,7,465	0/0:9,0:9:27:.:.:0,27,377	0/0:37,0:37:41:.:.:0,41,1009	0/0:17,0:17:48:.:.:0,48,720	0/1:9,10:19:99:.:.:220,0,174	0/1:6,14:20:99:.:.:252,0,100	0/0:18,0:18:48:.:.:0,48,720	0/1:19,23:42:99:.:.:627,0,449	0/0:31,0:31:81:.:.:0,81,1099	0/0:19,0:19:0:.:.:0,0,459	0|0:19,0:19:57:0|1:107927700_A_T:0,57,844:107927700	0/0:25,0:25:0:.:.:0,0,518	0/0:21,0:21:1:.:.:0,1,543	0/0:13,0:13:8:.:.:0,8,323	0/0:18,0:18:0:.:.:0,0,284	0/0:18,0:18:0:.:.:0,0,242	0/0:22,0:22:0:.:.:0,0,518	0/0:17,0:17:35:.:.:0,35,550	0/0:38,0:38:72:.:.:0,72,1205	0/0:11,0:11:33:.:.:0,33,448	0/0:22,0:22:4:.:.:0,4,566	0/0:10,0:10:18:.:.:0,18,366	0/0:9,0:9:27:.:.:0,27,290	0/0:32,0:32:81:.:.:0,81,989	NO
NC_056057.1	107927766	.	A	C	1752.24	.	AC=4;AF=0.080;AN=50;BaseQRankSum=0.491;DP=641;ExcessHet=0.5608;FS=5.766;InbreedingCoeff=-0.0870;MLEAC=4;MLEAF=0.080;MQ=60.00;MQRankSum=0.00;QD=19.05;ReadPosRankSum=0.783;SOR=1.382;ANN=C|intron_variant|MODIFIER|CLCN1|CLCN1|transcript|XM_004008136.5|protein_coding|5/22|c.696+124A>C||||||,C|intron_variant|MODIFIER|CLCN1|CLCN1|transcript|XM_027968891.2|protein_coding|5/21|c.696+124A>C||||||	GT:AD:DP:GQ:PL	0/0:21,0:21:60:0,60,798	0/0:24,0:24:72:0,72,784	0/0:14,0:14:42:0,42,546	0/0:34,0:34:99:0,99,1485	0/1:11,22:33:99:873,0,373	0/0:23,0:23:69:0,69,691	0/1:10,12:22:99:352,0,272	0/0:21,0:21:63:0,63,725	0/0:46,0:46:99:0,106,1561	0/0:38,0:38:99:0,111,1448	0/0:25,0:25:75:0,75,960	0/0:28,0:28:84:0,84,1004	0/0:29,0:29:84:0,84,1165	0/0:20,0:20:54:0,54,810	0/0:22,0:22:60:0,60,798	0/1:9,5:14:99:167,0,334	0/0:21,0:21:60:0,60,900	0/1:9,14:23:99:394,0,273	0/0:25,0:25:75:0,75,806	0/0:32,0:32:90:0,90,1350	0/0:20,0:20:60:0,60,869	0/0:26,0:26:61:0,61,950	0/0:22,0:22:66:0,66,913	0/0:18,0:18:37:0,37,582	0/0:38,0:38:99:0,99,1218	NO
NC_056057.1	107927771	.	CA	C	6947.76	.	AC=14;AF=0.280;AN=50;BaseQRankSum=-2.280e-01;DP=640;ExcessHet=0.2290;FS=1.047;InbreedingCoeff=0.2063;MLEAC=14;MLEAF=0.280;MQ=60.00;MQRankSum=0.00;QD=25.83;ReadPosRankSum=0.936;SOR=0.622;ANN=C|intron_variant|MODIFIER|CLCN1|CLCN1|transcript|XM_004008136.5|protein_coding|5/22|c.696+131delA||||||INFO_REALIGN_3_PRIME,C|intron_variant|MODIFIER|CLCN1|CLCN1|transcript|XM_027968891.2|protein_coding|5/21|c…	GT:AD:DP:GQ:PL	0/0:21,0:21:57:0,57,855	0/0:28,0:28:81:0,81,1033	0/0:15,0:15:45:0,45,553	0/1:14,19:33:99:707,0,492	0/0:33,0:33:93:0,93,1395	0/0:27,0:27:75:0,75,1125	0/0:22,0:22:60:0,60,764	0/1:9,13:22:99:485,0,315	0/0:50,0:50:99:0,104,1673	0/1:21,17:38:99:608,0,741	0/0:25,0:25:75:0,75,960	0/1:10,18:28:99:680,0,339	0/0:29,0:29:84:0,84,1165	0/0:20,0:20:60:0,60,789	0/0:22,0:22:60:0,60,798	0/0:14,0:14:39:0,39,585	0/1:11,8:19:99:283,0,404	0/0:19,0:19:57:0,57,673	0/1:7,20:27:99:750,0,216	1/1:0,26:26:78:1104,78,0	1/1:0,20:20:60:843,60,0	1/1:0,19:19:57:805,57,0	0/1:10,11:21:99:397,0,360	0/1:7,9:16:99:334,0,239	0/0:38,0:38:99:0,99,1218	NO
NC_056057.1	107927859	.	G	C	8392.8	.	AC=14;AF=0.280;AN=50;BaseQRankSum=1.02;DP=724;ExcessHet=0.2290;FS=1.407;InbreedingCoeff=0.2063;MLEAC=14;MLEAF=0.280;MQ=60.00;MQRankSum=0.00;QD=23.71;ReadPosRankSum=-7.100e-02;SOR=0.614;ANN=C|intron_variant|MODIFIER|CLCN1|CLCN1|transcript|XM_004008136.5|protein_coding|5/22|c.696+217G>C||||||,C|intron_variant|MODIFIER|CLCN1|CLCN1|transcript|XM_027968891.2|protein_coding|5/21|c.696+217G>C||||||	GT:AD:DP:GQ:PL	0/0:26,0:26:72:0,72,855	0/0:30,0:30:81:0,81,1215	0/0:20,0:20:60:0,60,841	0/1:16,19:35:99:689,0,615	0/0:38,0:38:99:0,101,1524	0/0:23,0:23:60:0,60,718	0/0:21,0:21:60:0,60,693	0/1:15,16:31:99:564,0,430	0/0:36,0:36:99:0,99,1289	0/1:22,15:37:99:425,0,744	0/0:18,0:18:54:0,54,670	0/1:16,21:37:99:715,0,419	0/0:27,0:27:72:0,72,1080	0/0:34,0:34:99:0,99,1283	0/0:19,0:19:54:0,54,810	0/0:13,0:13:39:0,39,493	0/1:15,7:22:99:226,0,492	0/0:19,0:19:54:0,54,810	0/1:13,20:33:99:605,0,398	1/1:0,41:41:99:1676,122,0	1/1:0,34:34:99:1489,102,0	1/1:0,27:27:81:1041,81,0	0/1:17,13:30:99:435,0,607	0/1:12,15:27:99:576,0,427	0/0:38,0:38:99:0,99,1218	NO
NC_056057.1	107927961	.	A	G	8440.46	.	AC=14;AF=0.280;AN=50;BaseQRankSum=-4.500e-02;DP=745;ExcessHet=0.2290;FS=6.497;InbreedingCoeff=0.1995;MLEAC=14;MLEAF=0.280;MQ=60.00;MQRankSum=0.00;QD=23.64;ReadPosRankSum=0.444;SOR=1.022;ANN=G|intron_variant|MODIFIER|CLCN1|CLCN1|transcript|XM_004008136.5|protein_coding|5/22|c.696+319A>G||||||,G|intron_variant|MODIFIER|CLCN1|CLCN1|transcript|XM_027968891.2|protein_coding|5/21|c.696+319A>G||||||	GT:AD:DP:GQ:PL	0/0:28,0:28:81:0,81,1215	0/0:24,0:24:72:0,72,940	0/0:27,0:27:72:0,72,1055	0/1:17,20:37:99:761,0,606	0/0:43,0:43:99:0,99,1731	0/0:16,0:16:48:0,48,596	0/0:22,0:22:60:0,60,783	0/1:17,18:35:99:632,0,537	0/0:40,0:40:97:0,97,1301	0/1:29,12:41:99:325,0,994	0/0:20,0:20:60:0,60,755	0/1:14,15:29:99:527,0,497	0/0:25,0:25:60:0,60,987	0/0:32,0:32:84:0,84,1260	0/0:18,0:18:12:0,12,600	0/0:19,0:19:15:0,15,676	0/1:14,7:21:99:228,0,522	0/0:20,0:20:18:0,18,706	0/1:12,16:28:99:550,0,417	1/1:0,35:35:99:1515,105,0	1/1:0,43:43:99:1885,129,0	1/1:0,22:22:65:811,65,0	0/1:19,17:36:99:614,0,605	0/1:12,18:30:99:640,0,390	0/0:39,0:39:99:0,108,1423	NO
NC_056057.1	107927994	.	A	G	9930.85	.	AC=17;AF=0.340;AN=50;BaseQRankSum=1.37;DP=778;ExcessHet=1.2719;FS=5.127;InbreedingCoeff=0.0181;MLEAC=17;MLEAF=0.340;MQ=60.00;MQRankSum=0.00;QD=22.17;ReadPosRankSum=-2.660e-01;SOR=1.039;ANN=G|intron_variant|MODIFIER|CLCN1|CLCN1|transcript|XM_004008136.5|protein_coding|5/22|c.696+352A>G||||||,G|intron_variant|MODIFIER|CLCN1|CLCN1|transcript|XM_027968891.2|protein_coding|5/21|c.696+352A>G||||||	GT:AD:DP:GQ:PL	0/0:27,0:27:81:0,81,1024	0/0:24,0:24:66:0,66,981	0/0:27,0:27:65:0,65,1046	0/1:16,21:37:99:781,0,576	0/0:43,0:43:99:0,99,1731	0/1:5,14:19:99:447,0,152	0/1:18,7:25:99:183,0,494	0/1:12,16:28:99:550,0,359	0/1:23,13:36:99:356,0,708	0/1:29,12:41:99:369,0,993	0/0:25,0:25:72:0,72,887	0/1:16,16:32:99:528,0,458	0/0:25,0:25:72:0,72,1080	0/0:31,0:31:84:0,84,1260	0/0:21,0:21:21:0,21,760	0/0:24,0:24:30:0,30,885	0/1:16,8:24:99:262,0,516	0/0:20,0:20:18:0,18,706	0/1:12,17:29:99:521,0,380	1/1:0,38:38:99:1567,114,0	1/1:0,45:45:99:1913,135,0	1/1:0,28:28:84:1144,84,0	0/1:17,21:38:99:790,0,552	0/1:12,16:28:99:555,0,337	0/0:38,0:38:99:0,102,1378	NO
NC_056057.1	107928035	.	C	T	8516.84	.	AC=14;AF=0.280;AN=50;BaseQRankSum=-3.340e-01;DP=791;ExcessHet=0.2290;FS=0.814;InbreedingCoeff=0.2059;MLEAC=14;MLEAF=0.280;MQ=60.00;MQRankSum=0.00;QD=22.96;ReadPosRankSum=-3.180e-01;SOR=0.749;ANN=T|intron_variant|MODIFIER|CLCN1|CLCN1|transcript|XM_004008136.5|protein_coding|5/22|c.696+393C>T||||||,T|intron_variant|MODIFIER|CLCN1|CLCN1|transcript|XM_027968891.2|protein_coding|5/21|c.696+393C>T||||||	GT:AD:DP:GQ:PL	0/0:27,0:27:75:0,75,1125	0/0:25,0:25:60:0,60,900	0/0:36,0:36:99:0,99,1485	0/1:16,15:31:99:521,0,605	0/0:43,0:43:99:0,99,1731	0/0:21,0:21:60:0,60,680	0/0:24,0:24:72:0,72,809	0/1:12,18:30:99:584,0,377	0/0:34,0:34:99:0,99,1284	0/1:29,10:39:99:263,0,945	0/0:28,0:28:81:0,81,1063	0/1:17,19:36:99:651,0,488	0/0:28,0:28:69:0,69,1006	0/0:33,0:33:99:0,99,1290	0/0:21,0:21:23:0,23,753	0/0:27,0:27:78:0,78,1170	0/1:16,5:21:99:134,0,547	0/0:23,0:23:27:0,27,809	0/1:10,18:28:99:553,0,334	1/1:0,38:38:99:1481,113,0	1/1:0,47:47:99:1988,141,0	1/1:0,30:30:90:1173,90,0	0/1:21,23:44:99:744,0,721	0/1:13,14:27:99:473,0,484	0/0:38,0:38:99:0,102,1378	NO
NC_056057.1	107928247	.	C	CT	159.79	.	AC=2;AF=0.040;AN=50;BaseQRankSum=0.583;DP=742;ExcessHet=0.0895;FS=0.000;InbreedingCoeff=-0.0420;MLEAC=2;MLEAF=0.040;MQ=60.00;MQRankSum=0.00;QD=2.16;ReadPosRankSum=-6.900e-02;SOR=0.622;ANN=CT|intron_variant|MODIFIER|CLCN1|CLCN1|transcript|XM_004008136.5|protein_coding|5/22|c.696+613dupT||||||INFO_REALIGN_3_PRIME,CT|intron_variant|MODIFIER|CLCN1|CLCN1|transcript|XM_027968891.2|protein_coding|5/21|c…	GT:AD:DP:GQ:PGT:PID:PL:PS	0/0:20,0:20:60:.:.:0,60,669	0/0:17,0:17:42:.:.:0,42,630	0/0:30,0:30:73:.:.:0,73,1125	0/0:40,0:40:78:.:.:0,78,1544	0/0:43,0:43:99:.:.:0,99,1731	0/0:27,0:27:65:.:.:0,65,794	0/0:20,0:20:51:.:.:0,51,765	0/0:21,0:21:63:.:.:0,63,807	0/0:29,0:29:75:.:.:0,75,1125	0|1:33,7:40:88:0|1:107928247_C_CT:88,0,1171:107928247	0/0:28,0:28:72:.:.:0,72,977	0/0:21,0:21:47:.:.:0,47,673	0/0:14,0:14:42:.:.:0,42,508	0/0:26,0:26:60:.:.:0,60,900	0/0:23,0:23:60:.:.:0,60,900	0/0:26,0:26:72:.:.:0,72,1080	0/0:23,0:23:63:.:.:0,63,945	0/0:29,0:29:75:.:.:0,75,1125	0/0:26,0:26:20:.:.:0,20,765	0/0:43,0:43:99:.:.:0,102,1530	0/1:28,6:34:95:.:.:95,0,861	0/0:34,0:34:72:.:.:0,72,1080	0|0:42,3:45:24:0|1:107928247_C_CT:0,24,1567:107928247	0/0:24,1:25:42:.:.:0,42,930	0/0:38,0:38:99:.:.:0,102,1378	NO
NC_056057.1	107928255	.	TC	T	159.78	.	AC=2;AF=0.040;AN=50;BaseQRankSum=0.449;DP=728;ExcessHet=0.0895;FS=9.120;InbreedingCoeff=-0.0417;MLEAC=2;MLEAF=0.040;MQ=60.00;MQRankSum=0.00;QD=2.66;ReadPosRankSum=1.01;SOR=0.414;ANN=T|intron_variant|MODIFIER|CLCN1|CLCN1|transcript|XM_004008136.5|protein_coding|5/22|c.696+614delC||||||,T|intron_variant|MODIFIER|CLCN1|CLCN1|transcript|XM_027968891.2|protein_coding|5/21|c.696+614delC||||||	GT:AD:DP:GQ:PGT:PID:PL:PS	0/0:22,0:22:66:.:.:0,66,861	0/0:20,0:20:51:.:.:0,51,765	0/0:30,0:30:73:.:.:0,73,1125	0|0:29,2:31:26:0|1:107928255_TC_T:0,26,1104:107928255	0/0:43,0:43:99:.:.:0,99,1731	0/0:27,0:27:72:.:.:0,72,1080	0/0:20,0:20:51:.:.:0,51,765	0/0:21,0:21:63:.:.:0,63,807	0/0:32,0:32:90:.:.:0,90,1350	0/0:42,0:42:99:.:.:0,108,1620	0/0:31,0:31:63:.:.:0,63,1109	0/0:21,0:21:54:.:.:0,54,810	0/0:14,0:14:42:.:.:0,42,508	0/0:25,0:25:60:.:.:0,60,927	0/0:23,0:23:60:.:.:0,60,900	0/0:26,0:26:72:.:.:0,72,1080	0/0:25,0:25:69:.:.:0,69,1035	0/0:29,0:29:75:.:.:0,75,1125	0/0:26,0:26:75:.:.:0,75,1125	0|1:18,7:25:99:0|1:107928255_TC_T:156,0,475:107928255	0|1:31,4:35:27:0|1:107928255_TC_T:27,0,979:107928255	0/0:34,0:34:67:.:.:0,67,1249	0/0:48,0:48:99:.:.:0,120,1800	0/0:25,0:25:63:.:.:0,63,945	0/0:38,0:38:99:.:.:0,102,1378	NO
NC_056057.1	107928256	.	C	T,*	5644.96	.	AC=12,2;AF=0.240,0.040;AN=50;BaseQRankSum=1.47;DP=719;ExcessHet=0.2290;FS=5.281;InbreedingCoeff=0.2063;MLEAC=12,2;MLEAF=0.240,0.040;MQ=60.00;MQRankSum=0.00;QD=17.75;ReadPosRankSum=0.571;SOR=0.983;ANN=T|intron_variant|MODIFIER|CLCN1|CLCN1|transcript|XM_004008136.5|protein_coding|5/22|c.696+614C>T||||||,T|intron_variant|MODIFIER|CLCN1|CLCN1|transcript|XM_027968891.2|protein_coding|5/21|c.696+614C>T…	GT:AD:DP:GQ:PGT:PID:PL:PS	0/0:22,0,0:22:66:.:.:0,66,861,66,861,861	0/0:21,0,0:21:54:.:.:0,54,810,54,810,810	0/0:30,0,0:30:73:.:.:0,73,1125,73,1125,1125	0|1:20,9,2:31:99:1|0:107928255_TC_T:375,0,770,207,746,1008:107928255	0/0:43,0,0:43:99:.:.:0,99,1731,99,1731,1731	0/0:27,0,0:27:72:.:.:0,72,1080,72,1080,1080	0/0:20,0,0:20:48:.:.:0,48,720,48,720,720	0|1:6,13,0:19:99:0|1:107928256_C_T:461,0,159,479,199,677:107928256	0/0:32,0,0:32:90:.:.:0,90,1350,90,1350,1350	0|1:22,21,0:43:99:0|1:107928247_C_CT:653,0,626,719,688,1407:107928247	0/0:31,0,0:31:51:.:.:0,51,1085,51,1085,1085	0/1:7,12,0:19:99:.:.:412,0,190,433,225,659	0/0:14,0,0:14:42:.:.:0,42,508,42,508,508	0/0:25,0,0:25:60:.:.:0,60,927,60,927,927	0/0:23,0,0:23:60:.:.:0,60,900,60,900,900	0/0:26,0,0:26:72:.:.:0,72,1080,72,1080,1080	0|1:17,7,0:24:99:0|1:107928256_C_T:168,0,605,219,626,845:107928256	0/0:29,0,0:29:75:.:.:0,75,1125,75,1125,1125	0|1:11,9,0:20:99:0|1:107928256_C_T:282,0,345,315,372,687:107928256	1|2:0,18,7:25:99:1|0:107928255_TC_T:1156,238,156,551,0,475:107928255	1|2:0,31,4:35:27:1|0:107928255_TC_T:1620,144,27,1076,0,979:107928255	1/1:0,27,0:27:81:.:.:1015,81,0,1015,81,1015	0|1:28,22,0:50:99:0|1:107928247_C_CT:719,0,1027,696,1103,1786:107928247	0/1:16,9,0:25:99:.:.:289,0,567,337,594,930	0/0:38,0,0:38:99:.:.:0,102,1378,102,1378,1378	NO
NC_056057.1	107928444	.	CT	C	9741.76	.	AC=14;AF=0.280;AN=50;BaseQRankSum=-1.510e-01;DP=698;ExcessHet=0.2290;FS=6.912;InbreedingCoeff=0.2063;MLEAC=14;MLEAF=0.280;MQ=60.00;MQRankSum=0.00;QD=28.07;ReadPosRankSum=0.183;SOR=0.426;ANN=C|intron_variant|MODIFIER|CLCN1|CLCN1|transcript|XM_004008136.5|protein_coding|5/22|c.696+803delT||||||,C|intron_variant|MODIFIER|CLCN1|CLCN1|transcript|XM_027968891.2|protein_coding|5/21|c.696+803delT||||||	GT:AD:DP:GQ:PL	0/0:20,0:20:60:0,60,783	0/0:25,0:25:72:0,72,1080	0/0:30,0:30:87:0,87,1305	0/1:14,16:30:99:617,0,535	0/0:43,0:43:99:0,99,1731	0/0:16,0:16:45:0,45,675	0/0:17,0:17:45:0,45,675	0/1:11,17:28:99:676,0,411	0/0:33,0:33:81:0,81,1101	0/1:10,22:32:99:875,0,327	0/0:20,0:20:51:0,51,765	0/1:12,18:30:99:686,0,445	0/0:19,0:19:57:0,57,673	0/0:24,0:24:72:0,72,990	0/0:20,0:20:60:0,60,775	0/0:18,0:18:51:0,51,765	0/1:10,7:17:99:264,0,391	0/0:24,0:24:66:0,66,990	0/1:11,21:32:99:848,0,399	1/1:0,40:40:99:1792,120,0	1/1:0,40:40:99:1800,120,0	1/1:0,25:25:75:1116,75,0	0/1:26,16:42:99:584,0,1040	0/1:16,15:31:99:532,0,622	0/0:34,0:34:99:0,99,1195	NO
NC_056057.1	107928629	.	C	T	8920.8	.	AC=14;AF=0.280;AN=50;BaseQRankSum=-1.141e+00;DP=832;ExcessHet=0.2290;FS=0.541;InbreedingCoeff=0.2063;MLEAC=14;MLEAF=0.280;MQ=60.00;MQRankSum=0.00;QD=21.65;ReadPosRankSum=0.513;SOR=0.698;ANN=T|intron_variant|MODIFIER|CLCN1|CLCN1|transcript|XM_004008136.5|protein_coding|5/22|c.697-688C>T||||||,T|intron_variant|MODIFIER|CLCN1|CLCN1|transcript|XM_027968891.2|protein_coding|5/21|c.697-688C>T||||||	GT:AD:DP:GQ:PL	0/0:39,0:39:99:0,101,1363	0/0:21,0:21:60:0,60,851	0/0:38,0:38:99:0,104,1515	0/1:15,14:29:99:388,0,546	0/0:43,0:43:99:0,99,1731	0/0:23,0:23:60:0,60,672	0/0:17,0:17:51:0,51,538	0/1:11,12:23:99:398,0,254	0/0:43,0:43:99:0,120,1800	0/1:17,35:52:99:944,0,513	0/0:17,0:17:42:0,42,630	0/1:20,6:26:99:143,0,684	0/0:17,0:17:48:0,48,720	0/0:24,0:24:72:0,72,932	0/0:30,0:30:81:0,81,1215	0/0:22,0:22:60:0,60,900	0/1:16,10:26:99:242,0,588	0/0:28,0:28:72:0,72,1074	0/1:17,9:26:99:225,0,564	1/1:0,38:38:99:1448,113,0	1/1:0,52:52:99:2190,156,0	1/1:0,35:35:99:1241,103,0	0/1:27,25:52:99:801,0,972	0/1:25,28:53:99:949,0,873	0/0:43,0:43:99:0,105,1377	NO
NC_056057.1	107928632	.	C	A	1037.35	.	AC=1;AF=0.020;AN=50;BaseQRankSum=-2.229e+00;DP=809;ExcessHet=0.0000;FS=5.807;InbreedingCoeff=-0.0204;MLEAC=1;MLEAF=0.020;MQ=60.00;MQRankSum=0.00;QD=18.52;ReadPosRankSum=-1.101e+00;SOR=1.621;ANN=A|intron_variant|MODIFIER|CLCN1|CLCN1|transcript|XM_004008136.5|protein_coding|5/22|c.697-685C>A||||||,A|intron_variant|MODIFIER|CLCN1|CLCN1|transcript|XM_027968891.2|protein_coding|5/21|c.697-685C>A||||||	GT:AD:DP:GQ:PL	0/0:39,0:39:99:0,101,1363	0/0:21,0:21:60:0,60,851	0/0:38,0:38:99:0,104,1515	0/0:30,0:30:84:0,84,1260	0/1:23,33:56:99:1052,0,822	0/0:22,0:22:54:0,54,810	0/0:18,0:18:54:0,54,591	0/0:23,0:23:69:0,69,781	0/0:41,0:41:99:0,117,1522	0/0:49,0:49:99:0,120,1800	0/0:15,0:15:42:0,42,630	0/0:25,0:25:72:0,72,957	0/0:16,0:16:45:0,45,675	0/0:24,0:24:72:0,72,932	0/0:32,0:32:90:0,90,1350	0/0:21,0:21:57:0,57,855	0/0:24,0:24:72:0,72,930	0/0:28,0:28:72:0,72,1074	0/0:22,0:22:63:0,63,945	0/0:38,0:38:99:0,113,1369	0/0:51,0:51:99:0,120,1800	0/0:33,0:33:90:0,90,1350	0/0:52,0:52:99:0,108,1800	0/0:46,0:46:99:0,120,1800	0/0:43,0:43:99:0,105,1377	NO
NC_056057.1	107928679	.	T	C	13097.6	.	AC=17;AF=0.340;AN=50;BaseQRankSum=0.764;DP=828;ExcessHet=1.2719;FS=0.542;InbreedingCoeff=0.0196;MLEAC=17;MLEAF=0.340;MQ=60.00;MQRankSum=0.00;QD=25.33;ReadPosRankSum=-4.540e-01;SOR=0.637;ANN=C|intron_variant|MODIFIER|CLCN1|CLCN1|transcript|XM_004008136.5|protein_coding|5/22|c.697-638T>C||||||,C|intron_variant|MODIFIER|CLCN1|CLCN1|transcript|XM_027968891.2|protein_coding|5/21|c.697-638T>C||||||	GT:AD:DP:GQ:PGT:PID:PL:PS	0/0:38,0:38:99:.:.:0,114,1471	0/0:19,0:19:57:.:.:0,57,673	0/0:34,0:34:99:.:.:0,99,1485	0|1:17,17:34:99:0|1:107928679_T_C:663,0,650:107928679	0/0:39,0:39:99:.:.:0,103,1575	0/1:9,6:15:99:.:.:137,0,319	0/1:13,7:20:99:.:.:198,0,347	0|1:11,13:24:99:0|1:107928679_T_C:513,0,423:107928679	0/1:22,25:47:99:.:.:801,0,653	0|1:14,37:51:99:0|1:107928679_T_C:1478,0,473:107928679	0/0:21,0:21:63:.:.:0,63,790	0|1:14,6:20:99:0|1:107928679_T_C:210,0,570:107928679	0/0:19,0:19:54:.:.:0,54,810	0/0:22,0:22:60:.:.:0,60,900	0/0:26,0:26:72:.:.:0,72,1080	0/0:17,0:17:48:.:.:0,48,720	0|1:20,9:29:99:0|1:107928679_T_C:314,0,794:107928679	0/0:27,0:27:72:.:.:0,72,1080	0|1:11,15:26:99:0|1:107928679_T_C:527,0,418:107928679	1|1:0,49:49:99:1|1:107928679_T_C:2193,147,0:107928679	1|1:0,61:61:99:1|1:107928679_T_C:2741,184,0:107928679	1|1:0,33:33:99:1|1:107928679_T_C:1466,99,0:107928679	0|1:31,30:61:99:0|1:107928679_T_C:1158,0,1207:107928679	0|1:27,20:47:99:0|1:107928679_T_C:734,0,1065:107928679	0/0:43,0:43:99:.:.:0,105,1377	NO
NC_056057.1	107928681	.	A	T	11948.8	.	AC=14;AF=0.280;AN=50;BaseQRankSum=0.403;DP=823;ExcessHet=0.2290;FS=0.000;InbreedingCoeff=0.2063;MLEAC=14;MLEAF=0.280;MQ=60.00;MQRankSum=0.00;QD=27.47;ReadPosRankSum=-2.490e-01;SOR=0.721;ANN=T|intron_variant|MODIFIER|CLCN1|CLCN1|transcript|XM_004008136.5|protein_coding|5/22|c.697-636A>T||||||,T|intron_variant|MODIFIER|CLCN1|CLCN1|transcript|XM_027968891.2|protein_coding|5/21|c.697-636A>T||||||	GT:AD:DP:GQ:PGT:PID:PL:PS	0/0:38,0:38:98:.:.:0,98,1383	0/0:19,0:19:57:.:.:0,57,673	0/0:34,0:34:90:.:.:0,90,1328	0|1:17,17:34:99:0|1:107928679_T_C:663,0,650:107928679	0/0:39,0:39:99:.:.:0,103,1575	0/0:16,0:16:48:.:.:0,48,622	0/0:16,0:16:48:.:.:0,48,528	0|1:11,13:24:99:0|1:107928679_T_C:513,0,423:107928679	0/0:46,0:46:96:.:.:0,96,1475	0|1:14,37:51:99:0|1:107928679_T_C:1478,0,473:107928679	0/0:21,0:21:63:.:.:0,63,790	0|1:14,6:20:99:0|1:107928679_T_C:210,0,570:107928679	0/0:19,0:19:54:.:.:0,54,810	0/0:22,0:22:60:.:.:0,60,900	0/0:26,0:26:72:.:.:0,72,1080	0/0:17,0:17:48:.:.:0,48,720	0|1:20,9:29:99:0|1:107928679_T_C:314,0,794:107928679	0/0:28,0:28:72:.:.:0,72,1080	0|1:11,15:26:99:0|1:107928679_T_C:527,0,418:107928679	1|1:0,49:49:99:1|1:107928679_T_C:2193,147,0:107928679	1|1:0,61:61:99:1|1:107928679_T_C:2741,184,0:107928679	1|1:0,33:33:99:1|1:107928679_T_C:1466,99,0:107928679	0|1:31,30:61:99:0|1:107928679_T_C:1158,0,1207:107928679	0|1:27,20:47:99:0|1:107928679_T_C:734,0,1065:107928679	0/0:43,0:43:99:.:.:0,105,1377	NO
NC_056057.1	107928809	.	G	C	9826.8	.	AC=14;AF=0.280;AN=50;BaseQRankSum=0.524;DP=831;ExcessHet=0.2290;FS=5.216;InbreedingCoeff=0.2063;MLEAC=14;MLEAF=0.280;MQ=59.81;MQRankSum=0.00;QD=23.74;ReadPosRankSum=0.231;SOR=0.461;ANN=C|intron_variant|MODIFIER|CLCN1|CLCN1|transcript|XM_004008136.5|protein_coding|5/22|c.697-508G>C||||||,C|intron_variant|MODIFIER|CLCN1|CLCN1|transcript|XM_027968891.2|protein_coding|5/21|c.697-508G>C||||||	GT:AD:DP:GQ:PL	0/0:25,0:25:72:0,72,1080	0/0:20,0:20:57:0,57,855	0/0:36,0:36:96:0,96,1422	0/1:12,16:28:99:580,0,415	0/0:39,0:39:99:0,103,1575	0/0:28,0:28:84:0,84,871	0/0:17,0:17:51:0,51,580	0/1:9,6:15:99:205,0,317	0/0:45,0:45:99:0,100,1569	0/1:30,28:58:99:876,0,922	0/0:23,0:23:60:0,60,900	0/1:10,13:23:99:428,0,348	0/0:21,0:21:57:0,57,855	0/0:18,0:18:54:0,54,633	0/0:25,0:25:72:0,72,1080	0/0:25,0:25:75:0,75,955	0/1:15,12:27:99:286,0,512	0/0:33,0:33:99:0,99,1310	0/1:23,9:32:99:277,0,795	1/1:0,50:50:99:2133,150,0	1/1:0,52:52:99:2232,156,0	1/1:0,33:33:99:1309,99,0	0/1:24,17:41:99:532,0,859	0/1:26,29:55:99:1017,0,810	0/0:44,0:44:99:0,102,1701	NO
NC_056057.1	107928876	.	C	CA	9715.76	.	AC=14;AF=0.280;AN=50;BaseQRankSum=-9.790e-01;DP=793;ExcessHet=0.2290;FS=2.813;InbreedingCoeff=0.2063;MLEAC=14;MLEAF=0.280;MQ=59.85;MQRankSum=0.00;QD=25.70;ReadPosRankSum=-2.260e-01;SOR=0.549;ANN=CA|intron_variant|MODIFIER|CLCN1|CLCN1|transcript|XM_004008136.5|protein_coding|5/22|c.697-441_697-440insA||||||,CA|intron_variant|MODIFIER|CLCN1|CLCN1|transcript|XM_027968891.2|protein_coding|5/21|c.697-…	GT:AD:DP:GQ:PL	0/0:30,0:30:90:0,90,1135	0/0:13,0:13:39:0,39,517	0/0:28,0:28:70:0,70,1111	0/1:17,18:35:99:693,0,659	0/0:39,0:39:99:0,103,1575	0/0:27,0:27:81:0,81,865	0/0:25,0:25:72:0,72,1080	0/1:9,9:18:99:351,0,351	0/0:45,0:45:99:0,100,1569	0/1:25,30:55:99:1180,0,953	0/0:24,0:24:72:0,72,888	0/1:7,12:19:99:483,0,258	0/0:21,0:21:60:0,60,737	0/0:21,0:21:57:0,57,855	0/0:22,0:22:51:0,51,765	0/0:22,0:22:60:0,60,898	0/1:17,10:27:99:369,0,684	0/0:38,0:38:99:0,102,1446	0/1:22,12:34:99:438,0,888	1/1:0,36:36:99:1617,108,0	1/1:0,38:38:99:1706,114,0	1/1:0,29:29:87:1302,87,0	0/1:20,19:39:99:738,0,748	0/1:25,23:48:99:887,0,978	0/0:44,0:44:99:0,102,1701	NO
NC_056057.1	107928905	.	C	A	8599.83	.	AC=14;AF=0.280;AN=50;BaseQRankSum=-7.910e-01;DP=784;ExcessHet=0.2290;FS=5.453;InbreedingCoeff=0.2060;MLEAC=14;MLEAF=0.280;MQ=59.90;MQRankSum=0.00;QD=22.57;ReadPosRankSum=-2.160e-01;SOR=0.622;ANN=A|intron_variant|MODIFIER|CLCN1|CLCN1|transcript|XM_004008136.5|protein_coding|5/22|c.697-412C>A||||||,A|intron_variant|MODIFIER|CLCN1|CLCN1|transcript|XM_027968891.2|protein_coding|5/21|c.697-412C>A||||||	GT:AD:DP:GQ:PL	0/0:27,0:27:72:0,72,1080	0/0:13,0:13:30:0,30,450	0/0:29,0:29:71:0,71,1125	0/1:17,20:37:99:713,0,613	0/0:39,0:39:99:0,103,1575	0/0:27,0:27:81:0,81,863	0/0:25,0:25:72:0,72,821	0/1:7,9:16:99:260,0,244	0/0:40,0:40:99:0,102,1439	0/1:25,32:57:99:1017,0,758	0/0:24,0:24:72:0,72,916	0/1:6,13:19:99:418,0,193	0/0:23,0:23:60:0,60,900	0/0:20,0:20:54:0,54,789	0/0:24,0:24:23:0,23,857	0/0:21,0:21:60:0,60,900	0/1:19,11:30:99:357,0,645	0/0:37,0:37:99:0,99,1405	0/1:22,12:34:99:297,0,715	1/1:0,37:37:99:1540,111,0	1/1:1,35:36:96:1324,96,0	1/1:0,30:30:90:1260,90,0	0/1:18,24:42:99:697,0,637	0/1:21,22:43:99:765,0,706	0/0:44,0:44:99:0,102,1701	NO
NC_056057.1	107929037	.	G	A	9734.64	.	AC=17;AF=0.340;AN=50;BaseQRankSum=0.750;DP=701;ExcessHet=1.2719;FS=4.587;InbreedingCoeff=0.0196;MLEAC=17;MLEAF=0.340;MQ=60.00;MQRankSum=0.00;QD=24.22;ReadPosRankSum=-1.440e-01;SOR=0.402;ANN=A|intron_variant|MODIFIER|CLCN1|CLCN1|transcript|XM_004008136.5|protein_coding|5/22|c.697-280G>A||||||,A|intron_variant|MODIFIER|CLCN1|CLCN1|transcript|XM_027968891.2|protein_coding|5/21|c.697-280G>A||||||	GT:AD:DP:GQ:PL	0/0:25,0:25:72:0,72,911	0/0:14,0:14:42:0,42,512	0/0:20,0:20:51:0,51,765	0/1:10,24:34:99:784,0,298	0/0:39,0:39:99:0,103,1575	0/1:8,10:18:99:294,0,200	0/1:6,15:21:99:412,0,120	0/1:11,10:21:99:355,0,364	0/1:20,12:32:99:386,0,575	0/1:15,20:35:99:644,0,501	0/0:20,0:20:60:0,60,789	0/1:5,10:15:99:361,0,164	0/0:21,0:21:60:0,60,900	0/0:29,0:29:81:0,81,1215	0/0:18,0:18:42:0,42,630	0/0:18,0:18:51:0,51,765	0/1:17,13:30:99:453,0,586	0/0:40,0:40:99:0,105,1504	0/1:9,10:19:99:360,0,285	1/1:0,52:52:99:2144,156,0	1/1:0,36:36:99:1405,108,0	1/1:0,29:29:86:1035,86,0	0/1:16,17:33:99:606,0,601	0/1:12,15:27:99:531,0,340	0/0:35,0:35:99:0,102,1454	NO
NC_056057.1	107929060	.	G	A	8653.17	.	AC=14;AF=0.280;AN=50;BaseQRankSum=-2.530e-01;DP=703;ExcessHet=0.2290;FS=10.968;InbreedingCoeff=0.2025;MLEAC=14;MLEAF=0.280;MQ=60.00;MQRankSum=0.00;QD=25.53;ReadPosRankSum=0.504;SOR=0.335;ANN=A|intron_variant|MODIFIER|CLCN1|CLCN1|transcript|XM_004008136.5|protein_coding|5/22|c.697-257G>A||||||,A|intron_variant|MODIFIER|CLCN1|CLCN1|transcript|XM_027968891.2|protein_coding|5/21|c.697-257G>A||||||	GT:AD:DP:GQ:PL	0/0:29,0:29:81:0,81,1025	0/0:13,0:13:39:0,39,509	0/0:18,0:18:54:0,54,746	0/1:13,22:35:99:756,0,443	0/0:39,0:39:99:0,103,1575	0/0:18,0:18:54:0,54,560	0/0:18,0:18:12:0,12,540	0/1:14,13:27:99:394,0,423	0/0:35,0:35:93:0,93,1395	0/1:12,23:35:99:764,0,386	0/0:19,0:19:57:0,57,736	0/1:7,12:19:99:366,0,202	0/0:19,0:19:57:0,57,748	0/0:29,0:29:72:0,72,1080	0/0:16,0:16:45:0,45,675	0/0:21,0:21:60:0,60,840	0/1:13,12:25:99:414,0,468	0/0:40,0:40:99:0,105,1504	0/1:9,11:20:99:399,0,282	1/1:0,53:53:99:2000,156,0	1/1:0,39:39:99:1498,117,0	1/1:0,30:30:89:1153,89,0	0/1:16,15:31:99:502,0,606	0/1:12,13:25:99:455,0,369	0/0:36,0:36:99:0,99,1485	NO
NC_056057.1	107929175	.	T	C	7478.87	.	AC=14;AF=0.280;AN=50;BaseQRankSum=0.739;DP=559;ExcessHet=0.2290;FS=2.140;InbreedingCoeff=0.2056;MLEAC=14;MLEAF=0.280;MQ=60.00;MQRankSum=0.00;QD=30.40;ReadPosRankSum=0.206;SOR=0.921;ANN=C|intron_variant|MODIFIER|CLCN1|CLCN1|transcript|XM_004008136.5|protein_coding|5/22|c.697-142T>C||||||,C|intron_variant|MODIFIER|CLCN1|CLCN1|transcript|XM_027968891.2|protein_coding|5/21|c.697-142T>C||||||	GT:AD:DP:GQ:PGT:PID:PL:PS	0/0:34,0:34:90:.:.:0,90,1350	0/0:18,0:18:54:.:.:0,54,726	0/0:22,0:22:54:.:.:0,54,794	0|1:12,20:32:99:0|1:107929175_T_C:785,0,422:107929175	0/0:34,0:34:90:.:.:0,90,1420	0/0:8,0:8:24:.:.:0,24,288	0/0:7,0:7:21:.:.:0,21,232	0|1:4,12:16:99:0|1:107929175_T_C:463,0,110:107929175	0/0:24,0:24:57:.:.:0,57,858	0|1:7,13:20:99:0|1:107929175_T_C:503,0,220:107929175	0/0:20,0:20:51:.:.:0,51,765	0|1:8,10:18:99:0|1:107929175_T_C:376,0,292:107929175	0/0:22,0:22:66:.:.:0,66,842	0/0:24,0:24:69:.:.:0,69,1035	0/0:20,0:20:60:.:.:0,60,729	0/0:23,0:23:60:.:.:0,60,900	0|1:14,9:23:99:0|1:107929175_T_C:336,0,539:107929175	0/0:23,0:23:39:.:.:0,39,787	0|1:3,9:12:99:0|1:107929175_T_C:328,0,99:107929175	1|1:0,35:35:99:1|1:107929175_T_C:1567,105,0:107929175	1|1:0,25:25:75:1|1:107929175_T_C:1119,75,0:107929175	1|1:0,23:23:69:1|1:107929175_T_C:1006,69,0:107929175	0|1:6,14:20:99:0|1:107929175_T_C:570,0,210:107929175	0|1:10,12:22:99:0|1:107929175_T_C:474,0,384:107929175	0/0:27,0:27:81:.:.:0,81,997	NO
NC_056057.1	107929196	.	A	G	6888.12	.	AC=14;AF=0.280;AN=50;BaseQRankSum=0.317;DP=517;ExcessHet=0.2290;FS=0.000;InbreedingCoeff=0.2030;MLEAC=14;MLEAF=0.280;MQ=60.00;MQRankSum=0.00;QD=29.82;ReadPosRankSum=0.744;SOR=0.729;ANN=G|intron_variant|MODIFIER|CLCN1|CLCN1|transcript|XM_004008136.5|protein_coding|5/22|c.697-121A>G||||||,G|intron_variant|MODIFIER|CLCN1|CLCN1|transcript|XM_027968891.2|protein_coding|5/21|c.697-121A>G||||||	GT:AD:DP:GQ:PGT:PID:PL:PS	0/0:30,0:30:48:.:.:0,48,1035	0/0:20,0:20:60:.:.:0,60,639	0/0:18,0:18:45:.:.:0,45,675	0|1:12,20:32:99:0|1:107929175_T_C:747,0,435:107929175	0/0:32,0:32:63:.:.:0,63,1227	0/0:7,0:7:21:.:.:0,21,246	0/0:5,0:5:15:.:.:0,15,165	0|1:3,10:13:89:0|1:107929175_T_C:391,0,89:107929175	0/0:21,0:21:60:.:.:0,60,772	0|1:6,12:18:99:0|1:107929175_T_C:464,0,216:107929175	0/0:18,0:18:38:.:.:0,38,610	0|1:8,12:20:99:0|1:107929175_T_C:453,0,286:107929175	0/0:26,0:26:62:.:.:0,62,872	0/0:22,0:22:50:.:.:0,50,775	0/0:18,0:18:54:.:.:0,54,619	0/0:21,0:21:57:.:.:0,57,855	0|1:12,11:23:99:0|1:107929175_T_C:419,0,456:107929175	0/0:17,0:17:42:.:.:0,42,630	0|1:3,7:10:99:0|1:107929175_T_C:285,0,105:107929175	1|1:0,32:32:96:1|1:107929175_T_C:1378,96,0:107929175	1|1:0,21:21:63:1|1:107929175_T_C:910,63,0:107929175	1|1:0,22:22:66:1|1:107929175_T_C:929,66,0:107929175	0|1:6,13:19:99:0|1:107929175_T_C:528,0,213:107929175	0|1:10,11:21:99:0|1:107929175_T_C:432,0,387:107929175	0/0:24,0:24:19:.:.:0,19,778	NO
NC_056057.1	107929260	.	GCC	G,GCCC	3879.14	.	AC=16,2;AF=0.320,0.040;AN=50;BaseQRankSum=0.674;DP=279;ExcessHet=0.2438;FS=2.318;InbreedingCoeff=0.1356;MLEAC=17,2;MLEAF=0.340,0.040;MQ=59.83;MQRankSum=0.00;QD=33.16;ReadPosRankSum=-4.140e-01;SOR=0.251;ANN=G|intron_variant|MODIFIER|CLCN1|CLCN1|transcript|XM_004008136.5|protein_coding|5/22|c.697-47_697-46delCC||||||INFO_REALIGN_3_PRIME,GCCC|intron_variant|MODIFIER|CLCN1|CLCN1|transcript|XM_0040081…	GT:AD:DP:GQ:PGT:PID:PL:PS	0/0:8,0,0:8:24:.:.:0,24,322,24,322,322	0/0:16,0,0:16:30:.:.:0,30,450,30,450,450	0/0:5,0,0:5:0:.:.:0,0,150,0,150,150	0/1:4,9,0:13:99:.:.:366,0,137,390,177,634	0/0:8,0,0:8:15:.:.:0,15,225,15,225,225	0/0:0,0,0:0:0:.:.:0,0,0,0,0,0	0/0:0,0,0:0:0:.:.:0,0,0,0,0,0	0|1:3,9,0:12:99:0|1:107929260_GCC_G:358,0,99,367,126,493:107929260	0/0:17,0,0:17:0:.:.:0,0,385,0,385,385	1|1:1,4,0:5:5:1|1:107929260_GCC_G:171,5,0,173,12,180:107929260	0/0:15,0,0:15:27:.:.:0,27,405,27,405,405	0/1:1,8,0:10:15:.:.:346,0,15,344,41,383	0/0:23,0,0:23:39:.:.:0,39,585,39,585,585	0/2:5,0,1:6:17:.:.:17,32,141,0,109,106	0/2:2,0,2:4:57:.:.:57,63,127,0,63,57	0/0:19,0,0:19:39:.:.:0,39,585,39,585,585	0/1:4,5,3:12:34:.:.:190,0,176,107,34,225	0/0:7,0,0:7:0:.:.:0,0,111,0,111,111	1|1:0,3,0:3:9:1|1:107929260_GCC_G:135,9,0,135,9,135:107929260	1|1:0,22,0:22:66:1|1:107929260_GCC_G:965,66,0,965,66,965:107929260	1|1:0,13,0:13:39:1|1:107929260_GCC_G:576,39,0,576,39,576:107929260	1/1:0,8,0:9:30:.:.:420,30,0,396,30,390	0|1:3,5,0:8:99:0|1:107929260_GCC_G:191,0,111,200,126,326:107929260	0|1:5,3,0:8:99:0|1:107929260_GCC_G:111,0,201,126,210,336:107929260	0/0:16,0,0:16:0:.:.:0,0,330,0,330,330	NO
NC_056057.1	107929263	.	C	G	3688.98	.	AC=15;AF=0.300;AN=50;BaseQRankSum=-2.820e-01;DP=285;ExcessHet=0.0838;FS=5.004;InbreedingCoeff=0.2541;MLEAC=15;MLEAF=0.300;MQ=59.88;MQRankSum=0.00;QD=32.08;ReadPosRankSum=0.253;SOR=2.056;ANN=G|intron_variant|MODIFIER|CLCN1|CLCN1|transcript|XM_004008136.5|protein_coding|5/22|c.697-54C>G||||||,G|intron_variant|MODIFIER|CLCN1|CLCN1|transcript|XM_027968891.2|protein_coding|5/21|c.697-54C>G||||||	GT:AD:DP:GQ:PGT:PID:PL:PS	0/0:23,0:23:22:.:.:0,22,578	0/0:13,0:13:23:.:.:0,23,354	0/0:3,0:3:9:.:.:0,9,80	0/1:4,9:13:99:.:.:366,0,137	0/0:7,0:7:15:.:.:0,15,225	0/0:0,0:0:0:.:.:0,0,0	0/0:0,0:0:0:.:.:0,0,0	0|1:3,9:12:99:0|1:107929260_GCC_G:358,0,99:107929260	0/0:20,0:20:24:.:.:0,24,360	1|1:1,4:5:5:1|1:107929260_GCC_G:171,5,0:107929260	0/0:14,0:14:11:.:.:0,11,348	0/1:2,8:10:43:.:.:330,0,43	0/0:16,0:16:32:.:.:0,32,470	0/0:20,0:20:30:.:.:0,30,450	0/0:3,0:3:9:.:.:0,9,125	0/0:15,0:15:45:.:.:0,45,540	0/1:7,5:12:99:.:.:189,0,279	0/0:5,0:5:15:.:.:0,15,197	1|1:0,3:3:9:1|1:107929260_GCC_G:135,9,0:107929260	1|1:0,22:22:66:1|1:107929260_GCC_G:965,66,0:107929260	1|1:0,13:13:39:1|1:107929260_GCC_G:576,39,0:107929260	0/1:1,8:9:18:.:.:333,0,18	0|1:3,5:8:99:0|1:107929260_GCC_G:191,0,111:107929260	0|1:5,3:8:99:0|1:107929260_GCC_G:111,0,201:107929260	0/0:19,0:19:42:.:.:0,42,630	NO
NC_056057.1	107929346	.	C	T	4535.84	.	AC=16;AF=0.320;AN=50;BaseQRankSum=0.00;DP=357;ExcessHet=0.0131;FS=7.033;InbreedingCoeff=0.3789;MLEAC=16;MLEAF=0.320;MQ=60.00;MQRankSum=0.00;QD=30.04;ReadPosRankSum=0.282;SOR=1.035;ANN=T|synonymous_variant|LOW|CLCN1|CLCN1|transcript|XM_004008136.5|protein_coding|6/23|c.726C>T|p.Cys242Cys|788/3159|726/2970|242/989||,T|synonymous_variant|LOW|CLCN1|CLCN1|transcript|XM_027968891.2|protein_coding|6/22|…	GT:AD:DP:GQ:PGT:PID:PL:PS	0/0:24,0:24:41:.:.:0,41,835	0/0:12,0:12:36:.:.:0,36,463	0/0:1,0:1:3:.:.:0,3,32	0|1:9,11:20:99:0|1:107929346_C_T:426,0,337:107929346	0/0:0,0:0:0:.:.:0,0,0	0/0:10,0:10:30:.:.:0,30,350	0/0:4,0:4:12:.:.:0,12,133	0|1:8,10:18:99:0|1:107929346_C_T:396,0,290:107929346	0/0:19,0:19:38:.:.:0,38,488	0|1:1,11:12:9:0|1:107929346_C_T:445,0,9:107929346	0/0:8,0:8:8:.:.:0,8,251	0|1:7,11:18:99:0|1:107929346_C_T:441,0,261:107929346	0/0:15,0:15:29:.:.:0,29,519	0/0:27,0:27:63:.:.:0,63,945	0/0:18,0:18:54:.:.:0,54,682	0/0:23,0:23:53:.:.:0,53,822	0|1:8,6:14:99:0|1:107929346_C_T:228,0,318:107929346	0/0:9,0:9:27:.:.:0,27,297	0|1:8,2:10:60:0|1:107929346_C_T:60,0,327:107929346	1|1:0,31:31:93:1|1:107929346_C_T:1344,93,0:107929346	1|1:0,4:4:12:1|1:107929346_C_T:180,12,0:107929346	1|1:0,18:18:54:1|1:107929346_C_T:788,54,0:107929346	1|1:0,3:3:9:1|1:107929346_C_T:135,9,0:107929346	1|1:0,3:3:9:1|1:107929346_C_T:135,9,0:107929346	0/0:29,0:29:75:.:.:0,75,1125	NO
NC_056057.1	107929349	.	G	A	4498.95	.	AC=16;AF=0.320;AN=50;BaseQRankSum=0.292;DP=360;ExcessHet=0.0131;FS=8.519;InbreedingCoeff=0.3863;MLEAC=16;MLEAF=0.320;MQ=60.00;MQRankSum=0.00;QD=29.99;ReadPosRankSum=0.00;SOR=0.964;ANN=A|synonymous_variant|LOW|CLCN1|CLCN1|transcript|XM_004008136.5|protein_coding|6/23|c.729G>A|p.Ala243Ala|791/3159|729/2970|243/989||,A|synonymous_variant|LOW|CLCN1|CLCN1|transcript|XM_027968891.2|protein_coding|6/22|…	GT:AD:DP:GQ:PGT:PID:PL:PS	0/0:26,0:26:36:.:.:0,36,911	0/0:12,0:12:36:.:.:0,36,463	0/0:1,0:1:3:.:.:0,3,32	0|1:10,11:21:99:0|1:107929346_C_T:423,0,370:107929346	0/0:0,0:0:0:.:.:0,0,0	0/0:10,0:10:30:.:.:0,30,350	0/0:5,0:5:15:.:.:0,15,136	0|1:7,10:17:99:0|1:107929346_C_T:399,0,253:107929346	0/0:23,0:23:22:.:.:0,22,626	0|1:1,11:12:9:0|1:107929346_C_T:445,0,9:107929346	0/0:11,0:11:17:.:.:0,17,350	0|1:7,11:18:99:0|1:107929346_C_T:441,0,261:107929346	0/0:17,0:17:35:.:.:0,35,545	0/0:26,0:26:47:.:.:0,47,857	0/0:16,0:16:48:.:.:0,48,668	0/0:20,0:20:45:.:.:0,45,716	0|1:8,6:14:99:0|1:107929346_C_T:228,0,318:107929346	0/0:9,0:9:27:.:.:0,27,297	0|1:8,2:10:60:0|1:107929346_C_T:60,0,327:107929346	1|1:0,30:30:90:1|1:107929346_C_T:1308,90,0:107929346	1|1:0,4:4:12:1|1:107929346_C_T:180,12,0:107929346	1|1:0,18:18:54:1|1:107929346_C_T:788,54,0:107929346	1|1:0,3:3:9:1|1:107929346_C_T:135,9,0:107929346	1|1:0,3:3:9:1|1:107929346_C_T:135,9,0:107929346	0/0:27,0:27:14:.:.:0,14,808	NO
NC_056057.1	107929477	.	C	G	1128.65	.	AC=3;AF=0.060;AN=50;BaseQRankSum=-1.582e+00;DP=511;ExcessHet=0.2744;FS=0.000;InbreedingCoeff=-0.0537;MLEAC=3;MLEAF=0.060;MQ=60.00;MQRankSum=0.00;QD=16.60;ReadPosRankSum=0.923;SOR=0.634;ANN=G|intron_variant|MODIFIER|CLCN1|CLCN1|transcript|XM_004008136.5|protein_coding|6/22|c.774+83C>G||||||,G|intron_variant|MODIFIER|CLCN1|CLCN1|transcript|XM_027968891.2|protein_coding|6/21|c.774+83C>G||||||	GT:AD:DP:GQ:PL	0/0:24,0:24:60:0,60,846	0/0:22,0:22:60:0,60,900	0/0:1,0:1:3:0,3,12	0/0:35,0:35:90:0,90,1350	0/0:1,0:1:3:0,3,16	0/1:8,14:22:99:450,0,268	0/1:7,10:17:99:230,0,241	0/0:20,0:20:60:0,60,743	0/1:13,16:29:99:476,0,401	0/0:27,0:27:81:0,81,809	0/0:12,0:12:36:0,36,429	0/0:36,0:36:99:0,102,1530	0/0:27,0:27:66:0,66,964	0/0:21,0:21:60:0,60,900	0/0:22,0:22:60:0,60,900	0/0:16,0:16:48:0,48,630	0/0:21,0:21:51:0,51,765	0/0:27,0:27:81:0,81,979	0/0:14,0:14:42:0,42,532	0/0:50,0:50:99:0,103,1731	0/0:2,0:2:6:0,6,83	0/0:21,0:21:57:0,57,855	0/0:2,0:2:6:0,6,83	0/0:1,0:1:3:0,3,12	0/0:36,0:36:90:0,90,1273	NO
NC_056057.1	107929517	.	A	G	8629.64	.	AC=19;AF=0.380;AN=50;BaseQRankSum=0.689;DP=513;ExcessHet=0.5442;FS=7.042;InbreedingCoeff=0.1441;MLEAC=22;MLEAF=0.440;MQ=60.00;MQRankSum=0.00;QD=25.09;ReadPosRankSum=0.262;SOR=0.433;ANN=G|intron_variant|MODIFIER|CLCN1|CLCN1|transcript|XM_004008136.5|protein_coding|6/22|c.774+123A>G||||||,G|intron_variant|MODIFIER|CLCN1|CLCN1|transcript|XM_027968891.2|protein_coding|6/21|c.774+123A>G||||||	GT:AD:DP:GQ:PL	0/0:25,0:25:33:0,33,864	0/0:19,0:19:57:0,57,713	0/0:1,0:1:3:0,3,12	0/1:15,17:32:99:642,0,496	0/0:0,0:0:0:0,0,0	0/1:11,14:25:99:427,0,338	1/1:0,20:20:60:667,60,0	0/1:7,11:18:99:374,0,193	0/1:10,16:26:99:474,0,238	1/1:0,21:21:63:652,63,0	0/0:13,0:13:36:0,36,540	0/1:13,16:29:99:513,0,422	0/0:26,0:26:63:0,63,925	0/1:5,12:17:99:426,0,158	0/0:22,0:22:60:0,60,781	0/1:11,10:21:99:342,0,372	1/1:0,20:20:60:811,60,0	0/1:21,12:33:99:402,0,649	0/1:12,8:20:99:230,0,360	1/1:0,48:48:99:2097,144,0	0/0:1,0:1:0:0,0,0	1/1:0,14:14:42:570,42,0	0/0:1,0:1:0:0,0,0	0/0:2,0:2:0:0,0,0	0/0:32,0:32:80:0,80,1092	NO
NC_056057.1	107929611	.	G	C	5084.06	.	AC=12;AF=0.240;AN=50;BaseQRankSum=0.832;DP=552;ExcessHet=0.0944;FS=1.082;InbreedingCoeff=0.2996;MLEAC=13;MLEAF=0.260;MQ=60.00;MQRankSum=0.00;QD=23.11;ReadPosRankSum=1.96;SOR=0.633;ANN=C|intron_variant|MODIFIER|CLCN1|CLCN1|transcript|XM_004008136.5|protein_coding|6/22|c.774+217G>C||||||,C|intron_variant|MODIFIER|CLCN1|CLCN1|transcript|XM_027968891.2|protein_coding|6/21|c.774+217G>C||||||	GT:AD:DP:GQ:PL	0/0:32,0:32:13:0,13,1031	0/0:22,0:22:60:0,60,900	0/0:0,0:0:0:0,0,0	0/1:19,19:38:99:707,0,658	0/0:0,0:0:0:0,0,0	0/0:33,0:33:90:0,90,1167	0/0:22,0:22:60:0,60,900	0/1:10,14:24:99:513,0,276	0/0:27,0:27:81:0,81,1036	0/1:3,9:12:91:331,0,91	0/0:18,0:18:48:0,48,720	0/1:12,12:24:99:429,0,395	0/0:27,0:27:72:0,72,1080	0/0:25,0:25:72:0,72,1080	0/0:26,0:26:72:0,72,1080	0/0:17,0:17:48:0,48,720	0/1:19,13:32:99:379,0,651	0/0:34,0:34:90:0,90,1350	0/1:17,11:28:99:297,0,490	1/1:0,40:40:99:1562,120,0	0/0:1,0:1:0:0,0,0	1/1:0,20:20:60:817,60,0	0/0:1,0:1:0:0,0,0	1/1:0,2:2:6:84,6,0	0/0:31,0:31:90:0,90,1154	NO
NC_056057.1	107929868	.	AT	A	4713.42	.	AC=14;AF=0.280;AN=50;BaseQRankSum=0.438;DP=440;ExcessHet=0.2290;FS=9.471;InbreedingCoeff=0.0123;MLEAC=17;MLEAF=0.340;MQ=60.00;MQRankSum=0.00;QD=26.33;ReadPosRankSum=0.549;SOR=1.430;ANN=A|intron_variant|MODIFIER|CLCN1|CLCN1|transcript|XM_004008136.5|protein_coding|6/22|c.774+475delT||||||,A|intron_variant|MODIFIER|CLCN1|CLCN1|transcript|XM_027968891.2|protein_coding|6/21|c.774+475delT||||||	GT:AD:DP:GQ:PL	0/0:27,0:27:34:0,34,800	0/0:18,0:18:0:0,0,326	0/0:7,0:7:21:0,21,270	0/1:11,13:24:99:513,0,418	0/0:10,0:10:30:0,30,431	0/0:12,0:12:20:0,20,372	0/0:15,0:15:29:0,29,497	0/1:8,8:16:99:312,0,312	0/0:20,0:20:40:0,40,681	0/1:10,10:20:99:389,0,390	0/0:26,0:26:0:0,0,625	0/1:9,16:25:99:635,0,325	0/0:26,0:26:0:0,0,607	0/0:21,0:21:0:0,0,476	0/0:16,0:16:0:0,0,308	0/0:19,0:19:10:0,10,557	0/1:12,10:22:99:379,0,474	0/0:8,0:8:0:0,0,196	0/1:6,4:10:99:150,0,240	1/1:0,23:23:69:1023,69,0	1/1:0,8:8:24:351,24,0	1/1:0,14:14:42:627,42,0	0/1:3,2:5:75:75,0,118	0/1:5,7:12:99:278,0,189	0/0:30,0:30:42:0,42,896	NO
NC_056057.1	107930019	.	A	G	4757.21	.	AC=10;AF=0.200;AN=50;BaseQRankSum=0.415;DP=603;ExcessHet=0.1200;FS=0.569;InbreedingCoeff=0.2500;MLEAC=10;MLEAF=0.200;MQ=60.00;MQRankSum=0.00;QD=23.32;ReadPosRankSum=0.265;SOR=0.769;ANN=G|intron_variant|MODIFIER|CLCN1|CLCN1|transcript|XM_004008136.5|protein_coding|6/22|c.775-523A>G||||||,G|intron_variant|MODIFIER|CLCN1|CLCN1|transcript|XM_027968891.2|protein_coding|6/21|c.775-523A>G||||||	GT:AD:DP:GQ:PGT:PID:PL:PS	0/0:22,0:22:60:.:.:0,60,900	0/0:12,0:12:36:.:.:0,36,455	0/0:12,0:12:36:.:.:0,36,451	0/0:23,0:23:57:.:.:0,57,881	1/1:0,32:32:95:.:.:1290,95,0	0|1:6,10:16:99:0|1:107930019_A_G:378,0,222:107930019	1|1:0,18:18:54:1|1:107930019_A_G:760,54,0:107930019	0/0:21,0:21:63:.:.:0,63,790	0|1:17,19:36:99:0|1:107930019_A_G:736,0,654:107930019	0|1:21,25:46:99:0|1:107930019_A_G:774,0,803:107930019	0/0:28,0:28:75:.:.:0,75,1125	0/0:17,0:17:48:.:.:0,48,720	0/0:35,0:35:99:.:.:0,102,1334	0/0:17,0:17:51:.:.:0,51,626	0/0:19,0:19:54:.:.:0,54,810	0/1:7,12:19:99:.:.:410,0,211	0/1:12,6:18:99:.:.:196,0,483	0/1:11,8:19:99:.:.:265,0,344	0/0:20,0:20:60:.:.:0,60,661	0/0:22,0:22:63:.:.:0,63,945	0/0:25,0:25:71:.:.:0,71,1025	0/0:30,0:30:90:.:.:0,90,1101	0/0:28,0:28:84:.:.:0,84,1098	0/0:24,0:24:72:.:.:0,72,929	0/0:42,0:42:99:.:.:0,106,1479	NO
NC_056057.1	107930027	.	G	A	6190.82	.	AC=14;AF=0.280;AN=50;BaseQRankSum=-1.470e-01;DP=620;ExcessHet=0.2290;FS=4.064;InbreedingCoeff=0.2061;MLEAC=14;MLEAF=0.280;MQ=60.00;MQRankSum=0.00;QD=22.11;ReadPosRankSum=0.683;SOR=0.474;ANN=A|intron_variant|MODIFIER|CLCN1|CLCN1|transcript|XM_004008136.5|protein_coding|6/22|c.775-515G>A||||||,A|intron_variant|MODIFIER|CLCN1|CLCN1|transcript|XM_027968891.2|protein_coding|6/21|c.775-515G>A||||||	GT:AD:DP:GQ:PGT:PID:PL:PS	0/0:22,0:22:24:.:.:0,24,823	0/0:13,0:13:39:.:.:0,39,483	0/0:12,0:12:36:.:.:0,36,480	0/1:7,16:23:99:.:.:585,0,239	0/0:34,0:34:90:.:.:0,90,1350	0/0:14,0:14:42:.:.:0,42,402	0/0:18,0:18:54:.:.:0,54,521	0/1:13,10:23:99:.:.:285,0,474	0/0:35,0:35:99:.:.:0,99,1369	0|1:26,22:48:99:1|0:107930019_A_G:700,0,1008:107930019	0/0:28,0:28:81:.:.:0,81,1117	0/1:7,10:17:99:.:.:323,0,210	0/0:35,0:35:99:.:.:0,102,1334	0/0:17,0:17:51:.:.:0,51,650	0/0:20,0:20:60:.:.:0,60,737	0/0:20,0:20:51:.:.:0,51,765	0/1:6,11:17:99:.:.:362,0,219	0/0:20,0:20:60:.:.:0,60,729	0|1:13,7:20:99:0|1:107930027_G_A:174,0,406:107930027	1/1:0,24:24:70:.:.:770,70,0	1/1:0,25:25:75:.:.:1037,75,0	1/1:0,33:33:98:.:.:1128,98,0	0/1:13,15:28:99:.:.:550,0,473	0/1:13,9:22:99:.:.:325,0,450	0/0:45,0:45:99:.:.:0,120,1800	NO
NC_056057.1	107930028	.	T	C	1343.71	.	AC=3;AF=0.060;AN=50;BaseQRankSum=-5.840e-01;DP=684;ExcessHet=0.2744;FS=0.937;InbreedingCoeff=-0.0639;MLEAC=3;MLEAF=0.060;MQ=60.00;MQRankSum=0.00;QD=19.76;ReadPosRankSum=-1.980e-01;SOR=0.902;ANN=C|intron_variant|MODIFIER|CLCN1|CLCN1|transcript|XM_004008136.5|protein_coding|6/22|c.775-514T>C||||||,C|intron_variant|MODIFIER|CLCN1|CLCN1|transcript|XM_027968891.2|protein_coding|6/21|c.775-514T>C||||||	GT:AD:DP:GQ:PGT:PID:PL:PS	0/0:21,0:21:60:.:.:0,60,900	0/0:13,0:13:39:.:.:0,39,483	0/0:13,0:13:30:.:.:0,30,450	0/0:38,0:38:99:.:.:0,102,1530	0/0:34,0:34:90:.:.:0,90,1350	0|1:6,8:14:99:0|1:107930019_A_G:318,0,228:107930019	0|1:5,13:18:99:0|1:107930019_A_G:319,0,121:107930019	0/0:29,0:29:78:.:.:0,78,1170	0|1:17,19:36:99:0|1:107930019_A_G:736,0,654:107930019	0/0:48,0:48:99:.:.:0,120,1800	0/0:28,0:28:81:.:.:0,81,1117	0/0:31,0:31:78:.:.:0,78,1161	0/0:35,0:35:99:.:.:0,102,1334	0/0:17,0:17:51:.:.:0,51,650	0/0:20,0:20:60:.:.:0,60,737	0/0:20,0:20:48:.:.:0,48,720	0/0:22,0:22:60:.:.:0,60,851	0/0:20,0:20:60:.:.:0,60,729	0/0:20,0:20:60:.:.:0,60,685	0/0:42,0:42:99:.:.:0,109,1565	0/0:25,0:25:66:.:.:0,66,990	0/0:36,0:36:99:.:.:0,99,1398	0/0:32,0:32:80:.:.:0,80,1252	0/0:25,0:25:62:.:.:0,62,1032	0/0:45,0:45:99:.:.:0,120,1800	NO
NC_056057.1	107930167	.	T	C	9790.64	.	AC=17;AF=0.340;AN=50;BaseQRankSum=1.16;DP=741;ExcessHet=1.2719;FS=4.179;InbreedingCoeff=0.0196;MLEAC=17;MLEAF=0.340;MQ=60.00;MQRankSum=0.00;QD=22.35;ReadPosRankSum=-4.460e-01;SOR=0.536;ANN=C|intron_variant|MODIFIER|CLCN1|CLCN1|transcript|XM_004008136.5|protein_coding|6/22|c.775-375T>C||||||,C|intron_variant|MODIFIER|CLCN1|CLCN1|transcript|XM_027968891.2|protein_coding|6/21|c.775-375T>C||||||	GT:AD:DP:GQ:PL	0/0:25,0:25:72:0,72,1080	0/0:20,0:20:57:0,57,855	0/0:27,0:27:65:0,65,1069	0/1:13,23:36:99:731,0,357	0/0:35,0:35:99:0,99,1485	0/1:2,7:9:57:194,0,57	0/1:8,10:18:99:280,0,211	0/1:15,11:26:99:349,0,511	0/1:22,17:39:99:487,0,637	0/1:31,23:54:99:687,0,937	0/0:18,0:18:48:0,48,720	0/1:12,10:22:99:337,0,333	0/0:32,0:32:90:0,90,1260	0/0:15,0:15:45:0,45,557	0/0:27,0:27:39:0,39,865	0/0:16,0:16:48:0,48,594	0/1:14,18:32:99:656,0,423	0/0:25,0:25:72:0,72,1080	0/1:21,11:32:99:329,0,645	1/1:0,39:39:99:1641,117,0	1/1:0,34:34:99:1473,102,0	1/1:0,36:36:99:1402,108,0	0/1:15,13:28:99:463,0,462	0/1:12,21:33:99:797,0,375	0/0:45,0:45:99:0,104,1558	NO
NC_056057.1	107930179	.	T	C	9946.66	.	AC=17;AF=0.340;AN=50;BaseQRankSum=0.230;DP=753;ExcessHet=1.2719;FS=3.326;InbreedingCoeff=0.0195;MLEAC=17;MLEAF=0.340;MQ=60.00;MQRankSum=0.00;QD=22.05;ReadPosRankSum=-4.400e-02;SOR=0.495;ANN=C|intron_variant|MODIFIER|CLCN1|CLCN1|transcript|XM_004008136.5|protein_coding|6/22|c.775-363T>C||||||,C|intron_variant|MODIFIER|CLCN1|CLCN1|transcript|XM_027968891.2|protein_coding|6/21|c.775-363T>C||||||	GT:AD:DP:GQ:PL	0/0:25,0:25:63:0,63,990	0/0:20,0:20:54:0,54,810	0/0:29,0:29:71:0,71,1220	0/1:14,23:37:99:808,0,434	0/0:37,0:37:99:0,111,1529	0/1:3,6:9:52:143,0,52	0/1:8,11:19:99:306,0,209	0/1:14,12:26:99:391,0,507	0/1:22,19:41:99:549,0,707	0/1:31,24:55:99:685,0,987	0/0:17,0:17:51:0,51,676	0/1:14,10:24:99:313,0,479	0/0:32,0:32:90:0,90,1350	0/0:17,0:17:51:0,51,568	0/0:23,0:23:27:0,27,763	0/0:18,0:18:51:0,51,765	0/1:16,18:34:99:606,0,531	0/0:23,0:23:66:0,66,927	0/1:20,11:31:99:332,0,594	1/1:0,42:42:99:1735,125,0	1/1:0,37:37:99:1579,111,0	1/1:0,35:35:99:1366,105,0	0/1:16,13:29:99:465,0,583	0/1:12,20:32:99:704,0,403	0/0:45,0:45:99:0,104,1558	NO
NC_056057.1	107930281	.	T	C	9417.65	.	AC=17;AF=0.340;AN=50;BaseQRankSum=0.184;DP=696;ExcessHet=1.2719;FS=0.787;InbreedingCoeff=0.0196;MLEAC=17;MLEAF=0.340;MQ=60.00;MQRankSum=0.00;QD=23.60;ReadPosRankSum=-2.040e-01;SOR=0.635;ANN=C|intron_variant|MODIFIER|CLCN1|CLCN1|transcript|XM_004008136.5|protein_coding|6/22|c.775-261T>C||||||,C|intron_variant|MODIFIER|CLCN1|CLCN1|transcript|XM_027968891.2|protein_coding|6/21|c.775-261T>C||||||	GT:AD:DP:GQ:PGT:PID:PL:PS	0/0:26,0:26:36:.:.:0,36,862	0/0:17,0:17:51:.:.:0,51,652	0/0:26,0:26:75:.:.:0,75,1125	0/1:9,18:27:99:.:.:663,0,294	0/0:49,0:49:99:.:.:0,99,1701	0/1:2,2:4:72:.:.:72,0,72	0/1:8,11:19:99:.:.:300,0,226	0/1:17,8:25:99:.:.:259,0,601	0|1:25,20:45:99:0|1:107930281_T_C:677,0,920:107930281	0/1:23,20:43:99:.:.:687,0,752	0/0:17,0:17:51:.:.:0,51,672	0/1:11,15:26:99:.:.:514,0,347	0/0:25,0:25:72:.:.:0,72,968	0/0:19,0:19:45:.:.:0,45,675	0/0:19,0:19:54:.:.:0,54,810	0/0:20,0:20:60:.:.:0,60,765	0/1:18,10:28:99:.:.:299,0,565	0/0:26,0:26:72:.:.:0,72,939	0/1:8,8:16:99:.:.:218,0,286	1/1:0,39:39:99:.:.:1713,117,0	1/1:0,55:55:99:.:.:2309,165,0	1/1:0,24:24:72:.:.:963,72,0	0|1:14,11:25:99:0|1:107930281_T_C:407,0,505:107930281	0|1:13,10:23:99:0|1:107930281_T_C:372,0,516:107930281	0/0:45,0:45:99:.:.:0,104,1558	NO
NC_056057.1	107930313	.	T	C	8377.64	.	AC=17;AF=0.340;AN=50;BaseQRankSum=-6.280e-01;DP=689;ExcessHet=1.2719;FS=0.383;InbreedingCoeff=0.0196;MLEAC=17;MLEAF=0.340;MQ=60.00;MQRankSum=0.00;QD=21.59;ReadPosRankSum=-4.400e-01;SOR=0.735;ANN=C|intron_variant|MODIFIER|CLCN1|CLCN1|transcript|XM_004008136.5|protein_coding|6/22|c.775-229T>C||||||,C|intron_variant|MODIFIER|CLCN1|CLCN1|transcript|XM_027968891.2|protein_coding|6/21|c.775-229T>C||||||	GT:AD:DP:GQ:PGT:PID:PL:PS	0/0:24,0:24:72:.:.:0,72,956	0/0:20,0:20:44:.:.:0,44,657	0/0:26,0:26:69:.:.:0,69,1035	0/1:10,17:27:99:.:.:592,0,229	0/0:49,0:49:99:.:.:0,99,1701	0/1:4,2:6:31:.:.:31,0,115	0/1:7,10:17:99:.:.:286,0,207	0/1:16,9:25:99:.:.:248,0,527	0|1:25,19:44:99:0|1:107930281_T_C:670,0,907:107930281	0/1:20,17:37:99:.:.:481,0,626	0/0:14,0:14:39:.:.:0,39,585	0/1:11,15:26:99:.:.:482,0,347	0/0:26,0:26:75:.:.:0,75,1125	0/0:19,0:19:57:.:.:0,57,721	0/0:18,0:18:54:.:.:0,54,699	0/0:22,0:22:66:.:.:0,66,813	0/1:17,10:27:99:.:.:254,0,579	0/0:27,0:27:78:.:.:0,78,1170	0/1:9,7:16:99:.:.:211,0,230	1/1:0,39:39:99:.:.:1506,116,0	1/1:0,48:48:99:.:.:2036,144,0	1/1:0,24:24:72:.:.:976,72,0	0|1:20,11:31:99:0|1:107930281_T_C:365,0,664:107930281	0|1:13,8:21:99:0|1:107930281_T_C:275,0,487:107930281	0/0:45,0:45:99:.:.:0,104,1558	NO
NC_056057.1	107930366	.	C	T	412.98	.	AC=1;AF=0.020;AN=50;BaseQRankSum=0.102;DP=692;ExcessHet=0.0000;FS=5.990;InbreedingCoeff=-0.0417;MLEAC=1;MLEAF=0.020;MQ=60.00;MQRankSum=0.00;QD=11.47;ReadPosRankSum=-1.188e+00;SOR=1.973;ANN=T|intron_variant|MODIFIER|CLCN1|CLCN1|transcript|XM_004008136.5|protein_coding|6/22|c.775-176C>T||||||,T|intron_variant|MODIFIER|CLCN1|CLCN1|transcript|XM_027968891.2|protein_coding|6/21|c.775-176C>T||||||	GT:AD:DP:GQ:PL	0/0:26,0:26:69:0,69,1035	0/0:13,0:13:39:0,39,454	0/0:25,0:25:72:0,72,1080	0/0:40,0:40:99:0,117,1755	0/0:58,0:58:99:0,106,1800	0/0:10,0:10:0:0,0,144	0/0:11,0:11:0:0,0,61	0/0:22,0:22:54:0,54,810	0/1:21,15:36:99:427,0,620	0/0:36,0:36:99:0,99,1281	0/0:14,0:14:39:0,39,585	0/0:19,0:19:51:0,51,765	0/0:27,0:27:75:0,75,1125	0/0:23,0:23:27:0,27,781	0/0:22,0:22:63:0,63,945	0/0:24,0:24:69:0,69,1035	0/0:26,0:26:47:0,47,841	0/0:25,0:25:75:0,75,846	0/0:24,0:24:56:0,56,793	0/0:45,0:45:99:0,111,1665	0/0:59,0:59:99:0,120,1800	0/0:20,0:20:43:0,43,588	0/0:30,0:30:90:0,90,1101	0/0:21,0:21:60:0,60,900	0/0:35,0:35:99:0,103,1243	NO
NC_056057.1	107930464	.	C	CTCCCCCTGTCTGTCTCTCCCCCTCTGTCTGCCTG	52.22	.	AC=1;AF=0.020;AN=50;BaseQRankSum=-1.800e-01;DP=601;ExcessHet=0.0000;FS=0.000;InbreedingCoeff=-0.0676;MLEAC=2;MLEAF=0.040;MQ=60.00;MQRankSum=0.00;QD=6.53;ReadPosRankSum=1.61;SOR=0.169;ANN=CTCCCCCTGTCTGTCTCTCCCCCTCTGTCTGCCTG|intron_variant|MODIFIER|CLCN1|CLCN1|transcript|XM_004008136.5|protein_coding|6/22|c.775-71_775-70insGTCTGTCTCTCCCCCTCTGTCTGCCTGTCCCCCT||||||INFO_REALIGN_3_PRIME,CTCCCCCTGTCTGTC…	GT:AD:DP:GQ:PL	0/0:17,0:17:0:0,0,81	0/0:15,0:15:0:0,0,373	0/0:30,0:30:44:0,44,915	0/0:53,0:53:96:0,96,1440	0/0:54,0:54:99:0,108,1620	0/0:5,0:5:15:0,15,163	0/0:15,0:15:0:0,0,312	0/0:17,0:17:0:0,0,466	0/1:6,2:8:62:62,0,279	0/0:27,0:27:47:0,47,783	0/0:8,0:8:0:0,0,76	0/0:16,0:16:0:0,0,233	0/0:24,0:24:0:0,0,377	0/0:17,0:17:0:0,0,0	0/0:18,0:18:0:0,0,122	0/0:19,0:19:11:0,11,622	0/0:17,0:17:4:0,4,486	0/0:29,0:29:0:0,0,445	0/0:19,0:19:0:0,0,193	0/0:43,0:43:72:0,72,1080	0/0:25,0:25:72:0,72,1080	0/0:12,0:12:36:0,36,470	0/0:21,0:21:51:0,51,751	0/0:48,0:48:93:0,93,1395	0/0:38,0:38:36:0,36,843	NO
NC_056057.1	107930510	.	A	C	6583.14	.	AC=17;AF=0.340;AN=50;BaseQRankSum=0.493;DP=536;ExcessHet=1.4814;FS=2.163;InbreedingCoeff=-0.2363;MLEAC=21;MLEAF=0.420;MQ=60.00;MQRankSum=0.00;QD=24.75;ReadPosRankSum=0.536;SOR=0.866;ANN=C|intron_variant|MODIFIER|CLCN1|CLCN1|transcript|XM_004008136.5|protein_coding|6/22|c.775-32A>C||||||,C|intron_variant|MODIFIER|CLCN1|CLCN1|transcript|XM_027968891.2|protein_coding|6/21|c.775-32A>C||||||	GT:AD:DP:GQ:PGT:PID:PL:PS	0/0:24,0:24:41:.:.:0,41,773	0/0:18,0:18:7:.:.:0,7,421	0/0:33,0:33:0:.:.:0,0,898	0|1:10,12:22:99:0|1:107930510_A_C:474,0,381:107930510	0/0:47,0:47:0:.:.:0,0,845	0/1:3,0:3:30:.:.:30,0,165	0/0:12,0:12:0:.:.:0,0,31	0|1:6,4:10:99:0|1:107930510_A_C:139,0,240:107930510	0|1:8,6:14:99:0|1:107930510_A_C:201,0,289:107930510	0|1:12,7:19:99:0|1:107930510_A_C:251,0,461:107930510	0/0:11,0:11:17:.:.:0,17,338	0|1:4,8:12:99:0|1:107930510_A_C:321,0,141:107930510	0/0:29,0:29:0:.:.:0,0,534	0/0:15,0:15:0:.:.:0,0,245	0/1:11,3:14:9:.:.:9,0,323	0/0:16,0:16:0:.:.:0,0,465	0|1:8,5:13:99:0|1:107930510_A_C:186,0,312:107930510	0/0:25,0:25:0:.:.:0,0,419	0|1:5,7:12:99:0|1:107930510_A_C:276,0,189:107930510	1|1:0,21:21:63:1|1:107930510_A_C:942,63,0:107930510	1|1:0,41:41:99:1|1:107930510_A_C:1828,123,0:107930510	1|1:0,17:17:51:1|1:107930510_A_C:735,51,0:107930510	0|1:26,17:43:99:0|1:107930510_A_C:629,0,1019:107930510	0|1:14,14:28:99:0|1:107930510_A_C:546,0,546:107930510	0/0:27,0:27:0:.:.:0,0,449	NO
NC_056057.1	107930516	.	C	T	6583.72	.	AC=16;AF=0.320;AN=50;BaseQRankSum=-6.050e-01;DP=559;ExcessHet=0.7722;FS=5.269;InbreedingCoeff=-0.0627;MLEAC=18;MLEAF=0.360;MQ=60.00;MQRankSum=0.00;QD=25.82;ReadPosRankSum=0.319;SOR=1.008;ANN=T|intron_variant|MODIFIER|CLCN1|CLCN1|transcript|XM_004008136.5|protein_coding|6/22|c.775-26C>T||||||,T|intron_variant|MODIFIER|CLCN1|CLCN1|transcript|XM_027968891.2|protein_coding|6/21|c.775-26C>T||||||	GT:AD:DP:GQ:PGT:PID:PL:PS	0/0:25,0:25:30:.:.:0,30,877	0/0:20,0:20:29:.:.:0,29,562	0/0:34,0:34:87:.:.:0,87,1305	0|1:9,12:21:99:0|1:107930510_A_C:477,0,342:107930510	0/0:45,0:45:84:.:.:0,84,1260	0|1:3,1:4:33:1|0:107930453_T_TCTGTCTGTCTCTCCCC:33,0,123:107930453	0/0:13,0:13:0:.:.:0,0,208	0|1:8,4:12:99:0|1:107930510_A_C:133,0,315:107930510	0|1:7,8:15:99:0|1:107930510_A_C:233,0,244:107930510	0|1:11,6:17:99:0|1:107930510_A_C:216,0,430:107930510	0/0:13,0:13:23:.:.:0,23,409	0|1:4,9:13:99:0|1:107930510_A_C:342,0,138:107930510	0/0:28,0:28:0:.:.:0,0,531	0/0:15,0:15:0:.:.:0,0,312	0/0:20,0:20:0:.:.:0,0,492	0/0:15,0:15:3:.:.:0,3,452	0|1:8,5:13:99:0|1:107930510_A_C:186,0,312:107930510	0/0:26,0:26:32:.:.:0,32,772	0|1:5,7:12:99:0|1:107930510_A_C:276,0,189:107930510	1|1:0,20:20:60:1|1:107930510_A_C:900,60,0:107930510	1|1:0,43:43:99:1|1:107930510_A_C:1895,129,0:107930510	1|1:0,16:16:48:1|1:107930510_A_C:698,48,0:107930510	0|1:27,18:45:99:0|1:107930510_A_C:664,0,1055:107930510	0|1:14,14:28:99:0|1:107930510_A_C:546,0,546:107930510	0/0:37,0:37:90:.:.:0,90,1350	NO
NC_056057.1	107930611	.	C	T	1760.2	.	AC=4;AF=0.080;AN=50;DP=769;ExcessHet=0.0000;FS=0.000;InbreedingCoeff=0.9998;MLEAC=4;MLEAF=0.080;MQ=60.00;QD=30.22;SOR=0.733;ANN=T|missense_variant|MODERATE|CLCN1|CLCN1|transcript|XM_004008136.5|protein_coding|7/23|c.844C>T|p.Pro282Ser|906/3159|844/2970|282/989||,T|missense_variant|MODERATE|CLCN1|CLCN1|transcript|XM_027968891.2|protein_coding|7/22|c.844C>T|p.Pro282Ser|906/3057|844/2868|282/955||	GT:AD:DP:GQ:PL	1/1:0,27:27:81:1059,81,0	1/1:0,22:22:66:747,66,0	0/0:41,0:41:99:0,110,1490	0/0:35,0:35:99:0,99,1485	0/0:45,0:45:99:0,108,1756	0/0:12,0:12:33:0,33,495	0/0:15,0:15:45:0,45,418	0/0:19,0:19:48:0,48,720	0/0:37,0:37:99:0,99,1058	0/0:41,0:41:99:0,115,1479	0/0:18,0:18:54:0,54,691	0/0:23,0:23:63:0,63,888	0/0:32,0:32:81:0,81,1279	0/0:21,0:21:57:0,57,855	0/0:26,0:26:72:0,72,1080	0/0:21,0:21:57:0,57,855	0/0:17,0:17:45:0,45,675	0/0:21,0:21:60:0,60,809	0/0:30,0:30:81:0,81,1215	0/0:45,0:45:99:0,120,1800	0/0:53,0:53:99:0,109,1800	0/0:26,0:26:72:0,72,972	0/0:57,0:57:99:0,99,1800	0/0:41,0:41:99:0,111,1665	0/0:41,0:41:99:0,105,1272	YES
NC_056057.1	107930684	.	G	T	11809.6	.	AC=17;AF=0.340;AN=50;BaseQRankSum=-1.620e-01;DP=867;ExcessHet=1.2719;FS=0.000;InbreedingCoeff=0.0196;MLEAC=17;MLEAF=0.340;MQ=60.00;MQRankSum=0.00;QD=22.93;ReadPosRankSum=-1.370e-01;SOR=0.726;ANN=T|intron_variant|MODIFIER|CLCN1|CLCN1|transcript|XM_004008136.5|protein_coding|7/22|c.853+64G>T||||||,T|intron_variant|MODIFIER|CLCN1|CLCN1|transcript|XM_027968891.2|protein_coding|7/21|c.853+64G>T||||||	GT:AD:DP:GQ:PL	0/0:30,0:30:84:0,84,1260	0/0:24,0:24:72:0,72,990	0/0:39,0:39:99:0,99,1485	0/1:18,16:34:99:548,0,683	0/0:45,0:45:99:0,108,1756	0/1:6,9:15:99:263,0,206	0/1:6,8:14:99:241,0,209	0/1:14,10:24:99:299,0,444	0/1:26,24:50:99:672,0,729	0/1:30,31:61:99:1037,0,974	0/0:21,0:21:60:0,60,900	0/1:6,15:21:99:551,0,141	0/0:35,0:35:90:0,90,1350	0/0:19,0:19:48:0,48,720	0/0:26,0:26:36:0,36,899	0/0:27,0:27:65:0,65,933	0/1:12,13:25:99:400,0,392	0/0:20,0:20:60:0,60,743	0/1:12,14:26:99:472,0,423	1/1:0,54:54:99:2146,162,0	1/1:0,53:53:99:2314,160,0	1/1:0,31:31:93:1121,93,0	0/1:24,30:54:99:1095,0,841	0/1:30,23:53:99:686,0,864	0/0:40,0:40:99:0,101,1366	NO
NC_056057.1	107930832	.	G	A	4332.55	.	AC=7;AF=0.140;AN=50;BaseQRankSum=-1.730e-01;DP=809;ExcessHet=0.1935;FS=7.606;InbreedingCoeff=0.1694;MLEAC=7;MLEAF=0.140;MQ=60.00;MQRankSum=0.00;QD=22.80;ReadPosRankSum=0.034;SOR=0.907;ANN=A|intron_variant|MODIFIER|CLCN1|CLCN1|transcript|XM_004008136.5|protein_coding|7/22|c.853+212G>A||||||,A|intron_variant|MODIFIER|CLCN1|CLCN1|transcript|XM_027968891.2|protein_coding|7/21|c.853+212G>A||||||	GT:AD:DP:GQ:PL	0/0:22,0:22:63:0,63,907	0/0:17,0:17:51:0,51,674	0/0:36,0:36:99:0,99,1485	0/0:40,0:40:99:0,106,1524	1/1:1,50:51:99:2059,143,0	0/0:19,0:19:51:0,51,765	0/1:8,6:14:99:160,0,193	0/0:20,0:20:60:0,60,737	0/0:42,0:42:99:0,111,1597	0/1:26,27:53:99:888,0,907	0/0:25,0:25:72:0,72,994	0/0:31,0:31:90:0,90,1234	0/0:27,0:27:39:0,39,1018	0/0:24,0:24:72:0,72,944	0/0:21,0:21:60:0,60,886	0/1:10,17:27:99:561,0,293	0/1:13,9:22:99:251,0,431	0/1:9,14:23:99:460,0,307	0/0:27,0:27:81:0,81,1046	0/0:41,0:41:99:0,105,1743	0/0:53,0:53:99:0,120,1800	0/0:32,0:32:90:0,90,1184	0/0:50,0:50:99:0,107,1800	0/0:44,0:44:99:0,99,1759	0/0:40,0:40:99:0,101,1366	NO
NC_056057.1	107930937	.	C	T	1008.82	.	AC=2;AF=0.040;AN=50;BaseQRankSum=2.29;DP=781;ExcessHet=0.0895;FS=3.617;InbreedingCoeff=-0.0417;MLEAC=2;MLEAF=0.040;MQ=60.00;MQRankSum=0.00;QD=16.81;ReadPosRankSum=1.13;SOR=1.329;ANN=T|intron_variant|MODIFIER|CLCN1|CLCN1|transcript|XM_004008136.5|protein_coding|7/22|c.853+317C>T||||||,T|intron_variant|MODIFIER|CLCN1|CLCN1|transcript|XM_027968891.2|protein_coding|7/21|c.853+317C>T||||||	GT:AD:DP:GQ:PL	0/0:21,0:21:60:0,60,819	0/0:17,0:17:51:0,51,660	0/0:40,0:40:99:0,99,1518	0/0:38,0:38:99:0,99,1432	0/0:48,0:48:99:0,114,1800	0/0:20,0:20:51:0,51,765	0/0:19,0:19:48:0,48,720	0/0:21,0:21:60:0,60,740	0/0:36,0:36:99:0,102,1376	0/1:17,19:36:99:646,0,580	0/0:22,0:22:51:0,51,804	0/0:29,0:29:75:0,75,1125	0/0:27,0:27:39:0,39,918	0/0:26,0:26:72:0,72,1080	0/0:21,0:21:60:0,60,824	0/0:25,0:25:72:0,72,1080	0/1:13,11:24:99:386,0,371	0/0:33,0:33:96:0,96,1440	0/0:31,0:31:90:0,90,1120	0/0:36,0:36:99:0,102,1530	0/0:48,0:48:99:0,114,1800	0/0:29,0:29:81:0,81,1215	0/0:47,0:47:99:0,107,1639	0/0:44,0:44:99:0,105,1755	0/0:40,0:40:99:0,101,1366	NO
NC_056057.1	107930951	.	T	C	9207.82	.	AC=14;AF=0.280;AN=50;BaseQRankSum=1.39;DP=789;ExcessHet=0.2290;FS=6.173;InbreedingCoeff=0.2061;MLEAC=14;MLEAF=0.280;MQ=60.00;MQRankSum=0.00;QD=24.23;ReadPosRankSum=0.992;SOR=0.698;ANN=C|intron_variant|MODIFIER|CLCN1|CLCN1|transcript|XM_004008136.5|protein_coding|7/22|c.853+331T>C||||||,C|intron_variant|MODIFIER|CLCN1|CLCN1|transcript|XM_027968891.2|protein_coding|7/21|c.853+331T>C||||||	GT:AD:DP:GQ:PL	0/0:22,0:22:24:0,24,767	0/0:18,0:18:54:0,54,701	0/0:40,0:40:99:0,99,1518	0/1:15,21:36:99:768,0,489	0/0:48,0:48:99:0,114,1800	0/0:18,0:18:51:0,51,765	0/0:16,0:16:45:0,45,675	0/1:7,15:22:99:488,0,226	0/0:36,0:36:99:0,100,1363	0/1:22,15:37:99:503,0,675	0/0:20,0:20:60:0,60,809	0/1:15,13:28:99:459,0,508	0/0:30,0:30:90:0,90,1139	0/0:25,0:25:75:0,75,952	0/0:22,0:22:60:0,60,900	0/0:23,0:23:63:0,63,945	0/1:12,15:27:99:430,0,389	0/0:34,0:34:99:0,99,1485	0/1:24,11:35:99:288,0,681	1/1:0,39:39:99:1682,117,0	1/1:0,44:44:99:1893,132,0	1/1:0,29:29:87:1247,87,0	0/1:18,24:42:99:916,0,588	0/1:25,16:41:99:582,0,828	0/0:40,0:40:99:0,101,1366	NO
NC_056057.1	107931105	.	C	T	4601.55	.	AC=7;AF=0.140;AN=50;BaseQRankSum=0.735;DP=821;ExcessHet=0.1935;FS=0.000;InbreedingCoeff=0.1694;MLEAC=7;MLEAF=0.140;MQ=60.00;MQRankSum=0.00;QD=23.60;ReadPosRankSum=-4.960e-01;SOR=0.694;ANN=T|intron_variant|MODIFIER|CLCN1|CLCN1|transcript|XM_004008136.5|protein_coding|7/22|c.853+485C>T||||||,T|intron_variant|MODIFIER|CLCN1|CLCN1|transcript|XM_027968891.2|protein_coding|7/21|c.853+485C>T||||||	GT:AD:DP:GQ:PL	0/0:20,0:20:60:0,60,797	0/0:16,0:16:42:0,42,630	0/0:40,0:40:99:0,103,1616	0/0:41,0:41:99:0,99,1558	1/1:0,59:59:99:2369,177,0	0/0:21,0:21:60:0,60,900	0/1:7,9:16:99:311,0,210	0/0:19,0:19:57:0,57,724	0/0:38,0:38:99:0,105,1575	0/1:13,22:35:99:703,0,391	0/0:25,0:25:69:0,69,1035	0/0:38,0:38:99:0,105,1425	0/0:32,0:32:54:0,54,1105	0/0:25,0:25:75:0,75,902	0/0:28,0:28:81:0,81,1215	0/1:5,9:14:99:300,0,167	0/1:19,11:30:99:322,0,603	0/1:21,20:41:99:643,0,586	0/0:21,0:21:57:0,57,855	0/0:37,0:37:99:0,99,1485	0/0:49,0:49:99:0,113,1800	0/0:37,0:37:99:0,99,1420	0/0:46,0:46:99:0,101,1800	0/0:45,0:45:99:0,100,1744	0/0:40,0:40:99:0,101,1366	NO
NC_056057.1	107931130	.	G	A	1664.71	.	AC=3;AF=0.060;AN=50;BaseQRankSum=-1.016e+00;DP=823;ExcessHet=0.2744;FS=4.372;InbreedingCoeff=-0.0638;MLEAC=3;MLEAF=0.060;MQ=60.00;MQRankSum=0.00;QD=20.81;ReadPosRankSum=-3.970e-01;SOR=0.340;ANN=A|intron_variant|MODIFIER|CLCN1|CLCN1|transcript|XM_004008136.5|protein_coding|7/22|c.853+510G>A||||||,A|intron_variant|MODIFIER|CLCN1|CLCN1|transcript|XM_027968891.2|protein_coding|7/21|c.853+510G>A||||||	GT:AD:DP:GQ:PGT:PID:PL:PS	0/0:20,0:20:60:.:.:0,60,835	0/0:15,0:15:45:.:.:0,45,580	0/0:40,0:40:99:.:.:0,103,1616	0/0:41,0:41:99:.:.:0,99,1558	0/0:52,0:52:99:.:.:0,103,1800	0|1:9,16:25:99:0|1:107931130_G_A:645,0,330:107931130	0|1:8,7:15:99:0|1:107931130_G_A:250,0,315:107931130	0/0:20,0:20:54:.:.:0,54,810	0|1:19,21:40:99:0|1:107931130_G_A:799,0,714:107931130	0/0:35,0:35:42:.:.:0,42,1254	0/0:22,0:22:63:.:.:0,63,945	0/0:36,0:36:99:.:.:0,102,1297	0/0:28,0:28:81:.:.:0,81,1215	0/0:24,0:24:72:.:.:0,72,858	0/0:29,0:29:84:.:.:0,84,1139	0/0:17,0:17:48:.:.:0,48,720	0/0:29,0:29:84:.:.:0,84,1260	0/0:37,0:37:99:.:.:0,102,1364	0/0:21,0:21:60:.:.:0,60,731	0/0:37,0:37:99:.:.:0,99,1485	0/0:49,0:49:99:.:.:0,113,1800	0/0:37,0:37:99:.:.:0,99,1420	0/0:46,0:46:99:.:.:0,101,1800	0/0:63,0:63:99:.:.:0,120,1800	0/0:40,0:40:99:.:.:0,101,1366	NO
NC_056057.1	107931132	.	G	A	1664.71	.	AC=3;AF=0.060;AN=50;BaseQRankSum=-2.200e-01;DP=827;ExcessHet=0.2744;FS=4.372;InbreedingCoeff=-0.0638;MLEAC=3;MLEAF=0.060;MQ=60.00;MQRankSum=0.00;QD=20.81;ReadPosRankSum=-3.120e-01;SOR=0.340;ANN=A|intron_variant|MODIFIER|CLCN1|CLCN1|transcript|XM_004008136.5|protein_coding|7/22|c.853+512G>A||||||,A|intron_variant|MODIFIER|CLCN1|CLCN1|transcript|XM_027968891.2|protein_coding|7/21|c.853+512G>A||||||	GT:AD:DP:GQ:PGT:PID:PL:PS	0/0:20,0:20:60:.:.:0,60,835	0/0:15,0:15:45:.:.:0,45,580	0/0:40,0:40:99:.:.:0,103,1616	0/0:41,0:41:99:.:.:0,99,1558	0/0:52,0:52:99:.:.:0,103,1800	0|1:9,16:25:99:0|1:107931130_G_A:645,0,330:107931130	0|1:8,7:15:99:0|1:107931130_G_A:250,0,315:107931130	0/0:19,0:19:54:.:.:0,54,810	0|1:19,21:40:99:0|1:107931130_G_A:799,0,714:107931130	0/0:35,0:35:77:.:.:0,77,1333	0/0:22,0:22:63:.:.:0,63,945	0/0:36,0:36:99:.:.:0,102,1297	0/0:28,0:28:81:.:.:0,81,1215	0/0:24,0:24:72:.:.:0,72,858	0/0:29,0:29:84:.:.:0,84,1139	0/0:18,0:18:51:.:.:0,51,765	0/0:29,0:29:84:.:.:0,84,1260	0/0:37,0:37:99:.:.:0,102,1364	0/0:21,0:21:60:.:.:0,60,731	0/0:42,0:42:78:.:.:0,78,1613	0/0:49,0:49:99:.:.:0,113,1800	0/0:37,0:37:99:.:.:0,99,1420	0/0:46,0:46:99:.:.:0,101,1800	0/0:63,0:63:99:.:.:0,120,1800	0/0:40,0:40:99:.:.:0,101,1366	NO
NC_056057.1	107931219	.	A	T	16152.3	.	AC=24;AF=0.480;AN=50;BaseQRankSum=-4.290e-01;DP=857;ExcessHet=0.2900;FS=0.000;InbreedingCoeff=0.1968;MLEAC=24;MLEAF=0.480;MQ=59.99;MQRankSum=0.00;QD=26.57;ReadPosRankSum=0.00;SOR=0.712;ANN=T|intron_variant|MODIFIER|CLCN1|CLCN1|transcript|XM_004008136.5|protein_coding|7/22|c.853+599A>T||||||,T|intron_variant|MODIFIER|CLCN1|CLCN1|transcript|XM_027968891.2|protein_coding|7/21|c.853+599A>T||||||	GT:AD:DP:GQ:PL	0/0:16,0:16:48:0,48,630	0/0:20,0:20:60:0,60,695	0/0:38,0:38:99:0,100,1530	0/1:13,10:23:99:370,0,453	1/1:0,58:58:99:2384,174,0	0/1:11,12:23:99:330,0,322	1/1:0,18:18:54:616,54,0	0/1:10,8:18:99:246,0,329	0/1:25,19:44:99:623,0,822	1/1:0,35:35:99:1278,105,0	0/0:24,0:24:72:0,72,862	0/1:19,10:29:99:262,0,629	0/0:28,0:28:43:0,43,1074	0/0:25,0:25:72:0,72,1080	0/0:33,0:33:16:0,16,1049	0/1:10,8:18:99:256,0,348	1/1:1,31:32:54:1175,54,0	0/1:23,18:41:99:539,0,773	0/1:8,10:18:99:329,0,264	1/1:0,44:44:99:1830,132,0	1/1:0,48:48:99:2106,144,0	1/1:0,36:36:99:1547,108,0	0/1:24,31:55:99:1101,0,818	0/1:36,32:68:99:1172,0,1200	0/0:45,0:45:62:0,62,1596	NO
NC_056057.1	107931397	.	C	T	1571.71	.	AC=3;AF=0.060;AN=50;BaseQRankSum=-5.810e-01;DP=804;ExcessHet=0.2744;FS=5.404;InbreedingCoeff=-0.0638;MLEAC=3;MLEAF=0.060;MQ=60.00;MQRankSum=0.00;QD=17.46;ReadPosRankSum=-5.760e-01;SOR=1.277;ANN=T|intron_variant|MODIFIER|CLCN1|CLCN1|transcript|XM_004008136.5|protein_coding|7/22|c.853+777C>T||||||,T|intron_variant|MODIFIER|CLCN1|CLCN1|transcript|XM_027968891.2|protein_coding|7/21|c.853+777C>T||||||	GT:AD:DP:GQ:PL	0/0:33,0:33:99:0,99,1211	0/0:25,0:25:75:0,75,838	0/0:31,0:31:76:0,76,1064	0/0:37,0:37:99:0,100,1378	0/0:55,0:55:99:0,102,1800	0/1:9,7:16:99:199,0,225	0/1:10,18:28:99:553,0,299	0/0:24,0:24:72:0,72,930	0/1:22,24:46:99:849,0,762	0/0:40,0:40:78:0,78,1408	0/0:20,0:20:45:0,45,686	0/0:21,0:21:60:0,60,858	0/0:30,0:30:84:0,84,1260	0/0:21,0:21:60:0,60,900	0/0:19,0:19:51:0,51,765	0/0:20,0:20:60:0,60,767	0/0:29,0:29:74:0,74,1058	0/0:32,0:32:87:0,87,1305	0/0:24,0:24:72:0,72,944	0/0:42,0:42:99:0,102,1635	0/0:48,0:48:99:0,107,1800	0/0:31,0:31:78:0,78,1170	0/0:48,0:48:99:0,101,1800	0/0:41,0:41:99:0,106,1594	0/0:40,0:40:99:0,99,1343	NO
NC_056057.1	107931535	.	C	T	4336.53	.	AC=7;AF=0.140;AN=50;BaseQRankSum=0.057;DP=808;ExcessHet=0.1935;FS=0.000;InbreedingCoeff=0.1707;MLEAC=7;MLEAF=0.140;MQ=60.00;MQRankSum=0.00;QD=22.70;ReadPosRankSum=-5.370e-01;SOR=0.665;ANN=T|intron_variant|MODIFIER|CLCN1|CLCN1|transcript|XM_004008136.5|protein_coding|7/22|c.853+915C>T||||||,T|intron_variant|MODIFIER|CLCN1|CLCN1|transcript|XM_027968891.2|protein_coding|7/21|c.853+915C>T||||||	GT:AD:DP:GQ:PL	0/0:25,0:25:72:0,72,1080	0/0:15,0:15:45:0,45,603	0/0:40,0:40:99:0,99,1600	0/0:38,0:38:99:0,99,1485	1/1:0,60:60:99:2495,180,0	0/0:21,0:21:63:0,63,809	0/1:20,2:22:17:17,0,651	0/0:27,0:27:78:0,78,1170	0/0:44,0:44:99:0,99,1605	0/1:25,23:48:99:720,0,774	0/0:21,0:21:60:0,60,900	0/0:15,0:15:39:0,39,585	0/0:27,0:27:72:0,72,1080	0/0:33,0:33:96:0,96,1440	0/0:26,0:26:78:0,78,990	0/1:7,12:19:99:374,0,223	0/1:11,9:20:99:292,0,353	0/1:8,14:22:99:485,0,236	0/0:22,0:22:60:0,60,884	0/0:42,0:42:99:0,102,1635	0/0:48,0:48:99:0,107,1800	0/0:35,0:35:99:0,99,1485	0/0:48,0:48:99:0,101,1800	0/0:48,0:48:99:0,101,1800	0/0:40,0:40:99:0,99,1343	NO
NC_056057.1	107931702	.	C	T	1724.71	.	AC=3;AF=0.060;AN=50;BaseQRankSum=1.09;DP=878;ExcessHet=0.2744;FS=1.428;InbreedingCoeff=-0.0638;MLEAC=3;MLEAF=0.060;MQ=60.00;MQRankSum=0.00;QD=14.02;ReadPosRankSum=0.988;SOR=0.834;ANN=T|intron_variant|MODIFIER|CLCN1|CLCN1|transcript|XM_004008136.5|protein_coding|7/22|c.853+1082C>T||||||,T|intron_variant|MODIFIER|CLCN1|CLCN1|transcript|XM_027968891.2|protein_coding|7/21|c.853+1082C>T||||||	GT:AD:DP:GQ:PGT:PID:PL:PS	0/0:32,0:32:90:.:.:0,90,1350	0/0:31,0:31:84:.:.:0,84,1260	0/0:35,0:35:99:.:.:0,102,1530	0/0:39,0:39:99:.:.:0,104,1585	0/0:47,0:47:99:.:.:0,116,1800	0|1:23,9:32:99:0|1:107931702_C_T:243,0,925:107931702	0/1:9,11:20:99:.:.:331,0,245	0/0:31,0:31:90:.:.:0,90,1350	0|1:35,36:71:99:0|1:107931702_C_T:1180,0,1351:107931702	0/0:38,0:38:99:.:.:0,107,1388	0/0:21,0:21:63:.:.:0,63,778	0/0:18,0:18:54:.:.:0,54,713	0/0:29,0:29:72:.:.:0,72,1080	0/0:24,0:24:72:.:.:0,72,1002	0/0:24,0:24:63:.:.:0,63,945	0/0:28,0:28:81:.:.:0,81,1215	0/0:26,0:26:75:.:.:0,75,979	0/0:35,0:35:99:.:.:0,102,1530	0/0:27,0:27:72:.:.:0,72,1080	0/0:46,0:46:99:.:.:0,112,1754	0/0:48,0:48:99:.:.:0,107,1800	0/0:35,0:35:99:.:.:0,102,1416	0/0:48,0:48:99:.:.:0,101,1800	0/0:48,0:48:99:.:.:0,101,1800	0/0:40,0:40:99:.:.:0,99,1343	NO
NC_056057.1	107931712	.	G	A	6365.77	.	AC=11;AF=0.220;AN=50;BaseQRankSum=-4.020e-01;DP=896;ExcessHet=1.5962;FS=2.887;InbreedingCoeff=-0.0490;MLEAC=11;MLEAF=0.220;MQ=59.95;MQRankSum=0.00;QD=18.56;ReadPosRankSum=0.362;SOR=0.845;ANN=A|intron_variant|MODIFIER|CLCN1|CLCN1|transcript|XM_004008136.5|protein_coding|7/22|c.853+1092G>A||||||,A|intron_variant|MODIFIER|CLCN1|CLCN1|transcript|XM_027968891.2|protein_coding|7/21|c.853+1092G>A||||||	GT:AD:DP:GQ:PGT:PID:PL:PS	0/0:30,0:30:81:.:.:0,81,1215	0/0:31,0:31:84:.:.:0,84,1260	0/0:37,0:37:68:.:.:0,68,1441	0/1:14,29:43:99:.:.:1113,0,451	0/0:47,0:47:99:.:.:0,116,1800	0|1:8,23:31:99:1|0:107931702_C_T:731,0,267:107931702	0/0:18,0:18:48:.:.:0,48,720	0/1:17,15:32:99:.:.:497,0,514	0|1:42,38:80:99:1|0:107931702_C_T:1165,0,1560:107931702	0/0:38,0:38:99:.:.:0,107,1388	1/1:0,25:25:75:.:.:908,75,0	0/1:10,8:18:99:.:.:268,0,352	0/1:16,10:26:99:.:.:339,0,475	0/0:24,0:24:72:.:.:0,72,1002	0/0:24,0:24:72:.:.:0,72,830	0/1:15,13:28:99:.:.:357,0,496	0/0:27,0:27:81:.:.:0,81,949	0/1:17,17:34:99:.:.:506,0,562	0/1:8,18:26:99:.:.:526,0,244	0/0:46,0:46:99:.:.:0,112,1754	0/0:48,0:48:99:.:.:0,107,1800	0/0:35,0:35:93:.:.:0,93,1395	0/0:48,0:48:99:.:.:0,101,1800	0/0:48,0:48:99:.:.:0,101,1800	0/0:40,0:40:99:.:.:0,99,1343	NO
NC_056057.1	107931813	.	T	G	1522.71	.	AC=3;AF=0.060;AN=50;BaseQRankSum=-1.060e-01;DP=826;ExcessHet=0.2744;FS=3.348;InbreedingCoeff=-0.0638;MLEAC=3;MLEAF=0.060;MQ=59.83;MQRankSum=0.00;QD=12.58;ReadPosRankSum=0.361;SOR=0.493;ANN=G|intron_variant|MODIFIER|CLCN1|CLCN1|transcript|XM_004008136.5|protein_coding|7/22|c.853+1193T>G||||||,G|intron_variant|MODIFIER|CLCN1|CLCN1|transcript|XM_027968891.2|protein_coding|7/21|c.853+1193T>G||||||	GT:AD:DP:GQ:PL	0/0:14,0:14:39:0,39,585	0/0:21,0:21:60:0,60,834	0/0:38,0:38:99:0,101,1661	0/0:42,0:42:99:0,101,1665	0/0:47,0:47:99:0,116,1800	0/1:26,4:30:43:43,0,787	0/1:11,11:22:99:355,0,359	0/0:22,0:22:57:0,57,855	0/1:31,38:69:99:1154,0,915	0/0:38,0:38:99:0,107,1388	0/0:20,0:20:57:0,57,855	0/0:21,0:21:60:0,60,900	0/0:29,0:29:81:0,81,1215	0/0:27,0:27:81:0,81,995	0/0:27,0:27:81:0,81,954	0/0:18,0:18:51:0,51,765	0/0:13,0:13:39:0,39,505	0/0:34,0:34:90:0,90,1264	0/0:23,0:23:60:0,60,900	0/0:46,0:46:99:0,112,1754	0/0:48,0:48:99:0,107,1800	0/0:36,0:36:99:0,102,1433	0/0:48,0:48:99:0,101,1800	0/0:48,0:48:99:0,101,1800	0/0:40,0:40:99:0,99,1343	NO
NC_056057.1	107932071	.	G	T	1710.71	.	AC=3;AF=0.060;AN=50;BaseQRankSum=0.518;DP=812;ExcessHet=0.2744;FS=1.550;InbreedingCoeff=-0.0638;MLEAC=3;MLEAF=0.060;MQ=59.93;MQRankSum=0.00;QD=15.84;ReadPosRankSum=-4.310e-01;SOR=0.874;ANN=T|intron_variant|MODIFIER|CLCN1|CLCN1|transcript|XM_004008136.5|protein_coding|7/22|c.853+1451G>T||||||,T|intron_variant|MODIFIER|CLCN1|CLCN1|transcript|XM_027968891.2|protein_coding|7/21|c.853+1451G>T||||||	GT:AD:DP:GQ:PGT:PID:PL:PS	0/0:27,0:27:72:.:.:0,72,1080	0/0:20,0:20:60:.:.:0,60,741	0/0:30,0:30:74:.:.:0,74,1125	0/0:37,0:37:99:.:.:0,101,1560	0/0:47,0:47:99:.:.:0,116,1800	0|1:16,19:35:99:0|1:107932071_G_T:750,0,615:107932071	0|1:14,12:26:99:0|1:107932071_G_T:462,0,552:107932071	0/0:20,0:20:54:.:.:0,54,810	0|1:32,15:47:99:0|1:107932071_G_T:528,0,1281:107932071	0/0:41,0:41:99:.:.:0,106,1522	0/0:17,0:17:51:.:.:0,51,664	0/0:22,0:22:57:.:.:0,57,855	0/0:20,0:20:60:.:.:0,60,729	0/0:28,0:28:81:.:.:0,81,1097	0/0:34,0:34:99:.:.:0,99,1485	0/0:24,0:24:72:.:.:0,72,850	0/0:24,0:24:72:.:.:0,72,968	0/0:25,0:25:72:.:.:0,72,1080	0/0:25,0:25:72:.:.:0,72,918	0/0:46,0:46:99:.:.:0,112,1754	0/0:48,0:48:99:.:.:0,107,1800	0/0:39,0:39:99:.:.:0,104,1508	0/0:47,0:47:99:.:.:0,101,1731	0/0:44,0:44:99:.:.:0,100,1800	0/0:35,0:35:99:.:.:0,99,1420	NO
NC_056057.1	107932074	.	T	C	1742.71	.	AC=3;AF=0.060;AN=50;BaseQRankSum=0.518;DP=819;ExcessHet=0.2744;FS=0.713;InbreedingCoeff=-0.0638;MLEAC=3;MLEAF=0.060;MQ=59.93;MQRankSum=0.00;QD=15.84;ReadPosRankSum=-6.300e-02;SOR=0.789;ANN=C|intron_variant|MODIFIER|CLCN1|CLCN1|transcript|XM_004008136.5|protein_coding|7/22|c.853+1454T>C||||||,C|intron_variant|MODIFIER|CLCN1|CLCN1|transcript|XM_027968891.2|protein_coding|7/21|c.853+1454T>C||||||	GT:AD:DP:GQ:PGT:PID:PL:PS	0/0:27,0:27:72:.:.:0,72,1080	0/0:20,0:20:60:.:.:0,60,741	0/0:30,0:30:74:.:.:0,74,1125	0/0:37,0:37:99:.:.:0,101,1560	0/0:47,0:47:99:.:.:0,116,1800	0|1:17,19:36:99:0|1:107932071_G_T:747,0,636:107932071	0|1:14,12:26:99:0|1:107932071_G_T:462,0,552:107932071	0/0:20,0:20:54:.:.:0,54,810	0|1:32,16:48:99:0|1:107932071_G_T:563,0,1278:107932071	0/0:41,0:41:99:.:.:0,106,1522	0/0:17,0:17:51:.:.:0,51,664	0/0:21,0:21:60:.:.:0,60,764	0/0:24,0:24:69:.:.:0,69,1035	0/0:28,0:28:81:.:.:0,81,1097	0/0:35,0:35:93:.:.:0,93,1395	0/0:24,0:24:69:.:.:0,69,1035	0/0:24,0:24:72:.:.:0,72,968	0/0:25,0:25:72:.:.:0,72,1080	0/0:25,0:25:72:.:.:0,72,918	0/0:46,0:46:99:.:.:0,112,1754	0/0:48,0:48:99:.:.:0,107,1800	0/0:39,0:39:99:.:.:0,104,1508	0/0:47,0:47:99:.:.:0,101,1731	0/0:44,0:44:99:.:.:0,100,1800	0/0:35,0:35:99:.:.:0,99,1420	NO
NC_056057.1	107932098	.	C	T	1127.71	.	AC=3;AF=0.060;AN=50;BaseQRankSum=-8.900e-02;DP=823;ExcessHet=0.2744;FS=0.000;InbreedingCoeff=-0.0638;MLEAC=3;MLEAF=0.060;MQ=60.00;MQRankSum=0.00;QD=9.98;ReadPosRankSum=0.222;SOR=0.650;ANN=T|intron_variant|MODIFIER|CLCN1|CLCN1|transcript|XM_004008136.5|protein_coding|7/22|c.853+1478C>T||||||,T|intron_variant|MODIFIER|CLCN1|CLCN1|transcript|XM_027968891.2|protein_coding|7/21|c.853+1478C>T||||||	GT:AD:DP:GQ:PL	0/0:25,0:25:72:0,72,916	0/0:20,0:20:57:0,57,855	0/0:28,0:28:51:0,51,1100	0/0:42,0:42:99:0,112,1657	0/0:47,0:47:99:0,116,1800	0/1:17,19:36:99:469,0,466	0/1:14,12:26:99:323,0,405	0/0:20,0:20:54:0,54,810	0/1:37,14:51:99:365,0,1233	0/0:41,0:41:99:0,106,1522	0/0:18,0:18:48:0,48,720	0/0:22,0:22:50:0,50,750	0/0:24,0:24:63:0,63,945	0/0:31,0:31:90:0,90,1350	0/0:26,0:26:72:0,72,947	0/0:27,0:27:81:0,81,961	0/0:27,0:27:81:0,81,1046	0/0:26,0:26:72:0,72,1080	0/0:25,0:25:72:0,72,918	0/0:46,0:46:99:0,112,1754	0/0:48,0:48:99:0,107,1800	0/0:39,0:39:99:0,104,1508	0/0:47,0:47:99:0,101,1731	0/0:44,0:44:99:0,100,1800	0/0:35,0:35:99:0,99,1420	NO
NC_056057.1	107932432	.	A	G	12360.6	.	AC=17;AF=0.340;AN=50;BaseQRankSum=-2.130e-01;DP=872;ExcessHet=1.2719;FS=5.153;InbreedingCoeff=0.0196;MLEAC=17;MLEAF=0.340;MQ=59.91;MQRankSum=0.00;QD=22.93;ReadPosRankSum=-1.930e-01;SOR=0.457;ANN=G|intron_variant|MODIFIER|CLCN1|CLCN1|transcript|XM_004008136.5|protein_coding|7/22|c.853+1812A>G||||||,G|intron_variant|MODIFIER|CLCN1|CLCN1|transcript|XM_027968891.2|protein_coding|7/21|c.853+1812A>G|||…	GT:AD:DP:GQ:PL	0/0:27,0:27:39:0,39,998	0/0:23,0:23:60:0,60,881	0/0:26,0:26:72:0,72,1080	0/1:23,23:46:99:855,0,820	0/0:47,0:47:99:0,116,1800	0/1:15,12:27:99:352,0,499	0/1:12,8:20:99:242,0,327	0/1:10,10:20:99:326,0,290	0/1:33,27:60:99:763,0,1028	0/1:23,31:54:99:958,0,730	0/0:18,0:18:54:0,54,740	0/1:13,12:25:99:362,0,435	0/0:24,0:24:72:0,72,876	0/0:28,0:28:81:0,81,1029	0/0:22,0:22:60:0,60,834	0/0:22,0:22:51:0,51,782	0/1:7,7:14:99:250,0,250	0/0:28,0:28:84:0,84,1107	0/1:7,20:27:99:516,0,211	1/1:0,37:37:99:1616,111,0	1/1:0,61:61:99:2697,184,0	1/1:0,50:50:99:1999,150,0	0/1:30,20:50:99:684,0,1082	0/1:26,22:48:99:776,0,946	0/0:44,0:44:99:0,101,1612	NO
NC_056057.1	107932475	.	A	G	18315.6	.	AC=24;AF=0.480;AN=50;BaseQRankSum=-1.161e+00;DP=914;ExcessHet=0.2900;FS=0.000;InbreedingCoeff=0.1617;MLEAC=24;MLEAF=0.480;MQ=59.94;MQRankSum=0.00;QD=27.01;ReadPosRankSum=-5.900e-02;SOR=0.697;ANN=G|intron_variant|MODIFIER|CLCN1|CLCN1|transcript|XM_004008136.5|protein_coding|7/22|c.853+1855A>G||||||,G|intron_variant|MODIFIER|CLCN1|CLCN1|transcript|XM_027968891.2|protein_coding|7/21|c.853+1855A>G|||…	GT:AD:DP:GQ:PL	0/0:28,0:28:1:0,1,1002	0/0:23,0:23:54:0,54,809	0/0:33,0:33:99:0,99,1394	0/1:20,18:38:99:666,0,759	1/1:0,58:58:99:2516,175,0	0/1:15,13:28:99:311,0,428	1/1:0,25:25:75:859,75,0	0/1:12,11:23:99:390,0,352	0/1:38,26:64:99:783,0,1163	1/1:0,41:41:99:1555,123,0	0/0:21,0:21:60:0,60,839	0/1:11,11:22:99:347,0,393	0/0:21,0:21:63:0,63,805	0/0:31,0:31:93:0,93,1200	0/0:18,0:18:45:0,45,675	0/1:9,11:20:99:278,0,283	1/1:1,18:19:15:598,15,0	0/1:12,15:27:99:477,0,408	0/1:7,19:26:99:528,0,214	1/1:0,44:44:99:1881,132,0	1/1:0,73:73:99:3159,219,0	1/1:0,55:55:99:2144,165,0	0/1:35,27:62:99:885,0,1289	0/1:26,27:53:99:944,0,837	0/0:44,0:44:99:0,101,1612	NO
NC_056057.1	107932624	.	G	A	2226.24	.	AC=4;AF=0.080;AN=50;BaseQRankSum=-8.490e-01;DP=852;ExcessHet=0.5608;FS=2.963;InbreedingCoeff=-0.0870;MLEAC=4;MLEAF=0.080;MQ=60.00;MQRankSum=0.00;QD=15.25;ReadPosRankSum=0.488;SOR=0.459;ANN=A|intron_variant|MODIFIER|CLCN1|CLCN1|transcript|XM_004008136.5|protein_coding|7/22|c.853+2004G>A||||||,A|intron_variant|MODIFIER|CLCN1|CLCN1|transcript|XM_027968891.2|protein_coding|7/21|c.853+2004G>A||||||	GT:AD:DP:GQ:PL	0/0:33,0:33:99:0,99,1204	0/0:21,0:21:63:0,63,797	0/0:42,0:42:99:0,109,1723	0/0:48,0:48:99:0,101,1723	0/1:17,35:52:99:1239,0,553	0/0:28,0:28:81:0,81,1043	0/1:20,15:35:99:393,0,629	0/0:28,0:28:81:0,81,1215	0/0:40,0:40:99:0,105,1482	0/0:39,0:39:99:0,111,1665	0/0:21,0:21:60:0,60,900	0/0:23,0:23:60:0,60,900	0/0:22,0:22:63:0,63,945	0/0:17,0:17:51:0,51,581	0/0:25,0:25:63:0,63,945	0/1:18,10:28:99:302,0,600	0/0:31,0:31:78:0,78,1180	0/1:18,13:31:99:326,0,613	0/0:20,0:20:57:0,57,855	0/0:33,0:33:90:0,90,1350	0/0:64,0:64:99:0,120,1800	0/0:24,0:24:72:0,72,920	0/0:56,0:56:99:0,119,1800	0/0:44,0:44:99:0,101,1710	0/0:44,0:44:99:0,101,1612	NO
NC_056057.1	107932647	.	T	G	9589.8	.	AC=14;AF=0.280;AN=50;BaseQRankSum=1.73;DP=848;ExcessHet=0.2290;FS=0.000;InbreedingCoeff=0.2063;MLEAC=14;MLEAF=0.280;MQ=60.00;MQRankSum=0.00;QD=23.80;ReadPosRankSum=-1.360e-01;SOR=0.756;ANN=G|intron_variant|MODIFIER|CLCN1|CLCN1|transcript|XM_004008136.5|protein_coding|7/22|c.853+2027T>G||||||,G|intron_variant|MODIFIER|CLCN1|CLCN1|transcript|XM_027968891.2|protein_coding|7/21|c.853+2027T>G||||||	GT:AD:DP:GQ:PGT:PID:PL:PS	0/0:35,0:35:99:.:.:0,99,1485	0/0:25,0:25:63:.:.:0,63,945	0/0:42,0:42:99:.:.:0,109,1723	0/1:16,22:38:99:.:.:877,0,521	0/0:51,0:51:99:.:.:0,108,1800	0/0:28,0:28:81:.:.:0,81,1043	0/0:34,0:34:99:.:.:0,99,1182	0/1:16,13:29:99:.:.:422,0,447	0/0:40,0:40:99:.:.:0,105,1482	0/1:24,21:45:99:.:.:671,0,762	0/0:19,0:19:54:.:.:0,54,810	0/1:12,14:26:99:.:.:495,0,355	0/0:25,0:25:72:.:.:0,72,1008	0/0:18,0:18:51:.:.:0,51,765	0/0:18,0:18:48:.:.:0,48,720	0/0:26,0:26:72:.:.:0,72,1018	0|1:17,15:32:99:0|1:107932647_T_G:489,0,456:107932647	0/0:30,0:30:75:.:.:0,75,1043	0/1:14,8:22:99:.:.:268,0,426	1/1:0,26:26:78:.:.:1112,78,0	1/1:0,59:59:99:.:.:2518,178,0	1/1:0,25:25:75:.:.:956,75,0	0/1:30,27:57:99:.:.:1005,0,1058	0/1:22,22:44:99:.:.:825,0,757	0/0:44,0:44:99:.:.:0,101,1612	NO
NC_056057.1	107932815	.	C	T	1691.24	.	AC=4;AF=0.080;AN=50;BaseQRankSum=-1.840e-01;DP=835;ExcessHet=0.5608;FS=2.247;InbreedingCoeff=-0.0870;MLEAC=4;MLEAF=0.080;MQ=60.00;MQRankSum=0.00;QD=12.53;ReadPosRankSum=-3.220e-01;SOR=0.498;ANN=T|intron_variant|MODIFIER|CLCN1|CLCN1|transcript|XM_004008136.5|protein_coding|7/22|c.853+2195C>T||||||,T|intron_variant|MODIFIER|CLCN1|CLCN1|transcript|XM_027968891.2|protein_coding|7/21|c.853+2195C>T||||…	GT:AD:DP:GQ:PL	0/0:19,0:19:54:0,54,810	0/0:21,0:21:60:0,60,739	0/0:37,0:37:99:0,105,1536	0/0:37,0:37:99:0,99,1485	0/1:32,29:61:99:1037,0,1122	0/0:30,0:30:81:0,81,1215	0/1:14,10:24:99:243,0,444	0/0:24,0:24:69:0,69,1035	0/0:37,0:37:99:0,100,1357	0/0:36,0:36:99:0,102,1428	0/0:25,0:25:60:0,60,919	0/0:33,0:33:70:0,70,1215	0/0:31,0:31:90:0,90,1350	0/0:21,0:21:60:0,60,900	0/0:35,0:35:99:0,99,1485	0/1:14,9:23:99:226,0,482	0/0:33,0:33:93:0,93,1395	0/1:19,8:27:99:219,0,644	0/0:23,0:23:66:0,66,854	0/0:38,0:38:99:0,111,1577	0/0:50,0:50:99:0,120,1800	0/0:35,0:35:99:0,99,1408	0/0:46,0:46:99:0,101,1800	0/0:48,0:48:99:0,101,1656	0/0:36,0:36:99:0,99,1485	NO
NC_056057.1	107932843	.	A	C	934.35	.	AC=1;AF=0.020;AN=50;BaseQRankSum=3.01;DP=823;ExcessHet=0.0000;FS=0.000;InbreedingCoeff=-0.0204;MLEAC=1;MLEAF=0.020;MQ=60.00;MQRankSum=0.00;QD=15.32;ReadPosRankSum=0.290;SOR=0.573;ANN=C|intron_variant|MODIFIER|CLCN1|CLCN1|transcript|XM_004008136.5|protein_coding|7/22|c.853+2223A>C||||||,C|intron_variant|MODIFIER|CLCN1|CLCN1|transcript|XM_027968891.2|protein_coding|7/21|c.853+2223A>C||||||	GT:AD:DP:GQ:PL	0/0:19,0:19:51:0,51,765	0/0:21,0:21:60:0,60,851	0/0:41,0:41:69:0,69,1451	0/0:37,0:37:99:0,99,1485	0/1:34,27:61:99:949,0,1036	0/0:28,0:28:81:0,81,956	0/0:18,0:18:51:0,51,765	0/0:27,0:27:78:0,78,1170	0/0:37,0:37:99:0,108,1453	0/0:36,0:36:99:0,102,1428	0/0:24,0:24:72:0,72,1002	0/0:25,0:25:72:0,72,1080	0/0:36,0:36:99:0,108,1320	0/0:18,0:18:51:0,51,765	0/0:30,0:30:84:0,84,1260	0/0:20,0:20:57:0,57,855	0/0:34,0:34:90:0,90,1350	0/0:27,0:27:39:0,39,952	0/0:24,0:24:72:0,72,872	0/0:44,0:44:99:0,99,1494	0/0:50,0:50:99:0,120,1800	0/0:35,0:35:99:0,99,1408	0/0:46,0:46:99:0,101,1800	0/0:48,0:48:99:0,101,1656	0/0:36,0:36:99:0,99,1485	NO
NC_056057.1	107932859	.	A	G	1262.71	.	AC=3;AF=0.060;AN=50;BaseQRankSum=-1.628e+00;DP=819;ExcessHet=0.2744;FS=4.032;InbreedingCoeff=-0.0638;MLEAC=3;MLEAF=0.060;MQ=59.72;MQRankSum=0.00;QD=14.19;ReadPosRankSum=0.968;SOR=0.368;ANN=G|intron_variant|MODIFIER|CLCN1|CLCN1|transcript|XM_004008136.5|protein_coding|7/22|c.853+2239A>G||||||,G|intron_variant|MODIFIER|CLCN1|CLCN1|transcript|XM_027968891.2|protein_coding|7/21|c.853+2239A>G||||||	GT:AD:DP:GQ:PL	0/0:19,0:19:54:0,54,810	0/0:21,0:21:57:0,57,855	0/0:43,0:43:96:0,96,1528	0/0:37,0:37:99:0,99,1485	0/0:47,0:47:99:0,120,1800	0/1:13,15:28:99:380,0,425	0/1:8,12:20:99:373,0,206	0/0:26,0:26:72:0,72,1080	0/1:22,19:41:99:539,0,703	0/0:36,0:36:99:0,102,1428	0/0:28,0:28:72:0,72,1080	0/0:25,0:25:72:0,72,1080	0/0:37,0:37:99:0,102,1371	0/0:15,0:15:45:0,45,550	0/0:30,0:30:87:0,87,1305	0/0:20,0:20:60:0,60,758	0/0:33,0:33:93:0,93,1395	0/0:28,0:28:81:0,81,1215	0/0:24,0:24:72:0,72,888	0/0:44,0:44:99:0,99,1494	0/0:50,0:50:99:0,120,1800	0/0:35,0:35:99:0,99,1485	0/0:46,0:46:99:0,101,1800	0/0:48,0:48:99:0,101,1656	0/0:36,0:36:99:0,99,1485	NO
NC_056057.1	107932962	.	G	A	1256.71	.	AC=3;AF=0.060;AN=50;BaseQRankSum=0.110;DP=813;ExcessHet=0.2744;FS=4.003;InbreedingCoeff=-0.0638;MLEAC=3;MLEAF=0.060;MQ=60.00;MQRankSum=0.00;QD=14.61;ReadPosRankSum=0.951;SOR=0.651;ANN=A|intron_variant|MODIFIER|CLCN1|CLCN1|transcript|XM_004008136.5|protein_coding|7/22|c.853+2342G>A||||||,A|intron_variant|MODIFIER|CLCN1|CLCN1|transcript|XM_027968891.2|protein_coding|7/21|c.853+2342G>A||||||	GT:AD:DP:GQ:PL	0/0:23,0:23:66:0,66,990	0/0:21,0:21:57:0,57,855	0/0:43,0:43:99:0,116,1753	0/0:34,0:34:99:0,99,1397	0/0:47,0:47:99:0,120,1800	0/1:13,10:23:99:246,0,338	0/1:11,9:20:99:267,0,320	0/0:23,0:23:54:0,54,892	0/1:17,26:43:99:773,0,488	0/0:37,0:37:99:0,99,1485	0/0:33,0:33:93:0,93,1395	0/0:27,0:27:81:0,81,1082	0/0:34,0:34:90:0,90,1350	0/0:17,0:17:48:0,48,720	0/0:23,0:23:60:0,60,900	0/0:18,0:18:54:0,54,706	0/0:25,0:25:60:0,60,900	0/0:35,0:35:99:0,99,1392	0/0:20,0:20:60:0,60,653	0/0:46,0:46:99:0,113,1759	0/0:50,0:50:99:0,120,1800	0/0:38,0:38:99:0,101,1494	0/0:46,0:46:99:0,101,1800	0/0:48,0:48:99:0,101,1656	0/0:35,0:35:99:0,99,1268	NO
NC_056057.1	107932963	.	C	T	1108.82	.	AC=2;AF=0.040;AN=50;BaseQRankSum=1.35;DP=807;ExcessHet=0.0895;FS=5.148;InbreedingCoeff=-0.0417;MLEAC=2;MLEAF=0.040;MQ=60.00;MQRankSum=0.00;QD=18.18;ReadPosRankSum=0.415;SOR=0.723;ANN=T|intron_variant|MODIFIER|CLCN1|CLCN1|transcript|XM_004008136.5|protein_coding|7/22|c.853+2343C>T||||||,T|intron_variant|MODIFIER|CLCN1|CLCN1|transcript|XM_027968891.2|protein_coding|7/21|c.853+2343C>T||||||	GT:AD:DP:GQ:PGT:PID:PL:PS	0/0:23,0:23:27:.:.:0,27,819	0/0:21,0:21:57:.:.:0,57,855	0/0:43,0:43:99:.:.:0,116,1753	0/0:34,0:34:99:.:.:0,99,1397	0/0:47,0:47:99:.:.:0,120,1800	0/0:24,0:24:57:.:.:0,57,707	0/0:20,0:20:60:.:.:0,60,721	0/0:24,0:24:42:.:.:0,42,931	0/0:39,0:39:99:.:.:0,99,1251	0/1:15,19:34:99:.:.:664,0,428	0/0:33,0:33:93:.:.:0,93,1395	0/0:27,0:27:81:.:.:0,81,1082	0/0:34,0:34:87:.:.:0,87,1227	0/0:17,0:17:48:.:.:0,48,720	0/0:23,0:23:60:.:.:0,60,900	0/0:18,0:18:54:.:.:0,54,706	0|1:12,15:27:99:0|1:107932952_T_G:468,0,325:107932952	0/0:35,0:35:99:.:.:0,99,1392	0/0:20,0:20:60:.:.:0,60,653	0/0:46,0:46:99:.:.:0,113,1759	0/0:50,0:50:99:.:.:0,120,1800	0/0:38,0:38:99:.:.:0,101,1494	0/0:46,0:46:99:.:.:0,101,1800	0/0:48,0:48:99:.:.:0,101,1656	0/0:35,0:35:99:.:.:0,99,1268	NO
NC_056057.1	107933121	.	T	A	665.35	.	AC=1;AF=0.020;AN=50;BaseQRankSum=-3.470e-01;DP=780;ExcessHet=0.0000;FS=4.388;InbreedingCoeff=-0.0204;MLEAC=1;MLEAF=0.020;MQ=60.00;MQRankSum=0.00;QD=15.47;ReadPosRankSum=-9.700e-02;SOR=1.286;ANN=A|intron_variant|MODIFIER|CLCN1|CLCN1|transcript|XM_004008136.5|protein_coding|7/22|c.853+2501T>A||||||,A|intron_variant|MODIFIER|CLCN1|CLCN1|transcript|XM_027968891.2|protein_coding|7/21|c.853+2501T>A||||…	GT:AD:DP:GQ:PL	0/0:19,0:19:54:0,54,810	0/0:21,0:21:57:0,57,855	0/0:40,0:40:99:0,107,1620	0/0:33,0:33:99:0,99,1391	0/0:47,0:47:99:0,120,1800	0/0:18,0:18:48:0,48,720	0/0:28,0:28:81:0,81,905	0/0:30,0:30:81:0,81,1215	0/0:39,0:39:99:0,102,1419	0/0:34,0:34:99:0,99,1250	0/0:21,0:21:60:0,60,773	0/0:26,0:26:72:0,72,1080	0/0:18,0:18:54:0,54,699	0/0:19,0:19:57:0,57,794	0/0:22,0:22:63:0,63,869	0/0:20,0:20:60:0,60,797	0/0:16,0:16:45:0,45,675	0/0:37,0:37:90:0,90,1350	0/0:27,0:27:71:0,71,941	0/0:46,0:46:99:0,114,1800	0/0:50,0:50:99:0,120,1800	0/0:34,0:34:93:0,93,1395	0/0:46,0:46:99:0,101,1800	0/0:45,0:45:99:0,104,1800	0/1:21,22:43:99:680,0,652	NO
NC_056057.1	107933222	.	G	A	1365.71	.	AC=3;AF=0.060;AN=50;BaseQRankSum=-1.164e+00;DP=778;ExcessHet=0.2744;FS=3.887;InbreedingCoeff=-0.0639;MLEAC=3;MLEAF=0.060;MQ=60.00;MQRankSum=0.00;QD=14.53;ReadPosRankSum=0.113;SOR=0.393;ANN=A|intron_variant|MODIFIER|CLCN1|CLCN1|transcript|XM_004008136.5|protein_coding|7/22|c.853+2602G>A||||||,A|intron_variant|MODIFIER|CLCN1|CLCN1|transcript|XM_027968891.2|protein_coding|7/21|c.853+2602G>A||||||	GT:AD:DP:GQ:PL	0/0:16,0:16:45:0,45,675	0/0:13,0:13:39:0,39,497	0/0:39,0:39:99:0,107,1650	0/0:44,0:44:99:0,105,1751	0/0:47,0:47:99:0,120,1800	0/1:7,8:15:99:255,0,145	0/1:6,13:19:99:315,0,193	0/0:20,0:20:60:0,60,707	0/1:31,29:60:99:825,0,933	0/0:41,0:41:99:0,117,1697	0/0:18,0:18:54:0,54,665	0/0:15,0:15:45:0,45,566	0/0:27,0:27:75:0,75,1125	0/0:14,0:14:42:0,42,520	0/0:27,0:27:81:0,81,991	0/0:14,0:14:27:0,27,494	0/0:29,0:29:84:0,84,1260	0/0:34,0:34:99:0,99,1280	0/0:31,0:31:90:0,90,1135	0/0:41,0:41:99:0,99,1588	0/0:50,0:50:99:0,120,1800	0/0:34,0:34:99:0,102,1270	0/0:46,0:46:99:0,101,1800	0/0:41,0:41:99:0,109,1583	0/0:38,0:38:99:0,100,1444	NO
NC_056057.1	107933347	.	C	T	1304.61	.	AC=3;AF=0.060;AN=50;BaseQRankSum=0.173;DP=776;ExcessHet=0.2744;FS=2.637;InbreedingCoeff=-0.0753;MLEAC=3;MLEAF=0.060;MQ=60.00;MQRankSum=0.00;QD=13.45;ReadPosRankSum=-4.350e-01;SOR=0.547;ANN=T|intron_variant|MODIFIER|CLCN1|CLCN1|transcript|XM_004008136.5|protein_coding|7/22|c.853+2727C>T||||||,T|intron_variant|MODIFIER|CLCN1|CLCN1|transcript|XM_027968891.2|protein_coding|7/21|c.853+2727C>T||||||	GT:AD:DP:GQ:PL	0/0:19,0:19:57:0,57,695	0/0:15,0:15:45:0,45,588	0/0:36,0:36:99:0,102,1530	0/0:44,0:44:99:0,105,1671	0/0:47,0:47:99:0,120,1800	0/1:9,11:20:99:319,0,246	0/1:13,8:21:99:203,0,334	0/0:18,0:18:54:0,54,604	0/1:30,26:56:99:811,0,967	0/0:41,0:41:99:0,117,1697	0/0:22,0:22:60:0,60,900	0/0:11,0:11:0:0,0,350	0/0:19,0:19:54:0,54,810	0/0:17,0:17:51:0,51,630	0/0:22,0:22:36:0,36,779	0/0:25,0:25:72:0,72,1080	0/0:25,0:25:66:0,66,990	0/0:31,0:31:90:0,90,1350	0/0:31,0:31:90:0,90,1176	0/0:37,0:37:99:0,101,1530	0/0:50,0:50:99:0,120,1800	0/0:33,0:33:93:0,93,1395	0/0:46,0:46:99:0,101,1800	0/0:48,0:48:99:0,106,1800	0/0:38,0:38:99:0,100,1444	NO
NC_056057.1	107933421	.	T	C	17973.8	.	AC=24;AF=0.480;AN=50;BaseQRankSum=0.403;DP=849;ExcessHet=0.2900;FS=2.066;InbreedingCoeff=0.1941;MLEAC=24;MLEAF=0.480;MQ=60.00;MQRankSum=0.00;QD=28.22;ReadPosRankSum=-1.130e-01;SOR=0.685;ANN=C|intron_variant|MODIFIER|CLCN1|CLCN1|transcript|XM_004008136.5|protein_coding|7/22|c.853+2801T>C||||||,C|intron_variant|MODIFIER|CLCN1|CLCN1|transcript|XM_027968891.2|protein_coding|7/21|c.853+2801T>C||||||	GT:AD:DP:GQ:PL	0/0:27,0:27:81:0,81,1067	0/0:12,0:12:36:0,36,475	0/0:36,0:36:99:0,102,1530	0/1:23,24:47:99:872,0,841	1/1:0,75:75:99:3190,225,0	0/1:8,11:19:99:288,0,231	1/1:0,28:28:84:917,84,0	0/1:15,6:21:99:187,0,529	0/1:22,25:47:99:764,0,610	1/1:0,50:50:99:1875,150,0	0/0:21,0:21:60:0,60,819	0/1:7,10:17:99:339,0,229	0/0:18,0:18:54:0,54,713	0/0:19,0:19:54:0,54,810	0/0:18,0:18:12:0,12,656	0/1:12,11:23:99:390,0,386	1/1:1,26:27:39:995,39,0	0/1:18,15:33:99:435,0,550	0/1:14,16:30:99:532,0,402	1/1:0,34:34:99:1430,102,0	1/1:0,58:58:99:2491,175,0	1/1:0,34:34:99:1354,102,0	0/1:24,27:51:99:991,0,806	0/1:17,26:43:99:935,0,570	0/0:38,0:38:99:0,100,1444	NO
NC_056057.1	107933469	.	T	C	12577.6	.	AC=17;AF=0.340;AN=50;BaseQRankSum=-6.300e-01;DP=831;ExcessHet=1.2719;FS=0.000;InbreedingCoeff=0.0196;MLEAC=17;MLEAF=0.340;MQ=60.00;MQRankSum=0.00;QD=23.73;ReadPosRankSum=-2.970e-01;SOR=0.711;ANN=C|intron_variant|MODIFIER|CLCN1|CLCN1|transcript|XM_004008136.5|protein_coding|7/22|c.853+2849T>C||||||,C|intron_variant|MODIFIER|CLCN1|CLCN1|transcript|XM_027968891.2|protein_coding|7/21|c.853+2849T>C|||…	GT:AD:DP:GQ:PL	0/0:27,0:27:78:0,78,1170	0/0:15,0:15:42:0,42,630	0/0:36,0:36:99:0,102,1530	0/1:20,24:44:99:898,0,726	0/0:52,0:52:99:0,116,1800	0/1:7,11:18:99:337,0,238	0/1:10,23:33:99:611,0,233	0/1:16,6:22:99:184,0,500	0/1:22,24:46:99:683,0,735	0/1:26,29:55:99:875,0,803	0/0:18,0:18:54:0,54,726	0/1:14,9:23:99:239,0,488	0/0:16,0:16:48:0,48,656	0/0:22,0:22:60:0,60,900	0/0:19,0:19:54:0,54,810	0/0:19,0:19:51:0,51,765	0/1:15,13:28:99:459,0,474	0/0:25,0:25:33:0,33,961	0/1:11,17:28:99:590,0,329	1/1:0,41:41:99:1808,123,0	1/1:0,62:62:99:2647,186,0	1/1:0,33:33:99:1282,99,0	0/1:26,26:52:99:950,0,894	0/1:17,28:45:99:1050,0,602	0/0:38,0:38:99:0,100,1444	NO
NC_056057.1	107933538	.	A	G	1675.75	.	AC=3;AF=0.060;AN=50;BaseQRankSum=-1.092e+00;DP=771;ExcessHet=0.2744;FS=1.850;InbreedingCoeff=-0.0646;MLEAC=3;MLEAF=0.060;MQ=60.00;MQRankSum=0.00;QD=19.26;ReadPosRankSum=-1.520e-01;SOR=0.510;ANN=G|intron_variant|MODIFIER|CLCN1|CLCN1|transcript|XM_004008136.5|protein_coding|7/22|c.853+2918A>G||||||,G|intron_variant|MODIFIER|CLCN1|CLCN1|transcript|XM_027968891.2|protein_coding|7/21|c.853+2918A>G||||…	GT:AD:DP:GQ:PL	0/0:28,0:28:78:0,78,1170	0/0:18,0:18:51:0,51,765	0/0:34,0:34:99:0,99,1485	0/0:41,0:41:99:0,100,1620	0/0:52,0:52:99:0,116,1800	0/1:8,13:21:99:366,0,237	0/1:6,20:26:99:552,0,138	0/0:17,0:17:48:0,48,720	0/1:16,24:40:99:787,0,436	0/0:38,0:38:99:0,100,1333	0/0:19,0:19:15:0,15,604	0/0:22,0:22:24:0,24,789	0/0:19,0:19:51:0,51,765	0/0:18,0:18:51:0,51,765	0/0:25,0:25:75:0,75,933	0/0:19,0:19:57:0,57,733	0/0:21,0:21:57:0,57,855	0/0:25,0:25:72:0,72,1080	0/0:20,0:20:60:0,60,737	0/0:45,0:45:99:0,105,1614	0/0:50,0:50:99:0,99,1800	0/0:35,0:35:99:0,99,1288	0/0:49,0:49:99:0,110,1800	0/0:46,0:46:99:0,112,1735	0/0:38,0:38:99:0,100,1444	NO
NC_056057.1	107933649	.	C	A	1596.71	.	AC=3;AF=0.060;AN=50;BaseQRankSum=-6.050e-01;DP=749;ExcessHet=0.2744;FS=6.131;InbreedingCoeff=-0.0638;MLEAC=3;MLEAF=0.060;MQ=60.00;MQRankSum=0.00;QD=21.87;ReadPosRankSum=0.263;SOR=0.937;ANN=A|intron_variant|MODIFIER|CLCN1|CLCN1|transcript|XM_004008136.5|protein_coding|7/22|c.853+3029C>A||||||,A|intron_variant|MODIFIER|CLCN1|CLCN1|transcript|XM_027968891.2|protein_coding|7/21|c.853+3029C>A||||||	GT:AD:DP:GQ:PGT:PID:PL:PS	0/0:33,0:33:90:.:.:0,90,1350	0/0:15,0:15:45:.:.:0,45,554	0/0:36,0:36:87:.:.:0,87,1305	0/0:41,0:41:99:.:.:0,100,1620	0/0:52,0:52:99:.:.:0,116,1800	0|1:14,9:23:99:0|1:107933649_C_A:336,0,561:107933649	0|1:5,6:11:99:0|1:107933649_C_A:237,0,192:107933649	0/0:19,0:19:54:.:.:0,54,810	0|1:13,26:39:99:0|1:107933649_C_A:1053,0,468:107933649	0/0:34,0:34:99:.:.:0,99,1485	0/0:13,0:13:39:.:.:0,39,463	0/0:17,0:17:48:.:.:0,48,720	0/0:24,0:24:72:.:.:0,72,976	0/0:13,0:13:39:.:.:0,39,483	0/0:26,0:26:72:.:.:0,72,1080	0/0:20,0:20:57:.:.:0,57,855	0/0:19,0:19:54:.:.:0,54,810	0/0:27,0:27:51:.:.:0,51,930	0/0:31,0:31:90:.:.:0,90,1350	0/0:45,0:45:99:.:.:0,105,1614	0/0:50,0:50:99:.:.:0,99,1800	0/0:30,0:30:81:.:.:0,81,1215	0/0:49,0:49:99:.:.:0,110,1800	0/0:41,0:41:99:.:.:0,100,1665	0/0:35,0:35:99:.:.:0,99,1254	NO
NC_056057.1	107933650	.	T	A	1596.71	.	AC=3;AF=0.060;AN=50;BaseQRankSum=0.473;DP=747;ExcessHet=0.2744;FS=6.131;InbreedingCoeff=-0.0638;MLEAC=3;MLEAF=0.060;MQ=60.00;MQRankSum=0.00;QD=21.87;ReadPosRankSum=0.263;SOR=0.937;ANN=A|intron_variant|MODIFIER|CLCN1|CLCN1|transcript|XM_004008136.5|protein_coding|7/22|c.853+3030T>A||||||,A|intron_variant|MODIFIER|CLCN1|CLCN1|transcript|XM_027968891.2|protein_coding|7/21|c.853+3030T>A||||||	GT:AD:DP:GQ:PGT:PID:PL:PS	0/0:33,0:33:90:.:.:0,90,1350	0/0:15,0:15:45:.:.:0,45,554	0/0:36,0:36:87:.:.:0,87,1305	0/0:41,0:41:99:.:.:0,100,1620	0/0:52,0:52:99:.:.:0,116,1800	0|1:14,9:23:99:0|1:107933649_C_A:336,0,561:107933649	0|1:5,6:11:99:0|1:107933649_C_A:237,0,192:107933649	0/0:19,0:19:54:.:.:0,54,810	0|1:13,26:39:99:0|1:107933649_C_A:1053,0,468:107933649	0/0:34,0:34:99:.:.:0,99,1485	0/0:13,0:13:39:.:.:0,39,463	0/0:17,0:17:48:.:.:0,48,720	0/0:25,0:25:69:.:.:0,69,1035	0/0:14,0:14:42:.:.:0,42,524	0/0:24,0:24:60:.:.:0,60,900	0/0:20,0:20:54:.:.:0,54,810	0/0:19,0:19:54:.:.:0,54,810	0/0:25,0:25:75:.:.:0,75,950	0/0:31,0:31:90:.:.:0,90,1350	0/0:45,0:45:99:.:.:0,105,1614	0/0:50,0:50:99:.:.:0,99,1800	0/0:30,0:30:81:.:.:0,81,1215	0/0:49,0:49:99:.:.:0,110,1800	0/0:41,0:41:99:.:.:0,100,1665	0/0:35,0:35:99:.:.:0,99,1254	NO
NC_056057.1	107933688	.	C	T	1711.24	.	AC=4;AF=0.080;AN=50;BaseQRankSum=-1.180e-01;DP=770;ExcessHet=0.5608;FS=0.000;InbreedingCoeff=-0.0870;MLEAC=4;MLEAF=0.080;MQ=60.00;MQRankSum=0.00;QD=13.80;ReadPosRankSum=-2.070e-01;SOR=0.699;ANN=T|intron_variant|MODIFIER|CLCN1|CLCN1|transcript|XM_004008136.5|protein_coding|7/22|c.853+3068C>T||||||,T|intron_variant|MODIFIER|CLCN1|CLCN1|transcript|XM_027968891.2|protein_coding|7/21|c.853+3068C>T||||…	GT:AD:DP:GQ:PL	0/0:28,0:28:81:0,81,1143	0/0:18,0:18:54:0,54,701	0/0:36,0:36:99:0,99,1485	0/0:41,0:41:99:0,100,1620	0/1:35,19:54:99:658,0,1359	0/0:19,0:19:54:0,54,810	0/1:9,8:17:99:249,0,354	0/0:25,0:25:72:0,72,1080	0/0:37,0:37:99:0,99,1341	0/0:33,0:33:99:0,99,1224	0/0:17,0:17:45:0,45,675	0/0:18,0:18:51:0,51,765	0/0:23,0:23:66:0,66,842	0/0:18,0:18:51:0,51,765	0/0:19,0:19:54:0,54,810	0/1:10,15:25:99:471,0,284	0/0:28,0:28:53:0,53,988	0/1:15,13:28:99:367,0,484	0/0:31,0:31:80:0,80,984	0/0:42,0:42:99:0,100,1710	0/0:50,0:50:99:0,99,1800	0/0:30,0:30:84:0,84,1260	0/0:49,0:49:99:0,110,1800	0/0:41,0:41:99:0,100,1665	0/0:35,0:35:99:0,99,1254	NO
NC_056057.1	107933704	.	C	T	2085.03	.	AC=5;AF=0.100;AN=50;BaseQRankSum=0.313;DP=788;ExcessHet=0.9559;FS=1.274;InbreedingCoeff=-0.1111;MLEAC=5;MLEAF=0.100;MQ=60.00;MQRankSum=0.00;QD=13.81;ReadPosRankSum=-2.820e-01;SOR=0.585;ANN=T|intron_variant|MODIFIER|CLCN1|CLCN1|transcript|XM_004008136.5|protein_coding|7/22|c.853+3084C>T||||||,T|intron_variant|MODIFIER|CLCN1|CLCN1|transcript|XM_027968891.2|protein_coding|7/21|c.853+3084C>T||||||	GT:AD:DP:GQ:PL	0/0:27,0:27:75:0,75,1125	0/0:24,0:24:72:0,72,807	0/0:36,0:36:99:0,101,1294	0/0:41,0:41:99:0,100,1620	0/0:52,0:52:99:0,120,1800	0/1:12,6:18:99:131,0,333	0/1:12,9:21:99:227,0,413	0/0:25,0:25:72:0,72,1080	0/1:22,23:45:99:793,0,630	0/1:19,20:39:99:645,0,555	0/0:18,0:18:51:0,51,765	0/0:19,0:19:57:0,57,721	0/0:23,0:23:66:0,66,842	0/0:18,0:18:51:0,51,765	0/0:18,0:18:54:0,54,701	0/0:25,0:25:72:0,72,964	0/1:17,11:28:99:326,0,592	0/0:30,0:30:75:0,75,1089	0/0:29,0:29:81:0,81,1215	0/0:42,0:42:99:0,100,1710	0/0:50,0:50:99:0,99,1800	0/0:30,0:30:81:0,81,1215	0/0:49,0:49:99:0,110,1800	0/0:41,0:41:99:0,100,1665	0/0:35,0:35:99:0,99,1254	NO
NC_056057.1	107933823	.	AATTTT	A,AT,ATT	10530.5	.	AC=11,7,1;AF=0.220,0.140,0.020;AN=50;BaseQRankSum=0.468;DP=715;ExcessHet=0.1868;FS=0.414;InbreedingCoeff=0.2013;MLEAC=11,7,1;MLEAF=0.220,0.140,0.020;MQ=60.00;MQRankSum=0.00;QD=28.38;ReadPosRankSum=0.575;SOR=0.730;ANN=ATT|intron_variant|MODIFIER|CLCN1|CLCN1|transcript|XM_004008136.5|protein_coding|7/22|c.853+3204_853+3206delATT||||||,AT|intron_variant|MODIFIER|CLCN1|CLCN1|transcript|XM_004008136.5…	GT:AD:DP:GQ:PGT:PID:PL:PS	0/0:14,0,0,0:14:36:.:.:0,36,540,36,540,540,36,540,540,540	0/0:25,0,0,0:25:66:.:.:0,66,990,66,990,990,66,990,990,990	0/0:46,0,0,0:46:99:.:.:0,111,1739,111,1739,1739,111,1739,1739,1739	0/1:13,12,0,0:28:99:.:.:522,0,486,492,533,998,492,533,998,998	0/0:39,0,0,0:39:99:.:.:0,100,1529,100,1529,1529,100,1529,1529,1529	0/2:8,2,4,0:14:67:.:.:202,67,355,0,237,285,186,374,307,478	0|2:7,0,7,0:14:99:0|1:107933823_AATTT_A:273,294,527,0,233,211,294,527,233,527:107933823	0|2:6,0,12,0:18:99:0|1:107933823_AATTT_A:465,483,721,0,238,202,483,721,238,721:107933823	0/2:19,0,24,2:45:99:.:.:1050,956,1642,0,748,664,696,1423,668,1357	1/2:2,19,16,0:37:99:.:.:1367,451,434,483,0,466,1218,523,554,1230	0/0:19,0,0,0:19:54:.:.:0,54,810,54,810,810,54,810,810,810	0/1:8,15,0,0:23:99:.:.:571,0,284,595,329,924,595,329,924,924	0/0:17,0,0,0:17:45:.:.:0,45,675,45,675,675,45,675,675,675	0/0:26,0,0,0:26:36:.:.:0,36,944,36,944,944,36,944,944,944	0/0:18,0,0,0:18:51:.:.:0,51,765,51,765,765,51,765,765,765	0/0:15,0,0,0:15:36:.:.:0,36,540,36,540,540,36,540,540,540	1/1:0,24,0,0:24:72:.:.:987,72,0,987,72,987,987,72,987,987	0/0:24,0,0,0:24:0:.:.:0,0,666,0,666,666,0,666,666,666	0/1:8,11,0,0:19:99:.:.:425,0,275,449,308,757,449,308,757,757	1/2:1,4,20,0:25:34:.:.:958,636,643,79,0,34,870,674,108,871	2/3:0,3,23,9:38:99:.:.:1717,1021,942,324,179,193,814,564,0,693	1|1:2,20,0,0:22:43:1|1:107933821_GA_G:583,43,0,588,57,602,588,57,602,602:107933821	0/1:18,15,2,0:35:99:.:.:699,0,673,434,646,1095,642,726,1143,1324	0/1:14,17,4,0:37:99:.:.:802,0,466,449,390,909,619,533,928,1104	0/0:35,0,0,0:35:99:.:.:0,99,1254,99,1254,1254,99,1254,1254,1254	NO
NC_056057.1	107933824	.	ATT	*,AT,ATTT,ATTTT,A	2388.35	.	AC=19,4,5,4,1;AF=0.380,0.080,0.100,0.080,0.020;AN=50;BaseQRankSum=0.00;DP=695;ExcessHet=9.0951;FS=1.267;InbreedingCoeff=-0.3734;MLEAC=19,4,5,4,1;MLEAF=0.380,0.080,0.100,0.080,0.020;MQ=59.95;MQRankSum=0.00;QD=4.57;ReadPosRankSum=0.139;SOR=0.576;ANN=A|intron_variant|MODIFIER|CLCN1|CLCN1|transcript|XM_004008136.5|protein_coding|7/22|c.853+3221_853+3222delTT||||||INFO_REALIGN_3_PRIME,AT|intron_varian…	GT:AD:DP:GQ:PGT:PID:PL:PS	0/2:10,0,2,0,0,0:12:30:.:.:30,60,353,0,294,288,60,353,294,353,60,353,294,353,353,60,353,294,353,353,353	0/3:17,0,2,3,0,0:22:32:.:.:32,93,605,54,567,577,0,499,450,492,93,605,567,499,605,93,605,567,499,605,605	0/2:16,0,8,4,0,0:28:99:.:.:176,257,821,0,509,498,148,664,348,648,257,821,509,664,821,257,821,509,664,821,821	0/1:7,16,3,1,0,0:27:99:.:.:623,0,378,583,193,820,622,216,759,845,657,290,829,852,921,657,290,829,852,921,921	3/4:2,0,2,11,11,0:29:99:.:.:699,693,791,688,754,866,297,366,296,306,244,355,275,0,300,693,791,754,366,355,791	0/1:8,4,0,0,0,0:14:99:.:.:202,0,285,186,307,478,186,307,478,478,186,307,478,478,478,186,307,478,478,478,478	1|4:0,7,0,0,3,0:10:99:1|0:107933823_AATTT_A:400,122,211,413,182,463,413,182,463,463,282,0,293,293,273,413,182,463,463,293,463:107933823	0|1:2,12,2,0,0,0:16:0:1|0:107933823_AATTT_A:466,0,137,412,0,466,482,125,482,594,482,125,482,594,594,482,125,482,594,594,594:107933823	0/1:12,30,4,0,0,0:46:99:.:.:1121,0,523,1036,205,1337,1174,491,1379,1629,1174,491,1379,1629,1629,1174,491,1379,1629,1629,1629	1/1:2,19,0,0,0,0:37:17:.:.:933,17,0,784,89,796,784,89,796,796,784,89,796,796,796,784,89,796,796,796,796	0/2:7,0,2,0,0,0:9:39:.:.:39,60,268,0,208,202,60,268,208,268,60,268,208,268,268,60,268,208,268,268,268	0/1:7,15,0,0,0,0:22:99:.:.:571,0,284,595,287,866,592,234,824,808,595,287,866,824,866,595,287,866,824,866,866	2/5:2,0,7,0,0,4:13:88:.:.:322,315,356,88,126,94,315,356,126,356,315,356,126,356,356,168,219,0,219,219,214	0/4:5,0,0,2,9,0:16:99:.:.:339,322,481,322,481,481,222,374,374,344,0,182,182,102,171,322,481,481,374,182,481	0/0:18,0,0,0,0,0:18:4:.:.:0,4,483,4,483,483,4,483,483,483,4,483,483,483,483,4,483,483,483,483,483	0/3:3,0,0,4,3,0:10:1:.:.:123,124,225,124,225,225,0,92,92,69,15,129,129,1,132,124,225,225,92,129,225	1/1:0,24,0,0,0,0:24:72:.:.:987,72,0,987,72,987,987,72,987,987,987,72,987,987,987,987,72,987,987,987,987	0/4:3,0,0,0,3,0:6:99:.:.:110,119,238,119,238,238,119,238,238,238,0,119,119,119,110,119,238,238,238,119,238	0/1:8,11,0,0,0,0:19:99:.:.:425,0,275,449,308,757,449,308,757,757,449,308,757,757,757,449,308,757,757,757,757	1/1:1,20,0,0,0,0:25:45:.:.:924,45,0,836,74,837,836,74,837,837,836,74,837,837,837,836,74,837,837,837,837	1/1:0,23,0,0,0,0:38:99:.:.:1524,131,0,1094,105,1022,1094,105,1022,1022,1094,105,1022,1022,1022,1094,105,1022,1022,1022,1022	1|1:2,20,0,0,0,0:22:43:1|1:107933821_GA_G:583,43,0,588,57,602,588,57,602,602,588,57,602,602,602,588,57,602,602,602,602:107933821	0/1:15,20,0,2,0,0:37:99:.:.:766,0,592,818,559,1341,752,374,1185,1145,818,559,1341,1185,1341,818,559,1341,1185,1341,1341	1/3:2,26,0,6,2,0:36:99:.:.:1177,169,343,1183,229,1240,989,0,1032,1003,1097,139,1154,968,1146,1183,229,1240,1032,1154,1240	0/3:20,0,6,14,2,3:45:99:.:.:349,448,1197,251,926,909,0,639,362,574,349,1122,799,616,1192,343,1139,909,518,1069,1287	NO
NC_056057.1	107934099	.	C	A	878.82	.	AC=2;AF=0.040;AN=50;BaseQRankSum=0.622;DP=820;ExcessHet=0.0895;FS=0.989;InbreedingCoeff=-0.0418;MLEAC=2;MLEAF=0.040;MQ=60.00;MQRankSum=0.00;QD=14.90;ReadPosRankSum=1.43;SOR=0.536;ANN=A|intron_variant|MODIFIER|CLCN1|CLCN1|transcript|XM_004008136.5|protein_coding|7/22|c.853+3479C>A||||||,A|intron_variant|MODIFIER|CLCN1|CLCN1|transcript|XM_027968891.2|protein_coding|7/21|c.853+3479C>A||||||	GT:AD:DP:GQ:PL	0/0:13,0:13:23:0,23,407	0/0:25,0:25:72:0,72,1080	0/0:38,0:38:99:0,101,1616	0/0:42,0:42:99:0,102,1600	0/0:42,0:42:99:0,103,1755	0/0:21,0:21:60:0,60,714	0/0:32,0:32:90:0,90,1350	0/0:26,0:26:72:0,72,1080	0/0:47,0:47:99:0,102,1747	0/1:23,16:39:99:475,0,862	0/0:21,0:21:57:0,57,855	0/0:22,0:22:60:0,60,748	0/0:20,0:20:60:0,60,729	0/0:35,0:35:48:0,48,1193	0/0:30,0:30:90:0,90,1030	0/0:22,0:22:51:0,51,816	0/1:8,12:20:99:427,0,225	0/0:32,0:32:84:0,84,1227	0/0:26,0:26:72:0,72,911	0/0:37,0:37:99:0,105,1575	0/0:40,0:40:99:0,105,1665	0/0:37,0:37:95:0,95,1414	0/0:58,0:58:99:0,119,1800	0/0:46,0:46:99:0,114,1699	0/0:39,0:39:99:0,108,1620	NO
NC_056057.1	107934188	.	C	T	817.82	.	AC=2;AF=0.040;AN=50;BaseQRankSum=1.18;DP=787;ExcessHet=0.0895;FS=5.535;InbreedingCoeff=-0.0417;MLEAC=2;MLEAF=0.040;MQ=60.00;MQRankSum=0.00;QD=14.35;ReadPosRankSum=-1.478e+00;SOR=0.377;ANN=T|intron_variant|MODIFIER|CLCN1|CLCN1|transcript|XM_004008136.5|protein_coding|7/22|c.854-3419C>T||||||,T|intron_variant|MODIFIER|CLCN1|CLCN1|transcript|XM_027968891.2|protein_coding|7/21|c.854-3419C>T||||||	GT:AD:DP:GQ:PL	0/0:18,0:18:54:0,54,646	0/0:27,0:27:81:0,81,1033	0/0:37,0:37:99:0,101,1461	0/0:39,0:39:99:0,100,1476	0/0:42,0:42:99:0,103,1755	0/0:20,0:20:44:0,44,650	0/0:17,0:17:45:0,45,675	0/0:17,0:17:48:0,48,720	0/0:43,0:43:99:0,105,1453	0/1:20,17:37:99:579,0,629	0/0:25,0:25:72:0,72,972	0/0:30,0:30:81:0,81,1215	0/0:21,0:21:60:0,60,827	0/0:32,0:32:90:0,90,1350	0/0:25,0:25:72:0,72,1080	0/0:27,0:27:81:0,81,1082	0/1:12,8:20:99:262,0,441	0/0:33,0:33:99:0,99,1234	0/0:26,0:26:36:0,36,866	0/0:37,0:37:99:0,100,1501	0/0:40,0:40:99:0,105,1665	0/0:32,0:32:90:0,90,1350	0/0:58,0:58:99:0,119,1800	0/0:38,0:38:97:0,97,1307	0/0:43,0:43:99:0,109,1430	NO
NC_056057.1	107934238	.	C	T	4773.3	.	AC=9;AF=0.180;AN=50;BaseQRankSum=-1.950e-01;DP=804;ExcessHet=0.0503;FS=4.836;InbreedingCoeff=0.3224;MLEAC=9;MLEAF=0.180;MQ=60.00;MQRankSum=0.00;QD=22.00;ReadPosRankSum=-7.890e-01;SOR=0.714;ANN=T|intron_variant|MODIFIER|CLCN1|CLCN1|transcript|XM_004008136.5|protein_coding|7/22|c.854-3369C>T||||||,T|intron_variant|MODIFIER|CLCN1|CLCN1|transcript|XM_027968891.2|protein_coding|7/21|c.854-3369C>T||||||	GT:AD:DP:GQ:PL	0/0:24,0:24:30:0,30,873	0/0:24,0:24:72:0,72,904	0/0:37,0:37:99:0,99,1485	0/0:39,0:39:99:0,100,1476	1/1:0,50:50:99:2091,150,0	0/1:7,9:16:99:260,0,210	1/1:0,16:16:48:566,48,0	0/0:17,0:17:48:0,48,720	0/1:16,18:34:99:523,0,470	0/0:38,0:38:99:0,105,1430	0/0:24,0:24:72:0,72,900	0/0:35,0:35:63:0,63,1250	0/0:21,0:21:60:0,60,785	0/1:16,9:25:99:267,0,525	0/0:25,0:25:63:0,63,945	0/1:15,22:37:99:761,0,481	0/0:20,0:20:60:0,60,835	0/1:26,13:39:99:358,0,872	0/0:20,0:20:60:0,60,695	0/0:39,0:39:99:0,108,1620	0/0:40,0:40:99:0,105,1665	0/0:35,0:35:99:0,99,1286	0/0:58,0:58:99:0,119,1800	0/0:40,0:40:99:0,103,1519	0/0:45,0:45:99:0,102,1484	NO
NC_056057.1	107934341	.	A	G	9077.8	.	AC=14;AF=0.280;AN=50;BaseQRankSum=0.442;DP=812;ExcessHet=0.2290;FS=1.226;InbreedingCoeff=0.2063;MLEAC=14;MLEAF=0.280;MQ=59.94;MQRankSum=0.00;QD=22.92;ReadPosRankSum=0.164;SOR=0.626;ANN=G|intron_variant|MODIFIER|CLCN1|CLCN1|transcript|XM_004008136.5|protein_coding|7/22|c.854-3266A>G||||||,G|intron_variant|MODIFIER|CLCN1|CLCN1|transcript|XM_027968891.2|protein_coding|7/21|c.854-3266A>G||||||	GT:AD:DP:GQ:PL	0/0:30,0:30:84:0,84,1260	0/0:19,0:19:57:0,57,748	0/0:26,0:26:72:0,72,1080	0/1:24,21:45:99:689,0,798	0/0:45,0:45:99:0,102,1800	0/0:18,0:18:54:0,54,638	0/0:14,0:14:42:0,42,448	0/1:11,9:20:99:282,0,399	0/0:37,0:37:73:0,73,1073	0/1:13,20:33:99:708,0,319	0/0:24,0:24:66:0,66,990	0/1:18,9:27:99:280,0,626	0/0:25,0:25:72:0,72,1080	0/0:25,0:25:72:0,72,1080	0/0:24,0:24:63:0,63,945	0/0:35,0:35:99:0,102,1492	0/1:11,11:22:99:381,0,359	0/0:38,0:38:99:0,102,1462	0/1:16,9:25:99:257,0,491	1/1:0,35:35:99:1436,105,0	1/1:0,53:53:99:2237,159,0	1/1:0,27:27:80:1005,80,0	0/1:34,26:60:99:906,0,1183	0/1:23,26:49:99:945,0,760	0/0:45,0:45:99:0,102,1484	NO
NC_056057.1	107934552	.	T	C	16858.6	.	AC=25;AF=0.500;AN=50;BaseQRankSum=-2.610e-01;DP=923;ExcessHet=0.6186;FS=1.881;InbreedingCoeff=0.1200;MLEAC=25;MLEAF=0.500;MQ=60.00;MQRankSum=0.00;QD=24.72;ReadPosRankSum=-6.300e-01;SOR=0.778;ANN=C|intron_variant|MODIFIER|CLCN1|CLCN1|transcript|XM_004008136.5|protein_coding|7/22|c.854-3055T>C||||||,C|intron_variant|MODIFIER|CLCN1|CLCN1|transcript|XM_027968891.2|protein_coding|7/21|c.854-3055T>C|||…	GT:AD:DP:GQ:PL	0/0:30,0:30:87:0,87,1305	0/0:29,0:29:81:0,81,1215	0/0:39,0:39:99:0,106,1593	0/1:19,21:40:99:744,0,683	1/1:0,58:58:99:2410,174,0	0/1:14,8:22:99:234,0,450	1/1:0,20:20:60:672,60,0	0/1:12,9:21:99:279,0,402	0/1:36,24:60:99:675,0,1100	1/1:0,48:48:99:1766,144,0	0/0:26,0:26:72:0,72,1080	0/1:13,10:23:99:331,0,474	0/0:19,0:19:54:0,54,810	0/1:19,8:27:99:207,0,694	0/0:26,0:26:78:0,78,1021	0/1:18,9:27:99:295,0,544	1/1:1,26:27:39:918,39,0	0/1:23,21:44:99:674,0,790	0/1:14,10:24:99:345,0,501	1/1:0,56:56:99:2289,167,0	1/1:0,55:55:99:2221,165,0	1/1:0,27:27:81:1018,81,0	0/1:25,23:48:99:783,0,879	0/1:27,28:55:99:1001,0,980	0/0:52,0:52:99:0,107,1756	NO
NC_056057.1	107934648	.	C	T	4782.05	.	AC=8;AF=0.160;AN=50;BaseQRankSum=-1.719e+00;DP=877;ExcessHet=0.0173;FS=2.362;InbreedingCoeff=0.4048;MLEAC=8;MLEAF=0.160;MQ=60.00;MQRankSum=0.00;QD=21.07;ReadPosRankSum=0.919;SOR=0.531;ANN=T|intron_variant|MODIFIER|CLCN1|CLCN1|transcript|XM_004008136.5|protein_coding|7/22|c.854-2959C>T||||||,T|intron_variant|MODIFIER|CLCN1|CLCN1|transcript|XM_027968891.2|protein_coding|7/21|c.854-2959C>T||||||	GT:AD:DP:GQ:PL	0/0:31,0:31:90:0,90,1124	0/0:22,0:22:51:0,51,828	0/0:40,0:40:99:0,100,1563	0/0:40,0:40:99:0,107,1635	1/1:0,42:42:99:1774,126,0	0/1:16,10:26:99:237,0,522	1/1:0,27:27:81:865,81,0	0/0:18,0:18:54:0,54,623	0/1:27,33:60:99:984,0,890	0/0:43,0:43:99:0,107,1800	0/0:29,0:29:72:0,72,1080	0/0:21,0:21:60:0,60,877	0/0:22,0:22:60:0,60,900	0/0:31,0:31:84:0,84,1260	0/0:28,0:28:81:0,81,1055	0/1:14,10:24:99:285,0,513	0/0:29,0:29:75:0,75,1125	0/1:25,23:48:99:690,0,798	0/0:18,0:18:54:0,54,672	0/0:45,0:45:99:0,113,1671	0/0:51,0:51:99:0,100,1800	0/0:40,0:40:99:0,107,1521	0/0:48,0:48:99:0,106,1800	0/0:51,0:51:99:0,119,1800	0/0:40,0:40:99:0,108,1316	NO
NC_056057.1	107934711	.	G	T	20910.6	.	AC=25;AF=0.500;AN=50;BaseQRankSum=-3.700e-02;DP=913;ExcessHet=0.6186;FS=0.569;InbreedingCoeff=0.1200;MLEAC=25;MLEAF=0.500;MQ=60.00;MQRankSum=0.00;QD=29.08;ReadPosRankSum=-2.320e-01;SOR=0.658;ANN=T|intron_variant|MODIFIER|CLCN1|CLCN1|transcript|XM_004008136.5|protein_coding|7/22|c.854-2896G>T||||||,T|intron_variant|MODIFIER|CLCN1|CLCN1|transcript|XM_027968891.2|protein_coding|7/21|c.854-2896G>T|||…	GT:AD:DP:GQ:PGT:PID:PL:PS	0/0:28,0:28:42:.:.:0,42,1060	0/0:22,0:22:63:.:.:0,63,869	0/0:39,0:39:99:.:.:0,100,1459	0|1:20,19:39:99:0|1:107934711_G_T:738,0,780:107934711	1|1:0,55:55:99:1|1:107934711_G_T:2439,165,0:107934711	0|1:20,8:28:99:0|1:107934711_G_T:276,0,813:107934711	1|1:0,24:24:72:1|1:107934711_G_T:1060,72,0:107934711	0|1:15,6:21:99:0|1:107934711_G_T:207,0,587:107934711	0|1:22,32:54:99:0|1:107934711_G_T:1253,0,825:107934711	1|1:0,62:62:99:1|1:107934711_G_T:2410,186,0:107934711	0/0:22,0:22:60:.:.:0,60,900	0|1:11,8:19:99:0|1:107934711_G_T:303,0,438:107934711	0/0:15,0:15:45:.:.:0,45,600	0/1:18,16:34:99:.:.:486,0,618	0/0:22,0:22:60:.:.:0,60,900	0|1:14,10:24:99:0|1:107934711_G_T:378,0,558:107934711	1|1:0,29:29:87:1|1:107934711_G_T:1210,87,0:107934711	0|1:22,20:42:99:0|1:107934711_G_T:750,0,864:107934711	0|1:8,12:20:99:0|1:107934711_G_T:470,0,300:107934711	1|1:0,49:49:99:1|1:107934711_G_T:2202,147,0:107934711	1|1:0,67:67:99:1|1:107934711_G_T:3012,202,0:107934711	1|1:0,44:44:99:1|1:107934711_G_T:1950,132,0:107934711	0|1:31,22:53:99:0|1:107934711_G_T:830,0,1236:107934711	0|1:30,25:55:99:0|1:107934711_G_T:940,0,1184:107934711	0/0:38,0:38:99:.:.:0,100,1377	NO
NC_056057.1	107934715	.	T	TCAAAGA	18783.9	.	AC=22;AF=0.440;AN=50;BaseQRankSum=1.07;DP=928;ExcessHet=1.3064;FS=0.000;InbreedingCoeff=0.0260;MLEAC=22;MLEAF=0.440;MQ=60.00;MQRankSum=0.00;QD=26.83;ReadPosRankSum=-1.100e-01;SOR=0.714;ANN=TCAAAGA|intron_variant|MODIFIER|CLCN1|CLCN1|transcript|XM_004008136.5|protein_coding|7/22|c.854-2890_854-2889insAAGACA||||||INFO_REALIGN_3_PRIME,TCAAAGA|intron_variant|MODIFIER|CLCN1|CLCN1|transcript|XM_0279688…	GT:AD:DP:GQ:PGT:PID:PL:PS	0/0:29,0:29:81:.:.:0,81,1215	0/0:22,0:22:63:.:.:0,63,869	0/0:38,0:38:71:.:.:0,71,1457	0|1:20,19:39:99:0|1:107934711_G_T:738,0,780:107934711	1|1:0,57:57:99:1|1:107934711_G_T:2565,172,0:107934711	0|1:20,8:28:99:0|1:107934711_G_T:276,0,813:107934711	1|1:0,24:24:72:1|1:107934711_G_T:1060,72,0:107934711	0|1:14,7:21:99:0|1:107934711_G_T:252,0,547:107934711	0|1:22,33:55:99:0|1:107934711_G_T:1295,0,822:107934711	0|1:37,25:62:99:0|1:107934711_G_T:935,0,1475:107934711	0/0:22,0:22:60:.:.:0,60,900	0|1:11,8:19:99:0|1:107934711_G_T:303,0,438:107934711	0/0:17,0:17:51:.:.:0,51,672	0/0:35,0:35:90:.:.:0,90,1350	0/0:21,0:21:63:.:.:0,63,851	0|1:14,11:25:99:0|1:107934711_G_T:420,0,555:107934711	0|1:19,10:29:99:0|1:107934711_G_T:363,0,768:107934711	0|1:22,19:41:99:0|1:107934711_G_T:728,0,867:107934711	0|1:8,14:22:99:0|1:107934711_G_T:554,0,294:107934711	1|1:0,52:52:99:1|1:107934711_G_T:2336,156,0:107934711	1|1:0,70:70:99:1|1:107934711_G_T:3125,211,0:107934711	1|1:0,43:43:99:1|1:107934711_G_T:1915,129,0:107934711	0|1:31,24:55:99:0|1:107934711_G_T:914,0,1229:107934711	0|1:31,27:58:99:0|1:107934711_G_T:1021,0,1212:107934711	0/0:38,0:38:99:.:.:0,100,1377	NO
NC_056057.1	107934764	.	CGTAGTATCTCATG	C	2451.2	.	AC=4;AF=0.080;AN=50;BaseQRankSum=0.221;DP=831;ExcessHet=0.5608;FS=0.640;InbreedingCoeff=-0.0870;MLEAC=4;MLEAF=0.080;MQ=60.00;MQRankSum=0.00;QD=18.02;ReadPosRankSum=0.314;SOR=0.780;ANN=C|intron_variant|MODIFIER|CLCN1|CLCN1|transcript|XM_004008136.5|protein_coding|7/22|c.854-2841_854-2829delTAGTATCTCATGG||||||INFO_REALIGN_3_PRIME,C|intron_variant|MODIFIER|CLCN1|CLCN1|transcript|XM_027968891.2|prote…	GT:AD:DP:GQ:PL	0/0:28,0:28:81:0,81,1215	0/0:23,0:23:66:0,66,915	0/0:37,0:37:99:0,104,1620	0/0:43,0:43:99:0,102,1635	0/1:27,38:65:99:1506,0,1010	0/0:17,0:17:48:0,48,720	0/1:9,10:19:99:370,0,348	0/0:20,0:20:60:0,60,735	0/0:42,0:42:99:0,114,1647	0/0:45,0:45:99:0,113,1710	0/0:20,0:20:54:0,54,810	0/0:22,0:22:63:0,63,881	0/0:32,0:32:81:0,81,1081	0/0:29,0:29:81:0,81,1215	0/0:26,0:26:72:0,72,1080	0/1:16,8:24:99:288,0,642	0/0:27,0:27:72:0,72,1058	0/1:19,9:28:99:321,0,750	0/0:15,0:15:42:0,42,630	0/0:44,0:44:99:0,115,1755	0/0:56,0:56:99:0,108,1800	0/0:30,0:30:81:0,81,1215	0/0:54,0:54:99:0,101,1800	0/0:43,0:43:99:0,102,1529	0/0:38,0:38:99:0,100,1377	NO
NC_056057.1	107934818	.	C	T	1337.82	.	AC=2;AF=0.040;AN=50;BaseQRankSum=0.00;DP=838;ExcessHet=0.0895;FS=0.957;InbreedingCoeff=-0.0417;MLEAC=2;MLEAF=0.040;MQ=60.00;MQRankSum=0.00;QD=20.27;ReadPosRankSum=1.28;SOR=0.865;ANN=T|intron_variant|MODIFIER|CLCN1|CLCN1|transcript|XM_004008136.5|protein_coding|7/22|c.854-2789C>T||||||,T|intron_variant|MODIFIER|CLCN1|CLCN1|transcript|XM_027968891.2|protein_coding|7/21|c.854-2789C>T||||||	GT:AD:DP:GQ:PL	0/0:27,0:27:75:0,75,1125	0/0:27,0:27:72:0,72,1080	0/0:37,0:37:93:0,93,1395	0/0:42,0:42:99:0,116,1522	0/0:60,0:60:99:0,120,1800	0/0:14,0:14:39:0,39,585	0/0:18,0:18:51:0,51,765	0/0:27,0:27:75:0,75,1125	0/0:42,0:42:99:0,114,1647	0/1:17,29:46:99:920,0,528	0/0:22,0:22:60:0,60,900	0/0:27,0:27:81:0,81,920	0/0:33,0:33:99:0,99,1274	0/0:26,0:26:72:0,72,1080	0/0:28,0:28:81:0,81,1076	0/0:24,0:24:72:0,72,944	0/1:8,12:20:99:441,0,274	0/0:26,0:26:75:0,75,950	0/0:20,0:20:54:0,54,810	0/0:44,0:44:99:0,115,1755	0/0:56,0:56:99:0,108,1800	0/0:35,0:35:87:0,87,1305	0/0:54,0:54:99:0,101,1800	0/0:43,0:43:99:0,102,1529	0/0:38,0:38:99:0,100,1377	NO
NC_056057.1	107934861	.	CCAGACAGAACTGGG	C	15453.9	.	AC=24;AF=0.480;AN=50;BaseQRankSum=0.206;DP=881;ExcessHet=1.2022;FS=1.144;InbreedingCoeff=0.0385;MLEAC=24;MLEAF=0.480;MQ=60.00;MQRankSum=0.00;QD=25.84;ReadPosRankSum=0.307;SOR=0.805;ANN=C|intron_variant|MODIFIER|CLCN1|CLCN1|transcript|XM_004008136.5|protein_coding|7/22|c.854-2732_854-2719delGCAGACAGAACTGG||||||INFO_REALIGN_3_PRIME,C|intron_variant|MODIFIER|CLCN1|CLCN1|transcript|XM_027968891.2|pro…	GT:AD:DP:GQ:PGT:PID:PL:PS	0/0:27,0:27:69:.:.:0,69,1035	0/0:29,0:29:72:.:.:0,72,1120	0/0:39,0:39:99:.:.:0,100,1488	0/1:22,14:36:99:.:.:522,0,881	0|1:30,28:58:99:0|1:107934861_CCAGACAGAACTGGG_C:988,0,1068:107934861	0/1:5,5:10:99:.:.:195,0,194	1/1:0,21:21:63:.:.:905,63,0	0/1:26,7:33:99:.:.:216,0,1070	0/1:17,23:40:99:.:.:912,0,643	1/1:0,33:33:99:.:.:1430,101,0	0/0:21,0:21:60:.:.:0,60,839	0/1:13,14:27:99:.:.:549,0,504	0/0:35,0:35:99:.:.:0,99,1458	0/1:15,6:21:99:.:.:207,0,612	0/0:27,0:27:81:.:.:0,81,1043	0/1:7,15:22:99:.:.:598,0,245	1/1:0,23:23:69:.:.:1030,69,0	0/1:13,5:18:99:.:.:172,0,509	0/1:7,10:17:99:.:.:392,0,263	1|1:0,41:41:99:1|1:107934861_CCAGACAGAACTGGG_C:1786,124,0:107934861	1/1:0,59:59:99:.:.:2610,178,0	1/1:0,32:32:97:.:.:1432,97,0	0/1:38,25:63:99:.:.:927,0,1490	0/1:28,16:44:99:.:.:589,0,1126	0/0:38,0:38:99:.:.:0,100,1377	NO
NC_056057.1	107934869	.	AAC	*,A	1054.21	.	AC=24,1;AF=0.480,0.020;AN=50;DP=882;ExcessHet=0.6186;FS=1.886;InbreedingCoeff=0.1200;MLEAC=24,1;MLEAF=0.480,0.020;MQ=60.00;QD=1.77;SOR=0.825;ANN=A|intron_variant|MODIFIER|CLCN1|CLCN1|transcript|XM_004008136.5|protein_coding|7/22|c.854-2737_854-2736delAC||||||,A|intron_variant|MODIFIER|CLCN1|CLCN1|transcript|XM_027968891.2|protein_coding|7/21|c.854-2737_854-2736delAC||||||	GT:AD:DP:GQ:PGT:PID:PL:PS	0/0:26,0,0:26:43:.:.:0,43,903,43,903,903	0/0:29,0,0:29:81:.:.:0,81,1215,81,1215,1215	0/0:40,0,0:40:99:.:.:0,99,1485,99,1485,1485	0/1:22,14,0:36:99:.:.:522,0,881,588,924,1512	1|2:0,28,30:58:99:1|0:107934861_CCAGACAGAACTGGG_C:2425,1171,1065,1096,0,1032:107934861	0/1:5,5,0:10:99:.:.:195,0,194,211,210,420	1/1:0,21,0:21:63:.:.:905,63,0,905,63,905	0/1:26,7,0:33:99:.:.:216,0,1070,294,1092,1386	0/1:17,23,0:40:99:.:.:912,0,643,963,714,1677	1/1:0,33,0:33:99:.:.:1430,101,0,1430,101,1430	0/0:26,0,0:26:72:.:.:0,72,1080,72,1080,1080	0/1:13,14,0:27:99:.:.:549,0,504,588,546,1134	0/0:35,0,0:35:99:.:.:0,99,1458,99,1458,1458	0/1:15,6,0:21:99:.:.:207,0,612,252,630,882	0/0:29,0,0:29:81:.:.:0,81,1215,81,1215,1215	0/1:7,15,0:22:99:.:.:598,0,245,619,290,909	1/1:0,23,0:23:69:.:.:1030,69,0,1030,69,1030	0/1:13,5,0:18:99:.:.:172,0,509,211,525,736	0/1:7,10,0:17:99:.:.:392,0,263,413,294,707	1|1:0,39,0:41:99:1|1:107934861_CCAGACAGAACTGGG_C:1785,124,0,1727,129,1741:107934861	1/1:0,59,0:59:99:.:.:2610,178,0,2610,178,2610	1/1:0,32,0:32:97:.:.:1432,97,0,1432,97,1432	0/1:38,25,0:63:99:.:.:927,0,1490,1041,1566,2607	0/1:28,16,0:44:99:.:.:589,0,1126,673,1176,1849	0/0:38,0,0:38:99:.:.:0,100,1377,100,1377,1377	NO
[truncated: 315 more rows]

## Sheet: Figure S1
Figure S1. Electromyography of an affected sheep showing a spontaneous myotonic discharge in the M. extensor carpi radialis lasting 0.8 seconds.

[truncated: 2 more sheets: Figure S2, Figure S3]
